# Supplementary material for: Single-Cell Atlas of Lineage States, Tumor Microenvironment, and Subtype-Specific Expression Programs in Gastric Cancer
Source: Cancer Discov. 2022 Mar 8;12(3):670–91. doi: 10.1158/2159-8290.CD-21-0683 (PMC9394383; doi:10.1158/2159-8290.CD-21-0683)
Supplement: Supplementary Data [file cd-21-0683_supp.xlsx]

## Sheet: Supp Table 1
	Patient ID	Age	Gender	Location	Stage*	Laurens	IM Status	MMR	EBV	TCGA	Primary Tumor	Primary Normal	Peritoneal Tumor	Peritoneal Normal	Organoid Tumor	Organoid Normal
1	NGCII521	62	M	Antrum	II	Intestinal	IM only	Intact	Negative	GS	Y	Y
2	NGCII513	74	M	Antrum	III	Intestinal	Moderately extensive IM	Loss of PMS2	Negative	MSI	Y	Y
3	NGCII512	86	F	Antrum	III	Intestinal	IM with HGD	Intact	Negative	CIN	Y	Y
4	NGCII520	83	M	Distal	III	Diffuse	IM with chronic gastritis	Intact	Negative	GS	Y	Y
5	NGCII514	67	F	Body-Antrum	III	Diffuse	N.A	Intact	Negative	GS	Y	Y
6	NGCII518	74	M	Antrum	II	Mixed intestinal and diffuse	IM only	Loss MLH1/PMS2	Negative	MSI	Y	Y
7	NGCII525	73	M	Antrum	II	Mixed intestinal and diffuse	IM with chronic gastritis	Intact	Negative	CIN	Y	Y
8	NGCII527	69	M	N.A	IV	Metastatic	N.A	Intact	Negative	CIN	Y	Y
9	NGCII538	56	F	Antrum	IV	Metastatic	N.A	N.A.	N.A	GS	Y	Y	Y	Y
10	NGCII539	65	F	Antrum	I	Intestinal	IM with chronic gastritis & LGD	Intact	Negative	GS	Y
11	NGCII529	84	F	Antrum	I	Intestinal	IM with chronic gastritis	Loss of MLH1/PMS2	Negative	MSI	Y
12	NGCII511	68	M	Antrum	II	Intestinal	N.A	Loss of MLH1/PMS2	Negative	MSI	Y
13	NGCII498	68	F	Antrum	II	Intestinal	IM with chronic gastritis	Intact	Negative	GS	Y				Y	Y
14	NGCII522	64	M	Body-Antrum	II	Intestinal	Chronic gastritis with IM	Intact	Negative	GS	Y
15	NGCII499	88	M	Pylorus	III	Intestinal	IM with chronic gastritis & LGD	loss of MLH1/PMS2	Negative	MSI	Y
16	NGCII502	36	M	Cardia	III	Intestinal	No IM, Chronic gastritis & HGD	Intact	Negative	CIN	Y				Y	Y
17	NGCII509	65	M	Cardia	III	Intestinal	Chronic gastritis only	Intact	Negative	CIN	Y
18	NGCII540	80	M	Antrum	III	Intestinal	IM with chronic gastritis	Loss of MLH1/PMS2	Negative	MSI	Y
19	NGCII541	82	M	Antrum	III	Intestinal	N.A	Intact	Negative	CIN	Y
20	NGCII543	73	F	Antrum	III	Intestinal	IM with chronic gastritis	Intact	Negative	CIN	Y
21	NGCII510	66	F	Antrum	I	Diffuse	Chronic gastritis only	Loss of PMS2	Negative	MSI	Y
22	NGCII519	83	M	N.A	III	Diffuse	IM with chronic gastritis	Intact	Negative	CIN	Y
23	NGCII531	70	F	Proximal	III	Diffuse	N.A	Intact	Negative	GS	Y
24	NGCII545	60	M	Antrum	III	Diffuse	N.A	Intact	Negative	GS	Y
25	NGCII533	55	M	Antrum	III	Mixed intestinal and diffuse	Chronic gastritis only	Intact	Negative	CIN	Y
26	NGCII524	71	M	N.A	IV	N.A	N.A	Intact	Negative	CIN	Y
27	NGCII536	63	M	Antrum	Normal	N.A	N.A	N.A	N.A	N.A		Y
28	NGCII011	67	F	N.A	DM	N.A	N.A	N.A	N.A	N.A			Y
29	NGCII015	51	M	Peritoneum	DM	N.A	N.A	Intact	Negative	N.A			Y
30	NGCII492	71	M	N.A	I	Intestinal	IM with chronic gastritis	N.A	N.A	N.A					Y	Y
31	NGCII500	59	M	N.A	III	Intestinal	N.A	N.A	N.A	N.A					Y	Y

## Sheet: Supp Table 2
Supplementary Table 2. List of cell-type markers from literature used for annotating cell-states
Marker	Cell type	Reference
CDH1	Epithelial cell	PMID: 31067475
PLVAP	Endothelial cell	PMID: 32976798
FN1	Fibroblast cell	PMID: 33750785
CD8A	T-cell	PMID: 32060101
KLRD1	NK cell	PMID: 31088844
IL2RA	Regulatory T-cell	PMID: 32060101
KIT	Mast cell	PMID: 31227713
MS4A1	B-cell	PMID: 32532891
TNFRSF17	Plasma cell	PMID: 24385542
CD163	Macrophage	PMID: 31067475
PLD4	Macrophage	PMID: 27840999
MUC5AC	Pit mucous cell	PMID: 31067475
TFF1	Pit mucous cell	PMID: 31067475
REG4	Intestinal cell	PMID: 31067475
TFF3	Intestinal cell	PMID: 31067475
LIPF	Chief cell	PMID: 31067475
PGA3	Chief cell	PMID: 31067475
RGS5	Endothelial /Pericyte cell	PMID: 22130514
NOTCH3	Endothelial /Pericyte cell	PMID: 29449267
LUM	Fibroblast cell	PMID: 33332768
DCN	Fibroblast cell	PMID: 31699795
ACKR1	Venular Endothelial cell	PMID: 32060101

## Sheet: Supp Table 3
Supplementary Table 3. Comparison of cell proportion in normal meta-clusters (n = 10) vs. tumor meta-clusters (n = 26)
Metaclusters	P-values*
Lymphoid	0.08
Myeloid	0.05
Plasma	0.9
Epithelial	0.002
Stromal	0.8
*Mann Whitney test for unpaired data

## Sheet: Supp Table 4
Supplementary Table 4. List of genes used for module-based gene expression analysis
Epithelial Mesenchymal Transition	Cell Motility	Cell Cycle	Gastric Cancer	CAF	Activin-Inhibin
ADAM15	CALD1	ACVR1	CST1	TAGLN	ACVR2A
ADAP1	EGFR	CAMK2A	CXCL9	S100A4	INHBA
AGR2	FN1	CAMK2B	CXCL10	ACTA2	ACVR1
AHNAK	ITGB1	CAMK2D	CXCL11	PDGFA	INHBE
AKAP12	ITGB4	CD2AP	UBD	ASPN	INHBC
AKAP2	JAG1	CDK14	IDO1	CSPG4	INHA
AKT3	NODAL	CDKN1A	MMP7	COL8A1	ACVR2B
ALOX5	PDGFRB	CDKN2A	CLDN1	THBS2	ACVR1B
ANGPTL2	PKN1	CIB1	APOC1	CTHRC1	ACVR1C
AP1M2	RAC1	CUL1	OLFM4
ARAP2	ROCK1	DLG1	CLDN3
AREG	SORD	DST	CDH17
ARHGAP32	SRPX2	EIF4EBP1	SPP1
ARHGDIB	STAT3	ERBIN	COL10A1
ASPN	TACSTD2	FGFR1	CXCL8
B3GNT3	TGFB1	FHL1	CXCL1
BAG2	VIM	FOXO4	SULF1
BCAS1		HRAS	MMP11
BGN		ID4	SFRP4
BICC1		IFNG	THBS4
BMP7		ILK	THBS2
BNC2		INHBA	BGN
C1S		IRF6	FNDC1
CALD1		ITGB1	COL8A1
CAV1		LLGL2	ASPN
CBLC		MAP2K1	VIL1
CCL8		MAPK1	MUC3A
CD163		MAPK3	INHBA
CD24		MTBP
CD2AP		MUC1
CD46		MYC
CDH1		NR4A3
CDH11		OVOL2
CDH2		PDPN
CDK14		PPP2R1A
CDS1		PTTG1
CEACAM1		RB1
CEACAM5		RBL1
CEACAM6		RBL2
CEP170		RPS27A
CGN		RPS6KB1
CHRDL1		SKP1
CKMT1A		SMC3
CLDN3		SOX2
CLDN4		SRC
CLDN7		SRPK2
CLEC2B		TCF3
CLIC4		TFDP1
COL1A1		TGFB2
COL5A2		THBS1
COL6A1		TP53
COL6A2		TXNIP
CRISPLD2		UBA52
CSF2RB		VASH1
CTSH
CTSK
CXADR
CXCL12
CXCL13
CXCR4
CYB561
CYP1B1
DCN
DDR2
DENND5A
DESI1
DPT
DPYSL3
DSC2
ECM2
ELF3
EMP3
ENPP2
EPCAM
EPHA1
EPN3
EPS8L1
ERBB2
ERBB3
ERMP1
ESRP1
EVI2A
EVPL
F11R
FAM174B
FAP
FBLN1
FBN1
FBP1
FERMT2
FGFR3
FGL2
FHL1
FLI1
FN1
FSTL1
FUT3
FXYD6
GALNT7
GDF15
GIMAP4
GIMAP6
GLYR1
ADGRG1
GREM1
GRHL2
GZMK
HDHD3
HEG1
HGF
HIF1A
IGF1
IL10RA
IL1RN
IRF6
ISLR
ITGB4
ITGB6
ITM2A
JAM2
JAM3
KCNJ8
JCAD
KRT19
KRT7
LAD1
LGALS1
LHFPL6
LLGL2
LOX
LOXL2
LY96
MAF
MEOX2
MFAP4
MISP
MMP2
MPDZ
MRC1
MS4A4A
MS4A6A
MUC1
MYLK
MYO1D
MYO5C
NAP1L3
NR3C1
OAS1
OCLN
OLFML2B
OVOL2
P3H1
PCOLCE
PDGFC
PLEKHO1
PLS1
PLXNC1
PMP22
POPDC3
PPFIBP2
PPL
PPP3R1
PRR15L
PRSS8
PTGDS
PTGIS
PTK6
PTPRC
CAVIN1
PTX3
PYCARD
QKI
RAB25
RBM47
RTN4
RUNX1T1
S100A14
SACS
SAMSN1
SCNN1A
SDC4
SERINC5
SERPINE1
SERPINF1
SERPING1
SFRP1
SFRP2
SH2B3
SH2D3A
SH3YL1
SLC35A3
SLC37A1
SLC44A4
SLIT2
SLPI
SNAI1
SNAI2
SORD
SOX9
SPARC
SPARCL1
SPDEF
SPINT1
SRGN
ST14
SYNE1
TACSTD2
TCF4
TGFB2
TJP2
TJP3
TMC6
TMEM30B
TMPRSS2
TMPRSS4
TNC
TNFSF13
TNS1
TOM1L1
TPM2
TSPAN1
TWIST1
VAMP8
VAV3
VCAM1
VCAN
VIM
VIT
VPS13A
VSIG4
WIPF1
WNT5A
WWTR1
ZCCHC24
ZEB1
ZEB2
ZFPM2
		Cell_Cycle	Gastric_cancer_gene_up_module
		<-	<-
		c('ACVR1',	c("CST1",
		'CAMK2A',	CXCL9,
		'CAMK2B',	CXCL10,
		'CAMK2D',	CXCL11,
		'CD2AP',	UBD,
		'CDK14',	IDO1,
		'CDKN1A',	MMP7,
		'CDKN2A',	CLDN1,
		'CIB1',	APOC1,
		'CUL1',	OLFM4,
		'DLG1',	CLDN3,
		'DST',	CDH17,
		'EIF4EBP1',	SPP1,
		'ERBIN',	COL10A1,
		'FGFR1',	CXCL8,
		'FHL1',	CXCL1,
		'FOXO4',	SULF1,
		'HRAS',	MMP11,
		'ID4',	SFRP4,
		'IFNG',	THBS4,
		'ILK',	THBS2,
		'INHBA',	BGN,
		'IRF6',	FNDC1,
		'ITGB1',	COL8A1,
		'LLGL2',	ASPN,
		'MAP2K1',	VIL1,
		'MAPK1',	MUC3A,
		'MAPK3',	INHBA)
		'MTBP',
		'MUC1',
		'MYC',
		'NR4A3',
		'OVOL2',
		'PDPN',
		'PPP2R1A',
		'PTTG1',
		'RB1',
		'RBL1',
		'RBL2',
		'RPS27A',
		'RPS6KB1',
		'SKP1',
		'SMC3',
		'SOX2',
		'SRC',
		'SRPK2',
		'TCF3',
		'TFDP1',
		'TGFB2',
		'THBS1',
		'TP53',
		'TXNIP',
		'UBA52',
		'VASH1')
		Cell_Cycle	Gastric_cancer_gene_up_module
		<-	<-
		c('ACVR1',	c("CST1",
		'CAMK2A',	CXCL9,
		'CAMK2B',	CXCL10,
		'CAMK2D',	CXCL11,
		'CD2AP',	UBD,
		'CDK14',	IDO1,
		'CDKN1A',	MMP7,
		'CDKN2A',	CLDN1,
		'CIB1',	APOC1,
		'CUL1',	OLFM4,
		'DLG1',	CLDN3,
		'DST',	CDH17,
		'EIF4EBP1',	SPP1,
		'ERBIN',	COL10A1,
		'FGFR1',	CXCL8,
		'FHL1',	CXCL1,
		'FOXO4',	SULF1,
		'HRAS',	MMP11,
		'ID4',	SFRP4,
		'IFNG',	THBS4,
		'ILK',	THBS2,
		'INHBA',	BGN,
		'IRF6',	FNDC1,
		'ITGB1',	COL8A1,
		'LLGL2',	ASPN,
		'MAP2K1',	VIL1,
		'MAPK1',	MUC3A,
		'MAPK3',	INHBA)
		'MTBP',
		'MUC1',
		'MYC',
		'NR4A3',
		'OVOL2',
		'PDPN',
		'PPP2R1A',
		'PTTG1',
		'RB1',
		'RBL1',
		'RBL2',
		'RPS27A',
		'RPS6KB1',
		'SKP1',
		'SMC3',
		'SOX2',
		'SRC',
		'SRPK2',
		'TCF3',
		'TFDP1',
		'TGFB2',
		'THBS1',
		'TP53',
		'TXNIP',
		'UBA52',
		'VASH1')
		Cell_Cycle	Gastric_cancer_gene_up_module
		<-	<-
		c('ACVR1',	c("CST1",
		'CAMK2A',	CXCL9,
		'CAMK2B',	CXCL10,
		'CAMK2D',	CXCL11,
		'CD2AP',	UBD,
		'CDK14',	IDO1,
		'CDKN1A',	MMP7,
		'CDKN2A',	CLDN1,
		'CIB1',	APOC1,
		'CUL1',	OLFM4,
		'DLG1',	CLDN3,
		'DST',	CDH17,
		'EIF4EBP1',	SPP1,
		'ERBIN',	COL10A1,
		'FGFR1',	CXCL8,
		'FHL1',	CXCL1,
		'FOXO4',	SULF1,
		'HRAS',	MMP11,
		'ID4',	SFRP4,
		'IFNG',	THBS4,
		'ILK',	THBS2,
		'INHBA',	BGN,
		'IRF6',	FNDC1,
		'ITGB1',	COL8A1,
		'LLGL2',	ASPN,
		'MAP2K1',	VIL1,
		'MAPK1',	MUC3A,
		'MAPK3',	INHBA)
		'MTBP',
		'MUC1',
		'MYC',
		'NR4A3',
		'OVOL2',
		'PDPN',
		'PPP2R1A',
		'PTTG1',
		'RB1',
		'RBL1',
		'RBL2',
		'RPS27A',
		'RPS6KB1',
		'SKP1',
		'SMC3',
		'SOX2',
		'SRC',
		'SRPK2',
		'TCF3',
		'TFDP1',
		'TGFB2',
		'THBS1',
		'TP53',
		'TXNIP',
		'UBA52',
		'VASH1')
		Cell_Cycle	Gastric_cancer_gene_up_module
		<-	<-
		c('ACVR1',	c("CST1",
		'CAMK2A',	CXCL9,
		'CAMK2B',	CXCL10,
		'CAMK2D',	CXCL11,
		'CD2AP',	UBD,
		'CDK14',	IDO1,
		'CDKN1A',	MMP7,
		'CDKN2A',	CLDN1,
		'CIB1',	APOC1,
		'CUL1',	OLFM4,
		'DLG1',	CLDN3,
		'DST',	CDH17,
		'EIF4EBP1',	SPP1,
		'ERBIN',	COL10A1,
		'FGFR1',	CXCL8,
		'FHL1',	CXCL1,
		'FOXO4',	SULF1,
		'HRAS',	MMP11,
		'ID4',	SFRP4,
		'IFNG',	THBS4,
		'ILK',	THBS2,
		'INHBA',	BGN,
		'IRF6',	FNDC1,
		'ITGB1',	COL8A1,
		'LLGL2',	ASPN,
		'MAP2K1',	VIL1,
		'MAPK1',	MUC3A,
		'MAPK3',	INHBA)
		'MTBP',
		'MUC1',
		'MYC',
		'NR4A3',
		'OVOL2',
		'PDPN',
		'PPP2R1A',
		'PTTG1',
		'RB1',
		'RBL1',
		'RBL2',
		'RPS27A',
		'RPS6KB1',
		'SKP1',
		'SMC3',
		'SOX2',
		'SRC',
		'SRPK2',
		'TCF3',
		'TFDP1',
		'TGFB2',
		'THBS1',
		'TP53',
		'TXNIP',
		'UBA52',
		'VASH1')
		Cell_Cycle	Gastric_cancer_gene_up_module
		<-	<-
		c('ACVR1',	c("CST1",
		'CAMK2A',	CXCL9,
		'CAMK2B',	CXCL10,
		'CAMK2D',	CXCL11,
		'CD2AP',	UBD,
		'CDK14',	IDO1,
		'CDKN1A',	MMP7,
		'CDKN2A',	CLDN1,
		'CIB1',	APOC1,
		'CUL1',	OLFM4,
		'DLG1',	CLDN3,
		'DST',	CDH17,
		'EIF4EBP1',	SPP1,
		'ERBIN',	COL10A1,
		'FGFR1',	CXCL8,
		'FHL1',	CXCL1,
		'FOXO4',	SULF1,
		'HRAS',	MMP11,
		'ID4',	SFRP4,
		'IFNG',	THBS4,
		'ILK',	THBS2,
		'INHBA',	BGN,
		'IRF6',	FNDC1,
		'ITGB1',	COL8A1,
		'LLGL2',	ASPN,
		'MAP2K1',	VIL1,
		'MAPK1',	MUC3A,
		'MAPK3',	INHBA)
		'MTBP',
		'MUC1',
		'MYC',
		'NR4A3',
		'OVOL2',
		'PDPN',
		'PPP2R1A',
		'PTTG1',
		'RB1',
		'RBL1',
		'RBL2',
		'RPS27A',
		'RPS6KB1',
		'SKP1',
		'SMC3',
		'SOX2',
		'SRC',
		'SRPK2',
		'TCF3',
		'TFDP1',
		'TGFB2',
		'THBS1',
		'TP53',
		'TXNIP',
		'UBA52',
		'VASH1')
		Cell_Cycle	Gastric_cancer_gene_up_module
		<-	<-
		c('ACVR1',	c("CST1",
		'CAMK2A',	CXCL9,
		'CAMK2B',	CXCL10,
		'CAMK2D',	CXCL11,
		'CD2AP',	UBD,
		'CDK14',	IDO1,
		'CDKN1A',	MMP7,
		'CDKN2A',	CLDN1,
		'CIB1',	APOC1,
		'CUL1',	OLFM4,
		'DLG1',	CLDN3,
		'DST',	CDH17,
		'EIF4EBP1',	SPP1,
		'ERBIN',	COL10A1,
		'FGFR1',	CXCL8,
		'FHL1',	CXCL1,
		'FOXO4',	SULF1,
		'HRAS',	MMP11,
		'ID4',	SFRP4,
		'IFNG',	THBS4,
		'ILK',	THBS2,
		'INHBA',	BGN,
		'IRF6',	FNDC1,
		'ITGB1',	COL8A1,
		'LLGL2',	ASPN,
		'MAP2K1',	VIL1,
		'MAPK1',	MUC3A,
		'MAPK3',	INHBA)
		'MTBP',
		'MUC1',
		'MYC',
		'NR4A3',
		'OVOL2',
		'PDPN',
		'PPP2R1A',
		'PTTG1',
		'RB1',
		'RBL1',
		'RBL2',
		'RPS27A',
		'RPS6KB1',
		'SKP1',
		'SMC3',
		'SOX2',
		'SRC',
		'SRPK2',
		'TCF3',
		'TFDP1',
		'TGFB2',
		'THBS1',
		'TP53',
		'TXNIP',
		'UBA52',
		'VASH1')
		Cell_Cycle	Gastric_cancer_gene_up_module
		<-	<-
		c('ACVR1',	c("CST1",
		'CAMK2A',	CXCL9,
		'CAMK2B',	CXCL10,
		'CAMK2D',	CXCL11,
		'CD2AP',	UBD,
		'CDK14',	IDO1,
		'CDKN1A',	MMP7,
		'CDKN2A',	CLDN1,
		'CIB1',	APOC1,
		'CUL1',	OLFM4,
		'DLG1',	CLDN3,
		'DST',	CDH17,
		'EIF4EBP1',	SPP1,
		'ERBIN',	COL10A1,
		'FGFR1',	CXCL8,
		'FHL1',	CXCL1,
		'FOXO4',	SULF1,
		'HRAS',	MMP11,
		'ID4',	SFRP4,
		'IFNG',	THBS4,
		'ILK',	THBS2,
		'INHBA',	BGN,
		'IRF6',	FNDC1,
		'ITGB1',	COL8A1,
		'LLGL2',	ASPN,
		'MAP2K1',	VIL1,
		'MAPK1',	MUC3A,
		'MAPK3',	INHBA)
		'MTBP',
		'MUC1',
		'MYC',
		'NR4A3',
		'OVOL2',
		'PDPN',
		'PPP2R1A',
		'PTTG1',
		'RB1',
		'RBL1',
		'RBL2',
		'RPS27A',
		'RPS6KB1',
		'SKP1',
		'SMC3',
		'SOX2',
		'SRC',
		'SRPK2',
		'TCF3',
		'TFDP1',
		'TGFB2',
		'THBS1',
		'TP53',
		'TXNIP',
		'UBA52',
		'VASH1')
		Cell_Cycle	Gastric_cancer_gene_up_module
		<-	<-
		c('ACVR1',	c("CST1",
		'CAMK2A',	CXCL9,
		'CAMK2B',	CXCL10,
		'CAMK2D',	CXCL11,
		'CD2AP',	UBD,
		'CDK14',	IDO1,
		'CDKN1A',	MMP7,
		'CDKN2A',	CLDN1,
		'CIB1',	APOC1,
		'CUL1',	OLFM4,
		'DLG1',	CLDN3,
		'DST',	CDH17,
		'EIF4EBP1',	SPP1,
		'ERBIN',	COL10A1,
		'FGFR1',	CXCL8,
		'FHL1',	CXCL1,
		'FOXO4',	SULF1,
		'HRAS',	MMP11,
		'ID4',	SFRP4,
		'IFNG',	THBS4,
		'ILK',	THBS2,
		'INHBA',	BGN,
		'IRF6',	FNDC1,
		'ITGB1',	COL8A1,
		'LLGL2',	ASPN,
		'MAP2K1',	VIL1,
		'MAPK1',	MUC3A,
		'MAPK3',	INHBA)
		'MTBP',
		'MUC1',
		'MYC',
		'NR4A3',
		'OVOL2',
		'PDPN',
		'PPP2R1A',
		'PTTG1',
		'RB1',
		'RBL1',
		'RBL2',
		'RPS27A',
		'RPS6KB1',
		'SKP1',
		'SMC3',
		'SOX2',
		'SRC',
		'SRPK2',
		'TCF3',
		'TFDP1',
		'TGFB2',
		'THBS1',
		'TP53',
		'TXNIP',
		'UBA52',
		'VASH1')
		Cell_Cycle	Gastric_cancer_gene_up_module
		<-	<-
		c('ACVR1',	c("CST1",
		'CAMK2A',	CXCL9,
		'CAMK2B',	CXCL10,
		'CAMK2D',	CXCL11,
		'CD2AP',	UBD,
		'CDK14',	IDO1,
		'CDKN1A',	MMP7,
		'CDKN2A',	CLDN1,
		'CIB1',	APOC1,
		'CUL1',	OLFM4,
		'DLG1',	CLDN3,
		'DST',	CDH17,
		'EIF4EBP1',	SPP1,
		'ERBIN',	COL10A1,
		'FGFR1',	CXCL8,
		'FHL1',	CXCL1,
		'FOXO4',	SULF1,
		'HRAS',	MMP11,
		'ID4',	SFRP4,
		'IFNG',	THBS4,
		'ILK',	THBS2,
		'INHBA',	BGN,
		'IRF6',	FNDC1,
		'ITGB1',	COL8A1,
		'LLGL2',	ASPN,
		'MAP2K1',	VIL1,
		'MAPK1',	MUC3A,
		'MAPK3',	INHBA)
		'MTBP',
		'MUC1',
		'MYC',
		'NR4A3',
		'OVOL2',
		'PDPN',
		'PPP2R1A',
		'PTTG1',
		'RB1',
		'RBL1',
		'RBL2',
		'RPS27A',
		'RPS6KB1',
		'SKP1',
		'SMC3',
		'SOX2',
		'SRC',
		'SRPK2',
		'TCF3',
		'TFDP1',
		'TGFB2',
		'THBS1',
		'TP53',
		'TXNIP',
		'UBA52',
		'VASH1')
		Cell_Cycle	Gastric_cancer_gene_up_module
		<-	<-
		c('ACVR1',	c("CST1",
		'CAMK2A',	CXCL9,
		'CAMK2B',	CXCL10,
		'CAMK2D',	CXCL11,
		'CD2AP',	UBD,
		'CDK14',	IDO1,
		'CDKN1A',	MMP7,
		'CDKN2A',	CLDN1,
		'CIB1',	APOC1,
		'CUL1',	OLFM4,
		'DLG1',	CLDN3,
		'DST',	CDH17,
		'EIF4EBP1',	SPP1,
		'ERBIN',	COL10A1,
		'FGFR1',	CXCL8,
		'FHL1',	CXCL1,
		'FOXO4',	SULF1,
		'HRAS',	MMP11,
		'ID4',	SFRP4,
		'IFNG',	THBS4,
		'ILK',	THBS2,
		'INHBA',	BGN,
		'IRF6',	FNDC1,
		'ITGB1',	COL8A1,
		'LLGL2',	ASPN,
		'MAP2K1',	VIL1,
		'MAPK1',	MUC3A,
		'MAPK3',	INHBA)
		'MTBP',
		'MUC1',
		'MYC',
		'NR4A3',
		'OVOL2',
		'PDPN',
		'PPP2R1A',
		'PTTG1',
		'RB1',
		'RBL1',
		'RBL2',
		'RPS27A',
		'RPS6KB1',
		'SKP1',
		'SMC3',
		'SOX2',
		'SRC',
		'SRPK2',
		'TCF3',
		'TFDP1',
		'TGFB2',
		'THBS1',
		'TP53',
		'TXNIP',
		'UBA52',
		'VASH1')
		Cell_Cycle	Gastric_cancer_gene_up_module
		<-	<-
		c('ACVR1',	c("CST1",
		'CAMK2A',	CXCL9,
		'CAMK2B',	CXCL10,
		'CAMK2D',	CXCL11,
		'CD2AP',	UBD,
		'CDK14',	IDO1,
		'CDKN1A',	MMP7,
		'CDKN2A',	CLDN1,
		'CIB1',	APOC1,
		'CUL1',	OLFM4,
		'DLG1',	CLDN3,
		'DST',	CDH17,
		'EIF4EBP1',	SPP1,
		'ERBIN',	COL10A1,
		'FGFR1',	CXCL8,
		'FHL1',	CXCL1,
		'FOXO4',	SULF1,
		'HRAS',	MMP11,
		'ID4',	SFRP4,
		'IFNG',	THBS4,
		'ILK',	THBS2,
		'INHBA',	BGN,
		'IRF6',	FNDC1,
		'ITGB1',	COL8A1,
		'LLGL2',	ASPN,
		'MAP2K1',	VIL1,
		'MAPK1',	MUC3A,
		'MAPK3',	INHBA)
		'MTBP',
		'MUC1',
		'MYC',
		'NR4A3',
		'OVOL2',
		'PDPN',
		'PPP2R1A',
		'PTTG1',
		'RB1',
		'RBL1',
		'RBL2',
		'RPS27A',
		'RPS6KB1',
		'SKP1',
		'SMC3',
		'SOX2',
		'SRC',
		'SRPK2',
		'TCF3',
		'TFDP1',
		'TGFB2',
		'THBS1',
		'TP53',
		'TXNIP',
		'UBA52',
		'VASH1')
		Cell_Cycle	Gastric_cancer_gene_up_module
		<-	<-
		c('ACVR1',	c("CST1",
		'CAMK2A',	CXCL9,
		'CAMK2B',	CXCL10,
		'CAMK2D',	CXCL11,
		'CD2AP',	UBD,
		'CDK14',	IDO1,
		'CDKN1A',	MMP7,
		'CDKN2A',	CLDN1,
		'CIB1',	APOC1,
		'CUL1',	OLFM4,
		'DLG1',	CLDN3,
		'DST',	CDH17,
		'EIF4EBP1',	SPP1,
		'ERBIN',	COL10A1,
		'FGFR1',	CXCL8,
		'FHL1',	CXCL1,
		'FOXO4',	SULF1,
		'HRAS',	MMP11,
		'ID4',	SFRP4,
		'IFNG',	THBS4,
		'ILK',	THBS2,
		'INHBA',	BGN,
		'IRF6',	FNDC1,
		'ITGB1',	COL8A1,
		'LLGL2',	ASPN,
		'MAP2K1',	VIL1,
		'MAPK1',	MUC3A,
		'MAPK3',	INHBA)
		'MTBP',
		'MUC1',
		'MYC',
		'NR4A3',
		'OVOL2',
		'PDPN',
		'PPP2R1A',
		'PTTG1',
		'RB1',
		'RBL1',
		'RBL2',
		'RPS27A',
		'RPS6KB1',
		'SKP1',
		'SMC3',
		'SOX2',
		'SRC',
		'SRPK2',
		'TCF3',
		'TFDP1',
		'TGFB2',
		'THBS1',
		'TP53',
		'TXNIP',
		'UBA52',
		'VASH1')
		Cell_Cycle	Gastric_cancer_gene_up_module
		<-	<-
		c('ACVR1',	c("CST1",
		'CAMK2A',	CXCL9,
		'CAMK2B',	CXCL10,
		'CAMK2D',	CXCL11,
		'CD2AP',	UBD,
		'CDK14',	IDO1,
		'CDKN1A',	MMP7,
		'CDKN2A',	CLDN1,
		'CIB1',	APOC1,
		'CUL1',	OLFM4,
		'DLG1',	CLDN3,
		'DST',	CDH17,
		'EIF4EBP1',	SPP1,
		'ERBIN',	COL10A1,
		'FGFR1',	CXCL8,
		'FHL1',	CXCL1,
		'FOXO4',	SULF1,
		'HRAS',	MMP11,
		'ID4',	SFRP4,
		'IFNG',	THBS4,
		'ILK',	THBS2,
		'INHBA',	BGN,
		'IRF6',	FNDC1,
		'ITGB1',	COL8A1,
		'LLGL2',	ASPN,
		'MAP2K1',	VIL1,
		'MAPK1',	MUC3A,
		'MAPK3',	INHBA)
		'MTBP',
		'MUC1',
		'MYC',
		'NR4A3',
		'OVOL2',
		'PDPN',
		'PPP2R1A',
		'PTTG1',
		'RB1',
		'RBL1',
		'RBL2',
		'RPS27A',
		'RPS6KB1',
		'SKP1',
		'SMC3',
		'SOX2',
		'SRC',
		'SRPK2',
		'TCF3',
		'TFDP1',
		'TGFB2',
		'THBS1',
		'TP53',
		'TXNIP',
		'UBA52',
		'VASH1')
		Cell_Cycle	Gastric_cancer_gene_up_module
		<-	<-
		c('ACVR1',	c("CST1",
		'CAMK2A',	CXCL9,
		'CAMK2B',	CXCL10,
		'CAMK2D',	CXCL11,
		'CD2AP',	UBD,
		'CDK14',	IDO1,
		'CDKN1A',	MMP7,
		'CDKN2A',	CLDN1,
		'CIB1',	APOC1,
		'CUL1',	OLFM4,
		'DLG1',	CLDN3,
		'DST',	CDH17,
		'EIF4EBP1',	SPP1,
		'ERBIN',	COL10A1,
		'FGFR1',	CXCL8,
		'FHL1',	CXCL1,
		'FOXO4',	SULF1,
		'HRAS',	MMP11,
		'ID4',	SFRP4,
		'IFNG',	THBS4,
		'ILK',	THBS2,
		'INHBA',	BGN,
		'IRF6',	FNDC1,
		'ITGB1',	COL8A1,
		'LLGL2',	ASPN,
		'MAP2K1',	VIL1,
		'MAPK1',	MUC3A,
		'MAPK3',	INHBA)
		'MTBP',
		'MUC1',
		'MYC',
		'NR4A3',
		'OVOL2',
		'PDPN',
		'PPP2R1A',
		'PTTG1',
		'RB1',
		'RBL1',
		'RBL2',
		'RPS27A',
		'RPS6KB1',
		'SKP1',
		'SMC3',
		'SOX2',
		'SRC',
		'SRPK2',
		'TCF3',
		'TFDP1',
		'TGFB2',
		'THBS1',
		'TP53',
		'TXNIP',
		'UBA52',
		'VASH1')
		Cell_Cycle	Gastric_cancer_gene_up_module
		<-	<-
		c('ACVR1',	c("CST1",
		'CAMK2A',	CXCL9,
		'CAMK2B',	CXCL10,
		'CAMK2D',	CXCL11,
		'CD2AP',	UBD,
		'CDK14',	IDO1,
		'CDKN1A',	MMP7,
		'CDKN2A',	CLDN1,
		'CIB1',	APOC1,
		'CUL1',	OLFM4,
		'DLG1',	CLDN3,
		'DST',	CDH17,
		'EIF4EBP1',	SPP1,
		'ERBIN',	COL10A1,
		'FGFR1',	CXCL8,
		'FHL1',	CXCL1,
		'FOXO4',	SULF1,
		'HRAS',	MMP11,
		'ID4',	SFRP4,
		'IFNG',	THBS4,
		'ILK',	THBS2,
		'INHBA',	BGN,
		'IRF6',	FNDC1,
		'ITGB1',	COL8A1,
		'LLGL2',	ASPN,
		'MAP2K1',	VIL1,
		'MAPK1',	MUC3A,
		'MAPK3',	INHBA)
		'MTBP',
		'MUC1',
		'MYC',
		'NR4A3',
		'OVOL2',
		'PDPN',
		'PPP2R1A',
		'PTTG1',
		'RB1',
		'RBL1',
		'RBL2',
		'RPS27A',
		'RPS6KB1',
		'SKP1',
		'SMC3',
		'SOX2',
		'SRC',
		'SRPK2',
		'TCF3',
		'TFDP1',
		'TGFB2',
		'THBS1',
		'TP53',
		'TXNIP',
		'UBA52',
		'VASH1')
		Cell_Cycle	Gastric_cancer_gene_up_module
		<-	<-
		c('ACVR1',	c("CST1",
		'CAMK2A',	CXCL9,
		'CAMK2B',	CXCL10,
		'CAMK2D',	CXCL11,
		'CD2AP',	UBD,
		'CDK14',	IDO1,
		'CDKN1A',	MMP7,
		'CDKN2A',	CLDN1,
		'CIB1',	APOC1,
		'CUL1',	OLFM4,
		'DLG1',	CLDN3,
		'DST',	CDH17,
		'EIF4EBP1',	SPP1,
		'ERBIN',	COL10A1,
		'FGFR1',	CXCL8,
		'FHL1',	CXCL1,
		'FOXO4',	SULF1,
		'HRAS',	MMP11,
		'ID4',	SFRP4,
		'IFNG',	THBS4,
		'ILK',	THBS2,
		'INHBA',	BGN,
		'IRF6',	FNDC1,
		'ITGB1',	COL8A1,
		'LLGL2',	ASPN,
		'MAP2K1',	VIL1,
		'MAPK1',	MUC3A,
		'MAPK3',	INHBA)
		'MTBP',
		'MUC1',
		'MYC',
		'NR4A3',
		'OVOL2',
		'PDPN',
		'PPP2R1A',
		'PTTG1',
		'RB1',
		'RBL1',
		'RBL2',
		'RPS27A',
		'RPS6KB1',
		'SKP1',
		'SMC3',
		'SOX2',
		'SRC',
		'SRPK2',
		'TCF3',
		'TFDP1',
		'TGFB2',
		'THBS1',
		'TP53',
		'TXNIP',
		'UBA52',
		'VASH1')
		Cell_Cycle	Gastric_cancer_gene_up_module
		<-	<-
		c('ACVR1',	c("CST1",
		'CAMK2A',	CXCL9,
		'CAMK2B',	CXCL10,
		'CAMK2D',	CXCL11,
		'CD2AP',	UBD,
		'CDK14',	IDO1,
		'CDKN1A',	MMP7,
		'CDKN2A',	CLDN1,
		'CIB1',	APOC1,
		'CUL1',	OLFM4,
		'DLG1',	CLDN3,
		'DST',	CDH17,
		'EIF4EBP1',	SPP1,
		'ERBIN',	COL10A1,
		'FGFR1',	CXCL8,
		'FHL1',	CXCL1,
		'FOXO4',	SULF1,
		'HRAS',	MMP11,
		'ID4',	SFRP4,
		'IFNG',	THBS4,
		'ILK',	THBS2,
		'INHBA',	BGN,
		'IRF6',	FNDC1,
		'ITGB1',	COL8A1,
		'LLGL2',	ASPN,
		'MAP2K1',	VIL1,
		'MAPK1',	MUC3A,
		'MAPK3',	INHBA)
		'MTBP',
		'MUC1',
		'MYC',
		'NR4A3',
		'OVOL2',
		'PDPN',
		'PPP2R1A',
		'PTTG1',
		'RB1',
		'RBL1',
		'RBL2',
		'RPS27A',
		'RPS6KB1',
		'SKP1',
		'SMC3',
		'SOX2',
		'SRC',
		'SRPK2',
		'TCF3',
		'TFDP1',
		'TGFB2',
		'THBS1',
		'TP53',
		'TXNIP',
		'UBA52',
		'VASH1')
		Cell_Cycle	Gastric_cancer_gene_up_module
		<-	<-
		c('ACVR1',	c("CST1",
		'CAMK2A',	CXCL9,
		'CAMK2B',	CXCL10,
		'CAMK2D',	CXCL11,
		'CD2AP',	UBD,
		'CDK14',	IDO1,
		'CDKN1A',	MMP7,
		'CDKN2A',	CLDN1,
		'CIB1',	APOC1,
		'CUL1',	OLFM4,
		'DLG1',	CLDN3,
		'DST',	CDH17,
		'EIF4EBP1',	SPP1,
		'ERBIN',	COL10A1,
		'FGFR1',	CXCL8,
		'FHL1',	CXCL1,
		'FOXO4',	SULF1,
		'HRAS',	MMP11,
		'ID4',	SFRP4,
		'IFNG',	THBS4,
		'ILK',	THBS2,
		'INHBA',	BGN,
		'IRF6',	FNDC1,
		'ITGB1',	COL8A1,
		'LLGL2',	ASPN,
		'MAP2K1',	VIL1,
		'MAPK1',	MUC3A,
		'MAPK3',	INHBA)
		'MTBP',
		'MUC1',
		'MYC',
		'NR4A3',
		'OVOL2',
		'PDPN',
		'PPP2R1A',
		'PTTG1',
		'RB1',
		'RBL1',
		'RBL2',
		'RPS27A',
		'RPS6KB1',
		'SKP1',
		'SMC3',
		'SOX2',
		'SRC',
		'SRPK2',
		'TCF3',
		'TFDP1',
		'TGFB2',
		'THBS1',
		'TP53',
		'TXNIP',
		'UBA52',
		'VASH1')
		Cell_Cycle	Gastric_cancer_gene_up_module
		<-	<-
		c('ACVR1',	c("CST1",
		'CAMK2A',	CXCL9,
		'CAMK2B',	CXCL10,
		'CAMK2D',	CXCL11,
		'CD2AP',	UBD,
		'CDK14',	IDO1,
		'CDKN1A',	MMP7,
		'CDKN2A',	CLDN1,
		'CIB1',	APOC1,
		'CUL1',	OLFM4,
		'DLG1',	CLDN3,
		'DST',	CDH17,
		'EIF4EBP1',	SPP1,
		'ERBIN',	COL10A1,
		'FGFR1',	CXCL8,
		'FHL1',	CXCL1,
		'FOXO4',	SULF1,
		'HRAS',	MMP11,
		'ID4',	SFRP4,
		'IFNG',	THBS4,
		'ILK',	THBS2,
		'INHBA',	BGN,
		'IRF6',	FNDC1,
		'ITGB1',	COL8A1,
		'LLGL2',	ASPN,
		'MAP2K1',	VIL1,
		'MAPK1',	MUC3A,
		'MAPK3',	INHBA)
		'MTBP',
		'MUC1',
		'MYC',
		'NR4A3',
		'OVOL2',
		'PDPN',
		'PPP2R1A',
		'PTTG1',
		'RB1',
		'RBL1',
		'RBL2',
		'RPS27A',
		'RPS6KB1',
		'SKP1',
		'SMC3',
		'SOX2',
		'SRC',
		'SRPK2',
		'TCF3',
		'TFDP1',
		'TGFB2',
		'THBS1',
		'TP53',
		'TXNIP',
		'UBA52',
		'VASH1')
		Cell_Cycle	Gastric_cancer_gene_up_module
		<-	<-
		c('ACVR1',	c("CST1",
		'CAMK2A',	CXCL9,
		'CAMK2B',	CXCL10,
		'CAMK2D',	CXCL11,
		'CD2AP',	UBD,
		'CDK14',	IDO1,
		'CDKN1A',	MMP7,
		'CDKN2A',	CLDN1,
		'CIB1',	APOC1,
		'CUL1',	OLFM4,
		'DLG1',	CLDN3,
		'DST',	CDH17,
		'EIF4EBP1',	SPP1,
		'ERBIN',	COL10A1,
		'FGFR1',	CXCL8,
		'FHL1',	CXCL1,
		'FOXO4',	SULF1,
		'HRAS',	MMP11,
		'ID4',	SFRP4,
		'IFNG',	THBS4,
		'ILK',	THBS2,
		'INHBA',	BGN,
		'IRF6',	FNDC1,
		'ITGB1',	COL8A1,
		'LLGL2',	ASPN,
		'MAP2K1',	VIL1,
		'MAPK1',	MUC3A,
		'MAPK3',	INHBA)
		'MTBP',
		'MUC1',
		'MYC',
		'NR4A3',
		'OVOL2',
		'PDPN',
		'PPP2R1A',
		'PTTG1',
		'RB1',
		'RBL1',
		'RBL2',
		'RPS27A',
		'RPS6KB1',
		'SKP1',
		'SMC3',
		'SOX2',
		'SRC',
		'SRPK2',
		'TCF3',
		'TFDP1',
		'TGFB2',
		'THBS1',
		'TP53',
		'TXNIP',
		'UBA52',
		'VASH1')
		Cell_Cycle	Gastric_cancer_gene_up_module
		<-	<-
		c('ACVR1',	c("CST1",
		'CAMK2A',	CXCL9,
		'CAMK2B',	CXCL10,
		'CAMK2D',	CXCL11,
		'CD2AP',	UBD,
		'CDK14',	IDO1,
		'CDKN1A',	MMP7,
		'CDKN2A',	CLDN1,
		'CIB1',	APOC1,
		'CUL1',	OLFM4,
		'DLG1',	CLDN3,
		'DST',	CDH17,
		'EIF4EBP1',	SPP1,
		'ERBIN',	COL10A1,
		'FGFR1',	CXCL8,
		'FHL1',	CXCL1,
		'FOXO4',	SULF1,
		'HRAS',	MMP11,
		'ID4',	SFRP4,
		'IFNG',	THBS4,
		'ILK',	THBS2,
		'INHBA',	BGN,
		'IRF6',	FNDC1,
		'ITGB1',	COL8A1,
		'LLGL2',	ASPN,
		'MAP2K1',	VIL1,
		'MAPK1',	MUC3A,
		'MAPK3',	INHBA)
		'MTBP',
		'MUC1',
		'MYC',
		'NR4A3',
		'OVOL2',
		'PDPN',
		'PPP2R1A',
		'PTTG1',
		'RB1',
		'RBL1',
		'RBL2',
		'RPS27A',
		'RPS6KB1',
		'SKP1',
		'SMC3',
		'SOX2',
		'SRC',
		'SRPK2',
		'TCF3',
		'TFDP1',
		'TGFB2',
		'THBS1',
		'TP53',
		'TXNIP',
		'UBA52',
		'VASH1')
		Cell_Cycle	Gastric_cancer_gene_up_module
		<-	<-
		c('ACVR1',	c("CST1",
		'CAMK2A',	CXCL9,
		'CAMK2B',	CXCL10,
		'CAMK2D',	CXCL11,
		'CD2AP',	UBD,
		'CDK14',	IDO1,
		'CDKN1A',	MMP7,
		'CDKN2A',	CLDN1,
		'CIB1',	APOC1,
		'CUL1',	OLFM4,
		'DLG1',	CLDN3,
		'DST',	CDH17,
		'EIF4EBP1',	SPP1,
		'ERBIN',	COL10A1,
		'FGFR1',	CXCL8,
		'FHL1',	CXCL1,
		'FOXO4',	SULF1,
		'HRAS',	MMP11,
		'ID4',	SFRP4,
		'IFNG',	THBS4,
		'ILK',	THBS2,
		'INHBA',	BGN,
		'IRF6',	FNDC1,
		'ITGB1',	COL8A1,
		'LLGL2',	ASPN,
		'MAP2K1',	VIL1,
		'MAPK1',	MUC3A,
		'MAPK3',	INHBA)
		'MTBP',
		'MUC1',
		'MYC',
		'NR4A3',
		'OVOL2',
		'PDPN',
		'PPP2R1A',
		'PTTG1',
		'RB1',
		'RBL1',
		'RBL2',
		'RPS27A',
		'RPS6KB1',
		'SKP1',
		'SMC3',
		'SOX2',
		'SRC',
		'SRPK2',
		'TCF3',
		'TFDP1',
		'TGFB2',
		'THBS1',
		'TP53',
		'TXNIP',
		'UBA52',
		'VASH1')
		Cell_Cycle	Gastric_cancer_gene_up_module
		<-	<-
		c('ACVR1',	c("CST1",
		'CAMK2A',	CXCL9,
		'CAMK2B',	CXCL10,
		'CAMK2D',	CXCL11,
		'CD2AP',	UBD,
		'CDK14',	IDO1,
		'CDKN1A',	MMP7,
		'CDKN2A',	CLDN1,
		'CIB1',	APOC1,
		'CUL1',	OLFM4,
		'DLG1',	CLDN3,
		'DST',	CDH17,
		'EIF4EBP1',	SPP1,
		'ERBIN',	COL10A1,
		'FGFR1',	CXCL8,
		'FHL1',	CXCL1,
		'FOXO4',	SULF1,
		'HRAS',	MMP11,
		'ID4',	SFRP4,
		'IFNG',	THBS4,
		'ILK',	THBS2,
		'INHBA',	BGN,
		'IRF6',	FNDC1,
		'ITGB1',	COL8A1,
		'LLGL2',	ASPN,
		'MAP2K1',	VIL1,
		'MAPK1',	MUC3A,
		'MAPK3',	INHBA)
		'MTBP',
		'MUC1',
		'MYC',
		'NR4A3',
		'OVOL2',
		'PDPN',
		'PPP2R1A',
		'PTTG1',
		'RB1',
		'RBL1',
		'RBL2',
		'RPS27A',
		'RPS6KB1',
		'SKP1',
		'SMC3',
		'SOX2',
		'SRC',
		'SRPK2',
		'TCF3',
		'TFDP1',
		'TGFB2',
		'THBS1',
		'TP53',
		'TXNIP',
		'UBA52',
		'VASH1')
		Cell_Cycle	Gastric_cancer_gene_up_module
		<-	<-
		c('ACVR1',	c("CST1",
		'CAMK2A',	CXCL9,
		'CAMK2B',	CXCL10,
		'CAMK2D',	CXCL11,
		'CD2AP',	UBD,
		'CDK14',	IDO1,
		'CDKN1A',	MMP7,
		'CDKN2A',	CLDN1,
		'CIB1',	APOC1,
		'CUL1',	OLFM4,
		'DLG1',	CLDN3,
		'DST',	CDH17,
		'EIF4EBP1',	SPP1,
		'ERBIN',	COL10A1,
		'FGFR1',	CXCL8,
		'FHL1',	CXCL1,
		'FOXO4',	SULF1,
		'HRAS',	MMP11,
		'ID4',	SFRP4,
		'IFNG',	THBS4,
		'ILK',	THBS2,
		'INHBA',	BGN,
		'IRF6',	FNDC1,
		'ITGB1',	COL8A1,
		'LLGL2',	ASPN,
		'MAP2K1',	VIL1,
		'MAPK1',	MUC3A,
		'MAPK3',	INHBA)
		'MTBP',
		'MUC1',
		'MYC',
		'NR4A3',
		'OVOL2',
		'PDPN',
		'PPP2R1A',
		'PTTG1',
		'RB1',
		'RBL1',
		'RBL2',
		'RPS27A',
		'RPS6KB1',
		'SKP1',
		'SMC3',
		'SOX2',
		'SRC',
		'SRPK2',
		'TCF3',
		'TFDP1',
		'TGFB2',
		'THBS1',
		'TP53',
		'TXNIP',
		'UBA52',
		'VASH1')
		Cell_Cycle	Gastric_cancer_gene_up_module
		<-	<-
		c('ACVR1',	c("CST1",
		'CAMK2A',	CXCL9,
		'CAMK2B',	CXCL10,
		'CAMK2D',	CXCL11,
		'CD2AP',	UBD,
		'CDK14',	IDO1,
		'CDKN1A',	MMP7,
		'CDKN2A',	CLDN1,
		'CIB1',	APOC1,
		'CUL1',	OLFM4,
		'DLG1',	CLDN3,
		'DST',	CDH17,
		'EIF4EBP1',	SPP1,
		'ERBIN',	COL10A1,
		'FGFR1',	CXCL8,
		'FHL1',	CXCL1,
		'FOXO4',	SULF1,
		'HRAS',	MMP11,
		'ID4',	SFRP4,
		'IFNG',	THBS4,
		'ILK',	THBS2,
		'INHBA',	BGN,
		'IRF6',	FNDC1,
		'ITGB1',	COL8A1,
		'LLGL2',	ASPN,
		'MAP2K1',	VIL1,
		'MAPK1',	MUC3A,
		'MAPK3',	INHBA)
		'MTBP',
		'MUC1',
		'MYC',
		'NR4A3',
		'OVOL2',
		'PDPN',
		'PPP2R1A',
		'PTTG1',
		'RB1',
		'RBL1',
		'RBL2',
		'RPS27A',
		'RPS6KB1',
		'SKP1',
		'SMC3',
		'SOX2',
		'SRC',
		'SRPK2',
		'TCF3',
		'TFDP1',
		'TGFB2',
		'THBS1',
		'TP53',
		'TXNIP',
		'UBA52',
		'VASH1')
		Cell_Cycle	Gastric_cancer_gene_up_module
		<-	<-
		c('ACVR1',	c("CST1",
		'CAMK2A',	CXCL9,
		'CAMK2B',	CXCL10,
		'CAMK2D',	CXCL11,
		'CD2AP',	UBD,
		'CDK14',	IDO1,
		'CDKN1A',	MMP7,
		'CDKN2A',	CLDN1,
		'CIB1',	APOC1,
		'CUL1',	OLFM4,
		'DLG1',	CLDN3,
		'DST',	CDH17,
		'EIF4EBP1',	SPP1,
		'ERBIN',	COL10A1,
		'FGFR1',	CXCL8,
		'FHL1',	CXCL1,
		'FOXO4',	SULF1,
		'HRAS',	MMP11,
		'ID4',	SFRP4,
		'IFNG',	THBS4,
		'ILK',	THBS2,
		'INHBA',	BGN,
		'IRF6',	FNDC1,
		'ITGB1',	COL8A1,
		'LLGL2',	ASPN,
		'MAP2K1',	VIL1,
		'MAPK1',	MUC3A,
		'MAPK3',	INHBA)
		'MTBP',
		'MUC1',
		'MYC',
		'NR4A3',
		'OVOL2',
		'PDPN',
		'PPP2R1A',
		'PTTG1',
		'RB1',
		'RBL1',
		'RBL2',
		'RPS27A',
		'RPS6KB1',
		'SKP1',
		'SMC3',
		'SOX2',
		'SRC',
		'SRPK2',
		'TCF3',
		'TFDP1',
		'TGFB2',
		'THBS1',
		'TP53',
		'TXNIP',
		'UBA52',
		'VASH1')
		Cell_Cycle	Gastric_cancer_gene_up_module
		<-	<-
		c('ACVR1',	c("CST1",
		'CAMK2A',	CXCL9,
		'CAMK2B',	CXCL10,
		'CAMK2D',	CXCL11,
		'CD2AP',	UBD,
		'CDK14',	IDO1,
		'CDKN1A',	MMP7,
		'CDKN2A',	CLDN1,
		'CIB1',	APOC1,
		'CUL1',	OLFM4,
		'DLG1',	CLDN3,
		'DST',	CDH17,
		'EIF4EBP1',	SPP1,
		'ERBIN',	COL10A1,
		'FGFR1',	CXCL8,
		'FHL1',	CXCL1,
		'FOXO4',	SULF1,
		'HRAS',	MMP11,
		'ID4',	SFRP4,
		'IFNG',	THBS4,
		'ILK',	THBS2,
		'INHBA',	BGN,
		'IRF6',	FNDC1,
		'ITGB1',	COL8A1,
		'LLGL2',	ASPN,
		'MAP2K1',	VIL1,
		'MAPK1',	MUC3A,
		'MAPK3',	INHBA)
		'MTBP',
		'MUC1',
		'MYC',
		'NR4A3',
		'OVOL2',
		'PDPN',
		'PPP2R1A',
		'PTTG1',
		'RB1',
		'RBL1',
		'RBL2',
		'RPS27A',
		'RPS6KB1',
		'SKP1',
		'SMC3',
		'SOX2',
		'SRC',
		'SRPK2',
		'TCF3',
		'TFDP1',
		'TGFB2',
		'THBS1',
		'TP53',
		'TXNIP',
		'UBA52',
		'VASH1')
		Cell_Cycle	Gastric_cancer_gene_up_module
		<-	<-
		c('ACVR1',	c("CST1",
		'CAMK2A',	CXCL9,
		'CAMK2B',	CXCL10,
		'CAMK2D',	CXCL11,
		'CD2AP',	UBD,
		'CDK14',	IDO1,
		'CDKN1A',	MMP7,
		'CDKN2A',	CLDN1,
		'CIB1',	APOC1,
		'CUL1',	OLFM4,
		'DLG1',	CLDN3,
		'DST',	CDH17,
		'EIF4EBP1',	SPP1,
		'ERBIN',	COL10A1,
		'FGFR1',	CXCL8,
		'FHL1',	CXCL1,
		'FOXO4',	SULF1,
		'HRAS',	MMP11,
		'ID4',	SFRP4,
		'IFNG',	THBS4,
		'ILK',	THBS2,
		'INHBA',	BGN,
		'IRF6',	FNDC1,
		'ITGB1',	COL8A1,
		'LLGL2',	ASPN,
		'MAP2K1',	VIL1,
		'MAPK1',	MUC3A,
		'MAPK3',	INHBA)
		'MTBP',
		'MUC1',
		'MYC',
		'NR4A3',
		'OVOL2',
		'PDPN',
		'PPP2R1A',
		'PTTG1',
		'RB1',
		'RBL1',
		'RBL2',
		'RPS27A',
		'RPS6KB1',
		'SKP1',
		'SMC3',
		'SOX2',
		'SRC',
		'SRPK2',
		'TCF3',
		'TFDP1',
		'TGFB2',
		'THBS1',
		'TP53',
		'TXNIP',
		'UBA52',
		'VASH1')
		Cell_Cycle	Gastric_cancer_gene_up_module
		<-	<-
		c('ACVR1',	c("CST1",
		'CAMK2A',	CXCL9,
		'CAMK2B',	CXCL10,
		'CAMK2D',	CXCL11,
		'CD2AP',	UBD,
		'CDK14',	IDO1,
		'CDKN1A',	MMP7,
		'CDKN2A',	CLDN1,
		'CIB1',	APOC1,
		'CUL1',	OLFM4,
		'DLG1',	CLDN3,
		'DST',	CDH17,
		'EIF4EBP1',	SPP1,
		'ERBIN',	COL10A1,
		'FGFR1',	CXCL8,
		'FHL1',	CXCL1,
		'FOXO4',	SULF1,
		'HRAS',	MMP11,
		'ID4',	SFRP4,
		'IFNG',	THBS4,
		'ILK',	THBS2,
		'INHBA',	BGN,
		'IRF6',	FNDC1,
		'ITGB1',	COL8A1,
		'LLGL2',	ASPN,
		'MAP2K1',	VIL1,
		'MAPK1',	MUC3A,
		'MAPK3',	INHBA)
		'MTBP',
		'MUC1',
		'MYC',
		'NR4A3',
		'OVOL2',
		'PDPN',
		'PPP2R1A',
		'PTTG1',
		'RB1',
		'RBL1',
		'RBL2',
		'RPS27A',
		'RPS6KB1',
		'SKP1',
		'SMC3',
		'SOX2',
		'SRC',
		'SRPK2',
		'TCF3',
		'TFDP1',
		'TGFB2',
		'THBS1',
		'TP53',
		'TXNIP',
		'UBA52',
		'VASH1')
		Cell_Cycle	Gastric_cancer_gene_up_module
		<-	<-
		c('ACVR1',	c("CST1",
		'CAMK2A',	CXCL9,
		'CAMK2B',	CXCL10,
		'CAMK2D',	CXCL11,
		'CD2AP',	UBD,
		'CDK14',	IDO1,
		'CDKN1A',	MMP7,
		'CDKN2A',	CLDN1,
		'CIB1',	APOC1,
		'CUL1',	OLFM4,
		'DLG1',	CLDN3,
		'DST',	CDH17,
		'EIF4EBP1',	SPP1,
		'ERBIN',	COL10A1,
		'FGFR1',	CXCL8,
		'FHL1',	CXCL1,
		'FOXO4',	SULF1,
		'HRAS',	MMP11,
		'ID4',	SFRP4,
		'IFNG',	THBS4,
		'ILK',	THBS2,
		'INHBA',	BGN,
		'IRF6',	FNDC1,
		'ITGB1',	COL8A1,
		'LLGL2',	ASPN,
		'MAP2K1',	VIL1,
		'MAPK1',	MUC3A,
		'MAPK3',	INHBA)
		'MTBP',
		'MUC1',
		'MYC',
		'NR4A3',
		'OVOL2',
		'PDPN',
		'PPP2R1A',
		'PTTG1',
		'RB1',
		'RBL1',
		'RBL2',
		'RPS27A',
		'RPS6KB1',
		'SKP1',
		'SMC3',
		'SOX2',
		'SRC',
		'SRPK2',
		'TCF3',
		'TFDP1',
		'TGFB2',
		'THBS1',
		'TP53',
		'TXNIP',
		'UBA52',
		'VASH1')
		Cell_Cycle	Gastric_cancer_gene_up_module
		<-	<-
		c('ACVR1',	c("CST1",
		'CAMK2A',	CXCL9,
		'CAMK2B',	CXCL10,
		'CAMK2D',	CXCL11,
		'CD2AP',	UBD,
		'CDK14',	IDO1,
		'CDKN1A',	MMP7,
		'CDKN2A',	CLDN1,
		'CIB1',	APOC1,
		'CUL1',	OLFM4,
		'DLG1',	CLDN3,
		'DST',	CDH17,
		'EIF4EBP1',	SPP1,
		'ERBIN',	COL10A1,
		'FGFR1',	CXCL8,
		'FHL1',	CXCL1,
		'FOXO4',	SULF1,
		'HRAS',	MMP11,
		'ID4',	SFRP4,
		'IFNG',	THBS4,
		'ILK',	THBS2,
		'INHBA',	BGN,
		'IRF6',	FNDC1,
		'ITGB1',	COL8A1,
		'LLGL2',	ASPN,
		'MAP2K1',	VIL1,
		'MAPK1',	MUC3A,
		'MAPK3',	INHBA)
		'MTBP',
		'MUC1',
		'MYC',
		'NR4A3',
		'OVOL2',
		'PDPN',
		'PPP2R1A',
		'PTTG1',
		'RB1',
		'RBL1',
		'RBL2',
		'RPS27A',
		'RPS6KB1',
		'SKP1',
		'SMC3',
		'SOX2',
		'SRC',
		'SRPK2',
		'TCF3',
		'TFDP1',
		'TGFB2',
		'THBS1',
		'TP53',
		'TXNIP',
		'UBA52',
		'VASH1')
		Cell_Cycle	Gastric_cancer_gene_up_module
		<-	<-
		c('ACVR1',	c("CST1",
		'CAMK2A',	CXCL9,
		'CAMK2B',	CXCL10,
		'CAMK2D',	CXCL11,
		'CD2AP',	UBD,
		'CDK14',	IDO1,
		'CDKN1A',	MMP7,
		'CDKN2A',	CLDN1,
		'CIB1',	APOC1,
		'CUL1',	OLFM4,
		'DLG1',	CLDN3,
		'DST',	CDH17,
		'EIF4EBP1',	SPP1,
		'ERBIN',	COL10A1,
		'FGFR1',	CXCL8,
		'FHL1',	CXCL1,
		'FOXO4',	SULF1,
		'HRAS',	MMP11,
		'ID4',	SFRP4,
		'IFNG',	THBS4,
		'ILK',	THBS2,
		'INHBA',	BGN,
		'IRF6',	FNDC1,
[truncated: 1,767 more rows]

## Sheet: Supp Table 5.1
Supplementary Table 5.1.Pathway analysis of normal vs. tumor epithelial subclusters UP EpiC1
Pathway identifier	Pathway name	#Entities found	#Entities total	Entities ratio	Entities pValue	Entities FDR	#Reactions found	#Reactions total	Reactions ratio	Species identifier	Species name	Submitted entities found	Mapped entities	Found reaction identifiers
R-HSA-975956	Nonsense Mediated Decay (NMD) independent of the Exon Junction Complex (EJC)	45	101	0.00695496	1.11022e-16	4.10783e-15	1	1	7.44823e-05	9606	Homo sapiens	RPL30;RPL32;RPL12;RPLP1;RPLP0;RPL36A;RPL8;RPS15;RPL7A;RPS16;RPS15A;RPS19;RPL18A;RPS18;RPS3;RPL14;RPL36;RPLP2;RPL37;RPL18;RPL17;RPL39;RPL19;RPS8;RPS5;RPL22;RPL35A;RPL23A;RPS26;RPS25;RPS28;RPS27;RPS29;RPL27;RPL22L1;PABPC1;FAU;RPL28;RPS21;RPS23		R-HSA-927789
R-HSA-72689	Formation of a pool of free 40S subunits	45	106	0.00729927	1.11022e-16	4.10783e-15	2	2	0.000148965	9606	Homo sapiens	RPL30;RPL32;RPL12;RPLP1;RPLP0;RPL36A;RPL8;RPS15;RPL7A;RPS16;RPS15A;RPS19;RPL18A;RPS18;RPS3;RPL14;RPL36;RPLP2;RPL37;RPL18;RPL17;RPL39;RPL19;RPS8;RPS5;RPL22;RPL35A;RPL23A;RPS26;RPS25;RPS28;RPS27;RPS29;EIF3H;RPL27;RPL22L1;FAU;RPL28;RPS21;RPS23		R-HSA-72673;R-HSA-72676
R-HSA-1799339	SRP-dependent cotranslational protein targeting to membrane	49	119	0.00819446	1.11022e-16	4.10783e-15	5	5	0.000372412	9606	Homo sapiens	RPL30;RPN2;RPL32;RPL12;RPLP1;RPN1;RPLP0;RPL36A;RPL8;RPS15;RPL7A;RPS16;RPS15A;RPS19;RPL18A;RPS18;SEC61G;RPS3;RPL14;RPL36;RPLP2;RPL37;RPL18;RPL17;RPL39;RPL19;RPS8;RPS5;RPL22;RPL35A;RPL23A;DDOST;RPS26;RPS25;RPS28;SPCS1;RPS27;RPS29;RPL27;RPL22L1;FAU;RPL28;RPS21;RPS23		R-HSA-1799326;R-HSA-1799330;R-HSA-1799329;R-HSA-1799335;R-HSA-1799332
R-HSA-192823	Viral mRNA Translation	44	114	0.00785016	1.11022e-16	4.10783e-15	2	2	0.000148965	9606	Homo sapiens	RPL30;RPL32;RPL12;RPLP1;RPLP0;RPL36A;RPL8;RPS15;RPL7A;RPS16;RPS15A;RPS19;RPL18A;RPS18;RPS3;RPL14;RPL36;RPLP2;RPL37;RPL18;RPL17;RPL39;RPL19;RPS8;RPS5;RPL22;RPL35A;RPL23A;RPS26;RPS25;RPS28;RPS27;RPS29;RPL27;RPL22L1;FAU;RPL28;RPS21;RPS23		R-HSA-192704;R-HSA-192841
R-HSA-1236974	ER-Phagosome pathway	66	173	0.011913	1.11022e-16	4.10783e-15	10	10	0.000744823	9606	Homo sapiens	RPN2;RPN1;HLA-B;HLA-C;TAP1;HMGB1;HLA-F;PSMB10;PSMA7;HLA-E;PSMB9;SEM1;PSMA6;SEC61G;UBC;PSME1;PSME2;B2M		R-HSA-8863895;R-HSA-1236947;R-HSA-8863973;R-HSA-8951595;R-HSA-1236935;R-HSA-8863858;R-HSA-1236965;R-HSA-1236949;R-HSA-1236971;R-HSA-8863914
R-HSA-72706	GTP hydrolysis and joining of the 60S ribosomal subunit	45	120	0.00826332	1.11022e-16	4.10783e-15	3	3	0.000223447	9606	Homo sapiens	RPL30;RPL32;RPL12;RPLP1;RPLP0;RPL36A;RPL8;RPS15;RPL7A;RPS16;RPS15A;RPS19;RPL18A;RPS18;RPS3;RPL14;RPL36;RPLP2;RPL37;RPL18;RPL17;RPL39;RPL19;RPS8;RPS5;RPL22;RPL35A;RPL23A;RPS26;RPS25;RPS28;RPS27;RPS29;EIF3H;RPL27;RPL22L1;FAU;RPL28;RPS21;RPS23		R-HSA-72672;R-HSA-72619;R-HSA-72671
R-HSA-927802	Nonsense-Mediated Decay (NMD)	45	124	0.00853877	1.11022e-16	4.10783e-15	6	6	0.000446894	9606	Homo sapiens	RPL30;RPL32;RPL12;RPLP1;RPLP0;RPL36A;RPL8;RPS15;RPL7A;RPS16;RPS15A;RPS19;RPL18A;RPS18;RPS3;RPL14;RPL36;RPLP2;RPL37;RPL18;RPL17;RPL39;RPL19;RPS8;RPS5;RPL22;RPL35A;RPL23A;RPS26;RPS25;RPS28;RPS27;RPS29;RPL27;RPL22L1;PABPC1;FAU;RPL28;RPS21;RPS23		R-HSA-927836;R-HSA-927789;R-HSA-927832;R-HSA-927830;R-HSA-927813;R-HSA-927889
R-HSA-975957	Nonsense Mediated Decay (NMD) enhanced by the Exon Junction Complex (EJC)	45	124	0.00853877	1.11022e-16	4.10783e-15	5	5	0.000372412	9606	Homo sapiens	RPL30;RPL32;RPL12;RPLP1;RPLP0;RPL36A;RPL8;RPS15;RPL7A;RPS16;RPS15A;RPS19;RPL18A;RPS18;RPS3;RPL14;RPL36;RPLP2;RPL37;RPL18;RPL17;RPL39;RPL19;RPS8;RPS5;RPL22;RPL35A;RPL23A;RPS26;RPS25;RPS28;RPS27;RPS29;RPL27;RPL22L1;PABPC1;FAU;RPL28;RPS21;RPS23		R-HSA-927836;R-HSA-927832;R-HSA-927830;R-HSA-927813;R-HSA-927889
R-HSA-877300	Interferon gamma signaling	74	250	0.0172153	1.11022e-16	4.10783e-15	16	16	0.00119172	9606	Homo sapiens	STAT1;IFNGR2;HLA-B;HLA-C;HLA-F;HLA-E;ICAM1;OASL;SOCS1;OAS1;IRF4;B2M;HLA-DQA1;CD44;HLA-DPA1		R-HSA-997326;R-HSA-873924;R-HSA-873927;R-HSA-1031716;R-HSA-873926;R-HSA-873921;R-HSA-877281;R-HSA-1031713;R-HSA-873922;R-HSA-873917;R-HSA-877308;R-HSA-873919;R-HSA-9678561;R-HSA-873918;R-HSA-877269;R-HSA-909552
R-HSA-983170	Antigen Presentation: Folding, assembly and peptide loading of class I MHC	53	102	0.00702383	1.11022e-16	4.10783e-15	14	16	0.00119172	9606	Homo sapiens	HLA-B;TAP1;HLA-C;HLA-F;B2M;HLA-E		R-HSA-8951499;R-HSA-983148;R-HSA-983146;R-HSA-983145;R-HSA-983144;R-HSA-983142;R-HSA-983427;R-HSA-983426;R-HSA-983138;R-HSA-983425;R-HSA-983424;R-HSA-983422;R-HSA-983421;R-HSA-983161
R-HSA-156902	Peptide chain elongation	44	97	0.00667952	1.11022e-16	4.10783e-15	4	5	0.000372412	9606	Homo sapiens	RPL30;RPL32;RPL12;RPLP1;RPLP0;RPL36A;RPL8;RPS15;RPL7A;RPS16;RPS15A;RPS19;RPL18A;RPS18;RPS3;RPL14;RPL36;RPLP2;RPL37;RPL18;RPL17;RPL39;RPL19;RPS8;RPS5;RPL22;RPL35A;RPL23A;RPS26;RPS25;RPS28;RPS27;RPS29;RPL27;RPL22L1;FAU;RPL28;RPS21;RPS23		R-HSA-156915;R-HSA-156912;R-HSA-156923;R-HSA-156907
R-HSA-72764	Eukaryotic Translation Termination	45	106	0.00729927	1.11022e-16	4.10783e-15	4	5	0.000372412	9606	Homo sapiens	RPL30;RPL32;RPL12;RPLP1;RPLP0;RPL36A;RPL8;RPS15;RPL7A;TRMT112;RPS16;RPS15A;RPS19;RPL18A;RPS18;RPS3;RPL14;RPL36;RPLP2;RPL37;RPL18;RPL17;RPL39;RPL19;RPS8;RPS5;RPL22;RPL35A;RPL23A;RPS26;RPS25;RPS28;RPS27;RPS29;RPL27;RPL22L1;FAU;RPL28;RPS21;RPS23		R-HSA-141671;R-HSA-141691;R-HSA-141673;R-HSA-6800138
R-HSA-1236977	Endosomal/Vacuolar pathway	52	82	0.00564661	1.11022e-16	4.10783e-15	3	4	0.000297929	9606	Homo sapiens	HLA-B;HLA-C;HLA-F;B2M;HLA-E		R-HSA-1236964;R-HSA-1236954;R-HSA-1236943
R-HSA-983169	Class I MHC mediated antigen processing & presentation	72	473	0.0325713	1.11022e-16	4.10783e-15	36	48	0.00357515	9606	Homo sapiens	RPN2;NCF1;RPN1;HLA-B;MIB2;HLA-C;TAP1;CYBA;HMGB1;HLA-F;PSMB10;PSMA7;UBE2J1;HLA-E;PSMB9;SEM1;PSMA6;SOCS1;RNF114;SEC61G;UBC;PSME1;PSME2;B2M		R-HSA-1236947;R-HSA-8951499;R-HSA-1236949;R-HSA-1236954;R-HSA-983427;R-HSA-983426;R-HSA-983425;R-HSA-983424;R-HSA-8863895;R-HSA-1236935;R-HSA-1236943;R-HSA-983150;R-HSA-8863973;R-HSA-983148;R-HSA-8951595;R-HSA-983147;R-HSA-983146;R-HSA-983145;R-HSA-983144;R-HSA-983142;R-HSA-983140;R-HSA-983138;R-HSA-8863914;R-HSA-983422;R-HSA-983421;R-HSA-1236967;R-HSA-8863858;R-HSA-1236964;R-HSA-983161;R-HSA-123…
R-HSA-6791226	Major pathway of rRNA processing in the nucleolus and cytosol	45	189	0.0130147	1.11022e-16	4.10783e-15	5	7	0.000521376	9606	Homo sapiens	RPL30;RPL32;RPL12;RPLP1;RPLP0;RPL36A;RPL8;RPS15;RPL7A;RPS16;RPS15A;RPS19;RPL18A;RPS18;RPS3;RPL14;RPL36;RPLP2;RPL37;RPL18;RPL17;RPL39;RPL19;RPS8;RPS5;RPL22;RPL35A;RPL23A;RPS26;RPS25;RPS28;RPS27;RPS29;XRN2;RPL27;RPL22L1;FAU;RPL28;RPS21;RPS23		R-HSA-6791223;R-HSA-6791221;R-HSA-6791218;R-HSA-6791228;R-HSA-6791227
R-HSA-913531	Interferon Signaling	91	394	0.0271312	1.11022e-16	4.10783e-15	48	69	0.00513928	9606	Homo sapiens	IFITM3;IFITM1;IFITM2;DDX58;STAT1;IFNGR2;HLA-B;IFI6;HLA-C;ISG15;HLA-F;HLA-E;ICAM1;OASL;BST2;SOCS1;OAS1;IRF4;UBC;FLNA;B2M;HLA-DQA1;CD44;HLA-DPA1		R-HSA-936462;R-HSA-8983688;R-HSA-997326;R-HSA-8985153;R-HSA-8983680;R-HSA-873924;R-HSA-1169307;R-HSA-873927;R-HSA-873926;R-HSA-873921;R-HSA-873922;R-HSA-909725;R-HSA-909726;R-HSA-909721;R-HSA-909722;R-HSA-877269;R-HSA-1015702;R-HSA-909718;R-HSA-1015699;R-HSA-1678841;R-HSA-1169395;R-HSA-1678843;R-HSA-1169394;R-HSA-1678842;R-HSA-1169397;R-HSA-912680;R-HSA-1169399;R-HSA-1169398;R-HSA-1176059;R-HSA-1…
R-HSA-156842	Eukaryotic Translation Elongation	47	102	0.00702383	1.11022e-16	4.10783e-15	6	9	0.000670341	9606	Homo sapiens	RPL30;RPL32;RPL12;RPLP1;RPLP0;RPL36A;RPL8;RPS15;EEF1B2;RPL7A;RPS16;RPS15A;RPS19;RPL18A;RPS18;RPS3;RPL14;RPL36;RPLP2;RPL37;RPL18;RPL17;RPL39;RPL19;RPS8;RPS5;RPL22;RPL35A;RPL23A;RPS26;EEF1G;RPS25;RPS28;RPS27;RPS29;EEF1D;RPL27;RPL22L1;FAU;RPL28;RPS21;RPS23		R-HSA-156915;R-HSA-156912;R-HSA-156913;R-HSA-156923;R-HSA-156907;R-HSA-156910
R-HSA-156827	L13a-mediated translational silencing of Ceruloplasmin expression	46	120	0.00826332	1.11022e-16	4.10783e-15	2	3	0.000223447	9606	Homo sapiens	RPL30;RPL32;RPL12;RPLP1;RPLP0;RPL36A;RPL8;RPS15;RPL7A;RPS16;RPS15A;RPS19;RPL18A;RPS18;RPS3;RPL14;RPL36;RPLP2;RPL37;RPL18;RPL17;RPL39;RPL19;RPS8;RPS5;RPL22;RPL35A;RPL23A;RPS26;RPS25;RPS28;RPS27;RPS29;EIF3H;RPL27;RPL22L1;PABPC1;FAU;RPL28;RPS21;RPS23		R-HSA-156823;R-HSA-156826
R-HSA-1236975	Antigen processing-Cross presentation	68	195	0.0134279	1.11022e-16	4.10783e-15	15	23	0.00171309	9606	Homo sapiens	RPN2;NCF1;RPN1;HLA-B;HLA-C;TAP1;CYBA;HMGB1;HLA-F;PSMB10;PSMA7;HLA-E;PSMB9;SEM1;PSMA6;SEC61G;UBC;PSME1;PSME2;B2M		R-HSA-1236947;R-HSA-8863973;R-HSA-8951595;R-HSA-1236949;R-HSA-1236954;R-HSA-8863914;R-HSA-8863895;R-HSA-1236967;R-HSA-1236935;R-HSA-8863858;R-HSA-1236964;R-HSA-1236965;R-HSA-1236970;R-HSA-1236971;R-HSA-1236943
R-HSA-72613	Eukaryotic Translation Initiation	46	130	0.00895193	1.11022e-16	4.10783e-15	12	21	0.00156413	9606	Homo sapiens	RPL30;RPL32;RPL12;RPLP1;RPLP0;RPL36A;RPL8;RPS15;RPL7A;RPS16;RPS15A;RPS19;RPL18A;RPS18;RPS3;RPL14;RPL36;RPLP2;RPL37;RPL18;RPL17;RPL39;RPL19;RPS8;RPS5;RPL22;RPL35A;RPL23A;RPS26;RPS25;RPS28;RPS27;RPS29;EIF3H;RPL27;RPL22L1;PABPC1;FAU;RPL28;RPS21;RPS23		R-HSA-72673;R-HSA-72672;R-HSA-72691;R-HSA-72676;R-HSA-156823;R-HSA-72697;R-HSA-156826;R-HSA-72619;R-HSA-156808;R-HSA-157849;R-HSA-72621;R-HSA-72671
R-HSA-72737	Cap-dependent Translation Initiation	46	130	0.00895193	1.11022e-16	4.10783e-15	10	18	0.00134068	9606	Homo sapiens	RPL30;RPL32;RPL12;RPLP1;RPLP0;RPL36A;RPL8;RPS15;RPL7A;RPS16;RPS15A;RPS19;RPL18A;RPS18;RPS3;RPL14;RPL36;RPLP2;RPL37;RPL18;RPL17;RPL39;RPL19;RPS8;RPS5;RPL22;RPL35A;RPL23A;RPS26;RPS25;RPS28;RPS27;RPS29;EIF3H;RPL27;RPL22L1;PABPC1;FAU;RPL28;RPS21;RPS23		R-HSA-72673;R-HSA-72672;R-HSA-72691;R-HSA-72676;R-HSA-72697;R-HSA-72619;R-HSA-156808;R-HSA-157849;R-HSA-72621;R-HSA-72671
R-HSA-909733	Interferon alpha/beta signaling	76	188	0.0129459	1.11022e-16	4.10783e-15	11	22	0.00163861	9606	Homo sapiens	IFITM3;IFITM1;IFITM2;STAT1;HLA-B;IFI6;HLA-C;ISG15;HLA-F;HLA-E;OASL;BST2;SOCS1;OAS1;IRF4		R-HSA-909725;R-HSA-997309;R-HSA-909726;R-HSA-913529;R-HSA-909721;R-HSA-912680;R-HSA-909722;R-HSA-1015702;R-HSA-909718;R-HSA-909729;R-HSA-1015699
R-HSA-198933	Immunoregulatory interactions between a Lymphoid and a non-Lymphoid cell	64	316	0.0217601	1.11022e-16	4.10783e-15	21	44	0.00327722	9606	Homo sapiens	IFITM1;IFITM2;IGKV1-5;HLA-B;HLA-C;HLA-F;ICAM1;HLA-E;COL1A1;C3;COL3A1;CLEC2B;COL1A2;IGLV2-14;IGKV4-1;CD48;B2M;IGKV3-20		R-HSA-199043;R-HSA-199587;R-HSA-199169;R-HSA-199558;R-HSA-198955;R-HSA-199050;R-HSA-198958;R-HSA-199566;R-HSA-8850326;R-HSA-5685604;R-HSA-5696356;R-HSA-8850356;R-HSA-5696357;R-HSA-5685603;R-HSA-199062;R-HSA-199579;R-HSA-199161;R-HSA-199576;R-HSA-199583;R-HSA-199518;R-HSA-5685608
R-HSA-72766	Translation	57	339	0.0233439	1.11022e-16	4.10783e-15	41	99	0.00737375	9606	Homo sapiens	RPL30;RPL32;RPLP1;RPLP0;RPL8;RPS15;EEF1B2;RPL7A;TRMT112;RPS16;RPS19;RPL18A;RPS18;SEC61G;RPL36;RPLP2;RPL37;RPL39;WARS;MRPS24;RPS8;RPS5;RPL22;DDOST;EEF1G;EEF1D;RPL27;PABPC1;RPL28;RPN2;RPL12;RPN1;RPL36A;RPS15A;RPL14;RPS3;RPL18;RPL17;RPL19;RPL35A;RPL23A;RPS26;RPS25;RPS28;SPCS1;RPS27;RPS29;EIF3H;RPL22L1;FAU;RPS21;RPS23		R-HSA-5389842;R-HSA-5419281;R-HSA-1799326;R-HSA-5368279;R-HSA-156808;R-HSA-5389848;R-HSA-5389849;R-HSA-379977;R-HSA-5419264;R-HSA-156823;R-HSA-5419271;R-HSA-156826;R-HSA-157849;R-HSA-5419273;R-HSA-5419279;R-HSA-5389839;R-HSA-72671;R-HSA-5419277;R-HSA-72673;R-HSA-72672;R-HSA-72676;R-HSA-141671;R-HSA-156907;R-HSA-72619;R-HSA-141673;R-HSA-72621;R-HSA-156910;R-HSA-6800138;R-HSA-5419261;R-HSA-156915;R…
R-HSA-8868773	rRNA processing in the nucleus and cytosol	46	207	0.0142542	1.11022e-16	4.10783e-15	6	15	0.00111724	9606	Homo sapiens	RPL30;RPL32;RPL12;RPLP1;RPLP0;RPL36A;RPL8;RPS15;RPL7A;TRMT112;RPS16;RPS15A;RPS19;RPL18A;RPS18;RPS3;RPL14;RPL36;RPLP2;RPL37;RPL18;RPL17;RPL39;RPL19;RPS8;RPS5;RPL22;RPL35A;RPL23A;RPS26;RPS25;RPS28;RPS27;RPS29;XRN2;RPL27;RPL22L1;FAU;RPL28;RPS21;RPS23		R-HSA-6791223;R-HSA-6790982;R-HSA-6791221;R-HSA-6791218;R-HSA-6791228;R-HSA-6791227
R-HSA-168256	Immune System	223	2681	0.184616	1.11022e-16	4.10783e-15	578	1621	0.120736	9606	Homo sapiens	IFITM3;IFITM1;IFITM2;NCF1;GMFG;ICAM1;PYCARD;LGALS3;RNF114;MYC;PIM1;CPNE1;MAP3K8;B2M;MEF2C;HLA-B;TAP1;HLA-C;CYBA;MIF;HLA-F;HLA-E;RAB31;PSME1;IGKV4-1;SERPING1;PSME2;SQSTM1;FTL;CFD;VCP;RPN2;CFI;RPN1;TXN;UBE2J1;C3;CD79A;SOCS1;DPP7;IGLV2-14;UBC;HMOX1;TNFRSF17;HIST1H3H;S100A11;HLA-DQA1;TXNDC5;CTSA;TGFB1;HSPA6;FN1;ISG15;NFKB2;NFKBIA;COL1A1;SEM1;BST2;COL1A2;ARPC3;TNFSF9;GRB2;IGKV3-20;NFKBIB;IGHM;CXCL8;YW…		R-HSA-8983688;R-HSA-741386;R-HSA-688136;R-HSA-688137;R-HSA-8983680;R-HSA-936960;R-HSA-8863895;R-HSA-936991;R-HSA-936986;R-HSA-9607301;R-HSA-9607304;R-HSA-913424;R-HSA-741411;R-HSA-8863914;R-HSA-937022;R-HSA-8937656;R-HSA-451634;R-HSA-451649;R-HSA-448591;R-HSA-5684250;R-HSA-6800426;R-HSA-5684248;R-HSA-937050;R-HSA-6800434;R-HSA-9630923;R-HSA-983150;R-HSA-8863973;R-HSA-983148;R-HSA-983147;R-HSA-983…
R-HSA-2262752	Cellular responses to stress	109	811	0.0558463	1.11022e-16	4.10783e-15	84	289	0.0215254	9606	Homo sapiens	RPL30;CXCL8;NCF1;RPL32;RPLP1;RPLP0;COX6A1;RPL8;RPS15;RPL7A;TUBA1B;RPS16;RPS19;RPL18A;RPS18;RPL36;HIST1H1E;RPLP2;RPL37;RPL39;HIST1H2AC;HIST1H1C;MEF2C;GPX2;RPS8;RPS5;RPL22;H2AFV;CYBA;PSMA6;PSME1;PSME2;RPL27;ATF5;RPL28;HIST1H2BC;PPP1R15A;VCP;RPN2;HM13;RPL12;GSTP1;RPN1;HIST1H2BK;RPL36A;TXN;COX5B;COX5A;PSMB10;PSMA7;RPS15A;PRDX1;UBC;SERPINH1;RPL14;RPS3;HMOX1;IGFBP7;HIST1H3H;RPL18;RPL17;RPL19;CDKN2B;NDU…		R-HSA-3790137;R-HSA-9650710;R-HSA-5324632;R-HSA-8932355;R-HSA-163214;R-HSA-3788724;R-HSA-3229089;R-HSA-3371554;R-HSA-3223200;R-HSA-4793819;R-HSA-5324617;R-HSA-5252041;R-HSA-9708558;R-HSA-3229102;R-HSA-5251955;R-HSA-3857308;R-HSA-5251959;R-HSA-3371422;R-HSA-3341343;R-HSA-73646;R-HSA-9690534;R-HSA-5251942;R-HSA-5082356;R-HSA-9708457;R-HSA-5252079;R-HSA-182594;R-HSA-9709918;R-HSA-9709406;R-HSA-32258…
R-HSA-2408557	Selenocysteine synthesis	44	112	0.00771244	1.11022e-16	4.10783e-15	2	7	0.000521376	9606	Homo sapiens	RPL30;RPL32;RPL12;RPLP1;RPLP0;RPL36A;RPL8;RPS15;RPL7A;RPS16;RPS15A;RPS19;RPL18A;RPS18;RPS3;RPL14;RPL36;RPLP2;RPL37;RPL18;RPL17;RPL39;RPL19;RPS8;RPS5;RPL22;RPL35A;RPL23A;RPS26;RPS25;RPS28;RPS27;RPS29;RPL27;RPL22L1;FAU;RPL28;RPS21;RPS23		R-HSA-2408529;R-HSA-5333615
R-HSA-1280215	Cytokine Signaling in Immune system	153	1092	0.0751963	1.11022e-16	4.10783e-15	202	708	0.0527335	9606	Homo sapiens	IFITM3;IFITM1;CXCL8;IFITM2;RPLP0;CXCL1;HMGB1;CXCL3;OASL;ICAM1;MYC;PIM1;MAP3K8;TIMP1;B2M;HLA-DPA1;MEF2C;ANXA1;ANXA2;TNFRSF12A;DDX58;IFNGR2;HLA-B;HLA-C;MIF;HLA-F;YWHAZ;HLA-E;PSMA6;OAS1;IRF4;PSME1;PSME2;SQSTM1;CD44;RPN2;RPN1;IFI6;PSMB10;PSMA7;RELB;SOCS1;CCL4;UBC;FLNA;HMOX1;TNFRSF17;HIST1H3H;HLA-DQA1;IL32;TGFB1;STAT1;CCL20;FN1;ISG15;NFKB2;PSMB9;NFKBIA;SEM1;BST2;COL1A2;TNFSF9;S100P;GRB2;VIM;NFKBIB		R-HSA-936462;R-HSA-8983688;R-HSA-8983680;R-HSA-1112602;R-HSA-8987266;R-HSA-1112604;R-HSA-8987270;R-HSA-9604738;R-HSA-9606784;R-HSA-9607301;R-HSA-9607304;R-HSA-1112587;R-HSA-913424;R-HSA-8950441;R-HSA-1031716;R-HSA-1031713;R-HSA-5668454;R-HSA-8937656;R-HSA-451634;R-HSA-8950453;R-HSA-451649;R-HSA-448591;R-HSA-5684250;R-HSA-5684248;R-HSA-8950480;R-HSA-9630923;R-HSA-8950485;R-HSA-5676598;R-HSA-568427…
R-HSA-8953897	Cellular responses to external stimuli	109	829	0.0570858	1.11022e-16	4.10783e-15	84	320	0.0238344	9606	Homo sapiens	RPL30;CXCL8;NCF1;RPL32;RPLP1;RPLP0;COX6A1;RPL8;RPS15;RPL7A;TUBA1B;RPS16;RPS19;RPL18A;RPS18;RPL36;HIST1H1E;RPLP2;RPL37;RPL39;HIST1H2AC;HIST1H1C;MEF2C;GPX2;RPS8;RPS5;RPL22;H2AFV;CYBA;PSMA6;PSME1;PSME2;RPL27;ATF5;RPL28;HIST1H2BC;PPP1R15A;VCP;RPN2;HM13;RPL12;GSTP1;RPN1;HIST1H2BK;RPL36A;TXN;COX5B;COX5A;PSMB10;PSMA7;RPS15A;PRDX1;UBC;SERPINH1;RPL14;RPS3;HMOX1;IGFBP7;HIST1H3H;RPL18;RPL17;RPL19;CDKN2B;NDU…		R-HSA-3790137;R-HSA-9650710;R-HSA-5324632;R-HSA-8932355;R-HSA-163214;R-HSA-3788724;R-HSA-3229089;R-HSA-3371554;R-HSA-3223200;R-HSA-4793819;R-HSA-5324617;R-HSA-5252041;R-HSA-9708558;R-HSA-3229102;R-HSA-5251955;R-HSA-3857308;R-HSA-5251959;R-HSA-3371422;R-HSA-3341343;R-HSA-73646;R-HSA-9690534;R-HSA-5251942;R-HSA-5082356;R-HSA-9708457;R-HSA-5252079;R-HSA-182594;R-HSA-9709918;R-HSA-9709406;R-HSA-32258…
R-HSA-9633012	Response of EIF2AK4 (GCN2) to amino acid deficiency	44	115	0.00791902	1.11022e-16	4.10783e-15	4	16	0.00119172	9606	Homo sapiens	RPL30;RPL32;RPL12;RPLP1;RPLP0;RPL36A;RPL8;RPS15;RPL7A;RPS16;RPS15A;RPS19;RPL18A;RPS18;RPS3;RPL14;RPL36;RPLP2;RPL37;RPL18;RPL17;RPL39;RPL19;RPS8;RPS5;RPL22;RPL35A;RPL23A;RPS26;RPS25;RPS28;RPS27;RPS29;RPL27;RPL22L1;FAU;RPL28;RPS21;RPS23		R-HSA-9633008;R-HSA-9633742;R-HSA-9634669;R-HSA-9633005
R-HSA-9010553	Regulation of expression of SLITs and ROBOs	56	183	0.0126016	1.11022e-16	4.10783e-15	5	20	0.00148965	9606	Homo sapiens	RPL30;RPL32;RPLP1;RPLP0;RPL8;RPS15;RPL7A;RPS16;RPS19;RPL18A;RPS18;RPL36;RPLP2;RPL37;RPL39;RPS8;RPS5;RPL22;PSMA6;PSME1;PSME2;RPL27;PABPC1;RPL28;RPN2;RPL12;RPN1;RPL36A;PSMB10;PSMA7;RPS15A;UBC;RPL14;RPS3;RPL18;RPL17;RPL19;RPL35A;RPL23A;PSMB9;RPS26;SEM1;RPS25;RPS28;RPS27;RPS29;RPL22L1;FAU;RPS21;RPS23		R-HSA-9014652;R-HSA-9011313;R-HSA-8986083;R-HSA-9014610;R-HSA-9011300
R-HSA-9711097	Cellular response to starvation	44	176	0.0121195	1.11022e-16	4.10783e-15	4	28	0.00208551	9606	Homo sapiens	RPL30;RPL32;RPL12;RPLP1;RPLP0;RPL36A;RPL8;RPS15;RPL7A;RPS16;RPS15A;RPS19;RPL18A;RPS18;RPS3;RPL14;RPL36;RPLP2;RPL37;RPL18;RPL17;RPL39;RPL19;RPS8;RPS5;RPL22;RPL35A;RPL23A;RPS26;RPS25;RPS28;RPS27;RPS29;RPL27;RPL22L1;FAU;RPL28;RPS21;RPS23		R-HSA-9633008;R-HSA-9633742;R-HSA-9634669;R-HSA-9633005
R-HSA-168273	Influenza Viral RNA Transcription and Replication	44	176	0.0121195	1.11022e-16	4.10783e-15	2	14	0.00104275	9606	Homo sapiens	RPL30;RPL32;RPL12;RPLP1;RPLP0;RPL36A;RPL8;RPS15;RPL7A;RPS16;RPS15A;RPS19;RPL18A;RPS18;RPS3;RPL14;RPL36;RPLP2;RPL37;RPL18;RPL17;RPL39;RPL19;RPS8;RPS5;RPL22;RPL35A;RPL23A;RPS26;RPS25;RPS28;RPS27;RPS29;RPL27;RPL22L1;FAU;RPL28;RPS21;RPS23		R-HSA-192704;R-HSA-192841
R-HSA-376176	Signaling by ROBO receptors	59	235	0.0161823	1.11022e-16	4.10783e-15	8	60	0.00446894	9606	Homo sapiens	RPL30;RPL32;RPLP1;RPLP0;RPL8;RPS15;RPL7A;RPS16;RPS19;RPL18A;RPS18;RPL36;RPLP2;RPL37;RPL39;RPS8;RPS5;RPL22;RHOA;PSMA6;PSME1;PSME2;RPL27;PABPC1;PFN1;RPL28;RPN2;RPL12;RPN1;RPL36A;CXCR4;PSMB10;PSMA7;RPS15A;UBC;RPL14;RPS3;RPL18;RPL17;RPL19;RPL35A;RPL23A;PSMB9;RPS26;SEM1;RPS25;RPS28;RPS27;RPS29;RPL22L1;FAU;RPS21;RPS23		R-HSA-428534;R-HSA-8985594;R-HSA-9014652;R-HSA-9011313;R-HSA-8986083;R-HSA-9014610;R-HSA-8986258;R-HSA-9011300
R-HSA-2408522	Selenoamino acid metabolism	45	180	0.012395	1.11022e-16	4.10783e-15	3	33	0.00245792	9606	Homo sapiens	RPL30;AHCY;RPL32;RPL12;RPLP1;RPLP0;RPL36A;RPL8;RPS15;RPL7A;RPS16;RPS15A;RPS19;RPL18A;RPS18;RPS3;RPL14;RPL36;RPLP2;RPL37;RPL18;RPL17;RPL39;RPL19;RPS8;RPS5;RPL22;RPL35A;RPL23A;RPS26;RPS25;RPS28;RPS27;RPS29;RPL27;RPL22L1;FAU;RPL28;RPS21;RPS23		R-HSA-2408532;R-HSA-2408529;R-HSA-5333615
R-HSA-168255	Influenza Infection	47	200	0.0137722	1.11022e-16	4.10783e-15	5	59	0.00439446	9606	Homo sapiens	RPL30;RPL32;RPL12;RPLP1;RPLP0;RPL36A;RPL8;RPS15;RPL7A;RPS16;RPS15A;RPS19;RPL18A;RPS18;RPS3;RPL14;RPL36;RPLP2;RPL37;RPL18;RPL17;RPL39;RPL19;TGFB1;RPS8;RPS5;RPL22;RPL35A;RPL23A;ISG15;RPS26;RPS25;RPS28;RPS27;RPS29;RPL27;RPL22L1;FAU;RPL28;RPS21;HSPA1B;RPS23		R-HSA-192704;R-HSA-168865;R-HSA-192746;R-HSA-1176059;R-HSA-192841
R-HSA-72312	rRNA processing	46	245	0.016871	2.77556e-15	9.99201e-14	6	21	0.00156413	9606	Homo sapiens	RPL30;RPL32;RPL12;RPLP1;RPLP0;RPL36A;RPL8;RPS15;RPL7A;TRMT112;RPS16;RPS15A;RPS19;RPL18A;RPS18;RPS3;RPL14;RPL36;RPLP2;RPL37;RPL18;RPL17;RPL39;RPL19;RPS8;RPS5;RPL22;RPL35A;RPL23A;RPS26;RPS25;RPS28;RPS27;RPS29;XRN2;RPL27;RPL22L1;FAU;RPL28;RPS21;RPS23		R-HSA-6791223;R-HSA-6790982;R-HSA-6791221;R-HSA-6791218;R-HSA-6791228;R-HSA-6791227
R-HSA-1280218	Adaptive Immune System	98	1004	0.0691365	2.28462e-12	7.99616e-11	130	264	0.0196633	9606	Homo sapiens	IGHM;IFITM1;IFITM2;NCF1;YWHAB;HMGB1;ICAM1;TUBA1B;RNF114;SEC61G;MAP3K8;B2M;CTSC;CTSB;HLA-DPA1;HLA-B;HLA-C;TAP1;CYBA;HLA-F;YWHAZ;HLA-E;PSMA6;IGKV4-1;PSME1;PSME2;CD48;RPN2;RPN1;PSMB10;PSMA7;UBE2J1;C3;CD79A;SOCS1;IGLV2-14;UBC;HLA-DQA1;CTSA;IGKV1-5;MIB2;PSMB9;SEM1;NFKBIA;COL1A1;COL3A1;CLEC2B;COL1A2;GRB2;IGKV3-20;NFKBIB		R-HSA-199169;R-HSA-2130725;R-HSA-202245;R-HSA-202248;R-HSA-2130731;R-HSA-2130478;R-HSA-8863895;R-HSA-1168640;R-HSA-8850326;R-HSA-1168643;R-HSA-1168642;R-HSA-2130486;R-HSA-5690702;R-HSA-389919;R-HSA-5690701;R-HSA-5690740;R-HSA-2076220;R-HSA-202534;R-HSA-198955;R-HSA-198958;R-HSA-8863914;R-HSA-202541;R-HSA-202291;R-HSA-2130706;R-HSA-5685604;R-HSA-5696356;R-HSA-8850356;R-HSA-5696357;R-HSA-5685603;R-…
R-HSA-422475	Axon guidance	68	584	0.0402148	5.30698e-12	1.80437e-10	33	298	0.0221957	9606	Homo sapiens	RPL30;RPL32;ARPC1B;RPLP1;RPLP0;RPL8;RPS15;RPL7A;TUBA1B;RPS16;RPS19;RPL18A;RPS18;RPL36;RPLP2;RPL37;RPL39;RPS8;RPS5;RPL22;RHOC;RHOA;PSMA6;MYL6;PSME1;PSME2;RPL27;PABPC1;PFN1;MYL9;RPL28;RPN2;RPL12;RPN1;RPL36A;CXCR4;MYL12A;PSMB10;PSMA7;RPS15A;UBC;RPL14;RPS3;RPL18;RPL17;RPL19;RPL35A;RPL23A;PSMB9;RPS26;SEM1;RPS25;RPS28;COL3A1;RPS27;ARPC3;RPS29;GRB2;RPL22L1;FAU;RPS21;RPS23		R-HSA-419087;R-HSA-445071;R-HSA-8853774;R-HSA-416588;R-HSA-445077;R-HSA-8855508;R-HSA-3928616;R-HSA-9014610;R-HSA-8986258;R-HSA-8853734;R-HSA-8853793;R-HSA-3928595;R-HSA-416559;R-HSA-375151;R-HSA-8986083;R-HSA-3928592;R-HSA-9011300;R-HSA-419049;R-HSA-428534;R-HSA-392053;R-HSA-3928651;R-HSA-392054;R-HSA-8985594;R-HSA-8854899;R-HSA-9014652;R-HSA-8854897;R-HSA-392051;R-HSA-9011313;R-HSA-3928577;R-HS…
R-HSA-9675108	Nervous system development	68	620	0.0426938	6.83047e-11	2.25405e-09	33	324	0.0241323	9606	Homo sapiens	RPL30;RPL32;ARPC1B;RPLP1;RPLP0;RPL8;RPS15;RPL7A;TUBA1B;RPS16;RPS19;RPL18A;RPS18;RPL36;RPLP2;RPL37;RPL39;RPS8;RPS5;RPL22;RHOC;RHOA;PSMA6;MYL6;PSME1;PSME2;RPL27;PABPC1;PFN1;MYL9;RPL28;RPN2;RPL12;RPN1;RPL36A;CXCR4;MYL12A;PSMB10;PSMA7;RPS15A;UBC;RPL14;RPS3;RPL18;RPL17;RPL19;RPL35A;RPL23A;PSMB9;RPS26;SEM1;RPS25;RPS28;COL3A1;RPS27;ARPC3;RPS29;GRB2;RPL22L1;FAU;RPS21;RPS23		R-HSA-419087;R-HSA-445071;R-HSA-8853774;R-HSA-416588;R-HSA-445077;R-HSA-8855508;R-HSA-3928616;R-HSA-9014610;R-HSA-8986258;R-HSA-8853734;R-HSA-8853793;R-HSA-3928595;R-HSA-416559;R-HSA-375151;R-HSA-8986083;R-HSA-3928592;R-HSA-9011300;R-HSA-419049;R-HSA-428534;R-HSA-392053;R-HSA-3928651;R-HSA-392054;R-HSA-8985594;R-HSA-8854899;R-HSA-9014652;R-HSA-8854897;R-HSA-392051;R-HSA-9011313;R-HSA-3928577;R-HS…
R-HSA-72695	Formation of the ternary complex, and subsequently, the 43S complex	18	54	0.0037185	1.595e-10	5.2635e-09	1	3	0.000223447	9606	Homo sapiens	RPS8;RPS5;RPS15;RPS26;RPS25;RPS28;RPS16;RPS15A;RPS27;RPS19;RPS29;RPS18;RPS3;EIF3H;FAU;RPS21;RPS23		R-HSA-72691
R-HSA-72649	Translation initiation complex formation	19	62	0.00426938	1.98699e-10	6.35838e-09	2	2	0.000148965	9606	Homo sapiens	RPS8;RPS5;RPS15;RPS26;RPS25;RPS28;RPS16;RPS15A;RPS27;RPS19;RPS29;RPS18;RPS3;EIF3H;PABPC1;FAU;RPS21;RPS23		R-HSA-156808;R-HSA-157849
R-HSA-8953854	Metabolism of RNA	77	782	0.0538493	4.69778e-10	1.45631e-08	61	187	0.0139282	9606	Homo sapiens	RPL30;RPL32;YWHAB;RPLP1;RPLP0;RPL8;RPS15;RPL7A;TRMT112;RPS16;RPS19;SNRPD2;RPL18A;RPS18;MYC;RPL36;RPLP2;RPL37;RPL39;RPS8;RPS5;RPL22;YWHAZ;PSMA6;DDX39A;XRN2;SNRPG;PSME1;PSME2;RPL27;PABPC1;RPL28;CD44;RPN2;RPL12;RPN1;RPL36A;PSMB10;PSMA7;ZFP36L1;RPS15A;PUF60;UBC;RPL14;RPS3;RPL18;RPL17;RPL19;SF3A2;RPL35A;RPL23A;TRMT1;LSM5;PSMB9;RPS26;SEM1;RPS25;LSM7;RPS28;RPS27;RPS29;RPL22L1;FAU;RPS21;HSPA1B;RPS23		R-HSA-8849157;R-HSA-429955;R-HSA-8941312;R-HSA-428296;R-HSA-6787447;R-HSA-77585;R-HSA-191763;R-HSA-450580;R-HSA-429845;R-HSA-77586;R-HSA-429978;R-HSA-927889;R-HSA-6790982;R-HSA-6786501;R-HSA-429860;R-HSA-927789;R-HSA-450466;R-HSA-191786;R-HSA-191784;R-HSA-72107;R-HSA-191790;R-HSA-450474;R-HSA-429992;R-HSA-6782416;R-HSA-450620;R-HSA-450490;R-HSA-72124;R-HSA-72127;R-HSA-450488;R-HSA-72130;R-HSA-430…
R-HSA-72662	Activation of the mRNA upon binding of the cap-binding complex and eIFs, and subsequent binding to 43S	19	66	0.00454483	5.50442e-10	1.65133e-08	2	6	0.000446894	9606	Homo sapiens	RPS8;RPS5;RPS15;RPS26;RPS25;RPS28;RPS16;RPS15A;RPS27;RPS19;RPS29;RPS18;RPS3;EIF3H;PABPC1;FAU;RPS21;RPS23		R-HSA-156808;R-HSA-157849
R-HSA-449147	Signaling by Interleukins	66	643	0.0442776	1.85837e-09	5.5751e-08	108	493	0.0367198	9606	Homo sapiens	CXCL8;RPN2;RPN1;RPLP0;CXCL1;HMGB1;CXCL3;PSMB10;PSMA7;ICAM1;SOCS1;MYC;CCL4;UBC;PIM1;HMOX1;MAP3K8;HIST1H3H;TIMP1;IL32;MEF2C;TGFB1;ANXA1;ANXA2;CCL20;STAT1;FN1;MIF;YWHAZ;NFKB2;PSMB9;SEM1;NFKBIA;PSMA6;COL1A2;IRF4;PSME1;PSME2;S100P;GRB2;VIM;SQSTM1;NFKBIB		R-HSA-6785895;R-HSA-8983425;R-HSA-8983424;R-HSA-1112602;R-HSA-8984963;R-HSA-914182;R-HSA-8987266;R-HSA-1112604;R-HSA-8985988;R-HSA-8984964;R-HSA-8987270;R-HSA-8987033;R-HSA-1112587;R-HSA-913424;R-HSA-879917;R-HSA-8950441;R-HSA-6785860;R-HSA-8983983;R-HSA-450337;R-HSA-8865711;R-HSA-450346;R-HSA-8937656;R-HSA-451634;R-HSA-8983996;R-HSA-9012671;R-HSA-8950453;R-HSA-507719;R-HSA-8987080;R-HSA-8950732;…
R-HSA-72702	Ribosomal scanning and start codon recognition	18	64	0.00440711	2.22729e-09	6.45915e-08	2	2	0.000148965	9606	Homo sapiens	RPS8;RPS5;RPS15;RPS26;RPS25;RPS28;RPS16;RPS15A;RPS27;RPS19;RPS29;RPS18;RPS3;EIF3H;FAU;RPS21;RPS23		R-HSA-72697;R-HSA-72621
R-HSA-6798695	Neutrophil degranulation	52	480	0.0330533	1.99077e-08	5.57417e-07	10	10	0.000744823	9606	Homo sapiens	GMFG;SLC2A3;CXCL1;HMGB1;CXCL3;PYCARD;LGALS3;NAPRT;CPNE1;B2M;CTSC;CTSB;CD53;ANXA2;RNASET2;HLA-B;PLAUR;NME2;HLA-C;CYBA;MIF;RHOA;DDOST;RAB31;NPC2;ALDOA;CD44;FTL;CFD;CSTB;VCP;GRN;RPN2;GSTP1;RPN1;AGPAT2;C3;DPP7;CD55;S100A11;TXNDC5;CTSA;GSN;HSPA6;BST2;FABP5;IMPDH2;S100P;CD68;GLA;HSPA1B		R-HSA-6798743;R-HSA-6799350;R-HSA-6798739;R-HSA-6800434;R-HSA-6798751;R-HSA-6798749;R-HSA-6798748;R-HSA-6798747;R-HSA-6800426;R-HSA-6798745
R-HSA-8939236	RUNX1 regulates transcription of genes involved in differentiation of HSCs	20	106	0.00729927	1.94278e-07	5.43978e-06	6	15	0.00111724	9606	Homo sapiens	GRN;RPN2;HIST1H2BK;RPN1;H2AFV;PSMB10;PSMA7;PSMB9;SEM1;PSMA6;UBC;PSME1;PSME2;HIST1H3H;HIST1H4C;HIST1H2AC;HIST1H2BC		R-HSA-8956568;R-HSA-8865491;R-HSA-8956684;R-HSA-8865505;R-HSA-8957265;R-HSA-8865498
R-HSA-5663205	Infectious disease	101	1343	0.0924804	7.36574e-07	1.98875e-05	149	750	0.0558618	9606	Homo sapiens	RPL30;RPL32;ARPC1B;RPLP1;RPLP0;ENO1;RPL8;RPS15;PYCARD;RPL7A;MAP1LC3B;TUBA1B;RPS16;RPS19;RPL18A;RPS18;PIM1;RPL36;RPLP2;HIST1H2AG;RPL37;B2M;RPL39;HIST1H2AC;HIST1H2AM;RPS8;RPS5;IFNGR2;RPL22;CYBA;DDOST;PSMA6;IGKV4-1;PSME1;PSME2;CHMP4B;RPL27;RPL28;HIST1H2BC;VCP;RPN2;RPL12;RPN1;HIST1H2BK;RPL36A;CXCR4;TXN;PSMB10;PSMA7;C3;RPS15A;GNG5;IGLV2-14;UBC;RPL14;RPS3;PGK1;HMOX1;HIST1H3H;RPL18;RPL17;RPL19;RANBP1;TG…		R-HSA-9660819;R-HSA-180739;R-HSA-184323;R-HSA-8951690;R-HSA-9664406;R-HSA-182279;R-HSA-175108;R-HSA-9666458;R-HSA-9660824;R-HSA-5336413;R-HSA-182286;R-HSA-9678749;R-HSA-9660828;R-HSA-175117;R-HSA-167181;R-HSA-9666435;R-HSA-9666433;R-HSA-9687435;R-HSA-167192;R-HSA-162590;R-HSA-9664397;R-HSA-167196;R-HSA-167197;R-HSA-9613490;R-HSA-167459;R-HSA-9613498;R-HSA-9610942;R-HSA-5336417;R-HSA-167474;R-HSA-…
R-HSA-6785807	Interleukin-4 and Interleukin-13 signaling	28	211	0.0145297	9.78522e-07	2.64201e-05	14	47	0.00350067	9606	Homo sapiens	TGFB1;CXCL8;ANXA1;STAT1;FN1;ICAM1;COL1A2;SOCS1;IRF4;MYC;PIM1;HMOX1;TIMP1;VIM		R-HSA-6785895;R-HSA-6788582;R-HSA-6790022;R-HSA-6785860;R-HSA-6789615;R-HSA-6788623;R-HSA-6788622;R-HSA-6797268;R-HSA-6789524;R-HSA-6790036;R-HSA-6788628;R-HSA-6785821;R-HSA-6788571;R-HSA-6790041
R-HSA-71291	Metabolism of amino acids and derivatives	59	661	0.0455171	1.39662e-06	3.6312e-05	9	285	0.0212275	9606	Homo sapiens	RPL30;RPL32;RPLP1;RPLP0;RPL8;RPS15;RPL7A;RPS16;RPS19;RPL18A;RPS18;RPL36;RPLP2;RPL37;RPL39;RPS8;RPS5;RPL22;PSMA6;ETHE1;SMS;PSME1;PSME2;RPL27;RPL28;AHCY;RPN2;RPL12;RPN1;RPL36A;SLC3A2;PSMB10;PSMA7;RPS15A;RPL14;RPS3;RPL18;RPL17;RPL19;RPL35A;RPL23A;ASS1;PSMB9;RPS26;SEM1;RPS25;RPS28;RPS27;RPS29;RPL22L1;FAU;RPS21;RPS23		R-HSA-353125;R-HSA-2408532;R-HSA-70577;R-HSA-174401;R-HSA-2408529;R-HSA-1614605;R-HSA-352232;R-HSA-5333615;R-HSA-351210
R-HSA-5625740	RHO GTPases activate PKNs	16	80	0.00550888	1.52656e-06	3.96905e-05	13	20	0.00148965	9606	Homo sapiens	YWHAB;HIST1H2BK;H2AFV;RHOC;YWHAZ;RHOA;MYL6;SFN;HIST1H3H;HIST1H4C;PCK1;MYL9;HIST1H2AC;HIST1H2BC		R-HSA-5623632;R-HSA-5623667;R-HSA-419232;R-HSA-75016;R-HSA-5625849;R-HSA-5625784;R-HSA-5625848;R-HSA-5625883;R-HSA-5625797;R-HSA-5625796;R-HSA-5623622;R-HSA-5625870;R-HSA-5625774
R-HSA-450408	AUF1 (hnRNP D0) binds and destabilizes mRNA	13	56	0.00385622	2.99383e-06	7.48458e-05	3	4	0.000297929	9606	Homo sapiens	SEM1;PSMA6;RPN2;RPN1;UBC;PSME1;PSME2;PABPC1;HSPA1B;PSMB10;PSMA7;PSMB9		R-HSA-450551;R-HSA-450580;R-HSA-450466
R-HSA-5678895	Defective CFTR causes cystic fibrosis	14	66	0.00454483	3.51357e-06	8.78393e-05	4	7	0.000521376	9606	Homo sapiens	VCP;RPN2;DERL3;RPN1;SEL1L;PSMB10;PSMA7;PSMB9;SEM1;PSMA6;UBC;PSME1;PSME2		R-HSA-8866854;R-HSA-8866858;R-HSA-8866857;R-HSA-8866856
R-HSA-9020702	Interleukin-1 signaling	18	109	0.00750585	4.87904e-06	0.000117097	21	47	0.00350067	9606	Homo sapiens	RPN2;RPN1;HMGB1;PSMB10;PSMA7;NFKB2;PSMB9;SEM1;NFKBIA;PSMA6;UBC;PSME1;PSME2;MAP3K8;S100P;SQSTM1;NFKBIB		R-HSA-507719;R-HSA-209063;R-HSA-168166;R-HSA-5684275;R-HSA-209125;R-HSA-209061;R-HSA-451649;R-HSA-5684273;R-HSA-8948015;R-HSA-5684250;R-HSA-168140;R-HSA-5684248;R-HSA-5684261;R-HSA-451634;R-HSA-8948063;R-HSA-9630923;R-HSA-168184;R-HSA-446877;R-HSA-209087;R-HSA-451418;R-HSA-5684267
R-HSA-5676590	NIK-->noncanonical NF-kB signaling	13	61	0.00420052	7.40043e-06	0.00017021	6	9	0.000670341	9606	Homo sapiens	SEM1;PSMA6;RPN2;RPN1;UBC;PSME1;PSME2;PSMB10;PSMA7;RELB;NFKB2;PSMB9		R-HSA-5607731;R-HSA-5607741;R-HSA-5607725;R-HSA-5607726;R-HSA-5607720;R-HSA-5607723
R-HSA-5362768	Hh mutants are degraded by ERAD	13	61	0.00420052	7.40043e-06	0.00017021	4	6	0.000446894	9606	Homo sapiens	SEM1;PSMA6;VCP;RPN2;RPN1;UBC;SEL1L;PSME1;PSME2;PSMB10;PSMA7;PSMB9		R-HSA-5387392;R-HSA-5483238;R-HSA-5387386;R-HSA-5387389
R-HSA-2559582	Senescence-Associated Secretory Phenotype (SASP)	16	91	0.00626635	7.57455e-06	0.000174215	10	22	0.00163861	9606	Homo sapiens	CDKN2B;CXCL8;HIST1H2BK;UBC;H2AFV;HIST1H3H;IGFBP7;HIST1H4C;HIST1H2AC;HIST1H2BC		R-HSA-3790137;R-HSA-3788745;R-HSA-182594;R-HSA-3788748;R-HSA-3797196;R-HSA-3857308;R-HSA-3797202;R-HSA-3857345;R-HSA-3788724;R-HSA-3857348
R-HSA-450531	Regulation of mRNA stability by proteins that bind AU-rich elements	16	93	0.00640408	9.8667e-06	0.000226934	11	26	0.00193654	9606	Homo sapiens	RPN2;YWHAB;RPN1;YWHAZ;PSMB10;PSMA7;ZFP36L1;PSMB9;SEM1;PSMA6;UBC;PSME1;PSME2;PABPC1;HSPA1B		R-HSA-450406;R-HSA-450551;R-HSA-450580;R-HSA-450517;R-HSA-482788;R-HSA-450466;R-HSA-450620;R-HSA-450474;R-HSA-450490;R-HSA-450394;R-HSA-450488
R-HSA-5387390	Hh mutants abrogate ligand secretion	13	64	0.00440711	1.22031e-05	0.000268469	4	7	0.000521376	9606	Homo sapiens	SEM1;PSMA6;VCP;RPN2;RPN1;UBC;SEL1L;PSME1;PSME2;PSMB10;PSMA7;PSMB9		R-HSA-5387392;R-HSA-5483238;R-HSA-5387386;R-HSA-5387389
R-HSA-9707587	Regulation of HMOX1 expression and activity	14	75	0.00516458	1.44813e-05	0.000318589	7	19	0.00141516	9606	Homo sapiens	SEM1;PSMA6;RPN2;HM13;RPN1;UBC;PSME1;HMOX1;PSME2;PSMB10;PSMA7;PSMB9		R-HSA-9708517;R-HSA-8932351;R-HSA-9707645;R-HSA-9708558;R-HSA-8932355;R-HSA-9708536;R-HSA-9708457
R-HSA-3371568	Attenuation phase	11	47	0.00323647	1.58066e-05	0.000347745	4	5	0.000372412	9606	Homo sapiens	PTGES3;HSPA6;SERPINH1;HSPA1B		R-HSA-3371554;R-HSA-5324617;R-HSA-5082369;R-HSA-5082384
R-HSA-5607761	Dectin-1 mediated noncanonical NF-kB signaling	13	66	0.00454483	1.67622e-05	0.000352007	7	9	0.000670341	9606	Homo sapiens	SEM1;PSMA6;RPN2;RPN1;UBC;PSME1;PSME2;PSMB10;PSMA7;RELB;NFKB2;PSMB9		R-HSA-5660965;R-HSA-5607731;R-HSA-5607741;R-HSA-5607725;R-HSA-5607726;R-HSA-5607720;R-HSA-5607723
R-HSA-5689603	UCH proteinases	16	98	0.00674838	1.85136e-05	0.000388785	6	11	0.000819306	9606	Homo sapiens	HIST1H2AM;TGFB1;RPN2;RPN1;ADRM1;PSMB10;PSMA7;PSMB9;SEM1;PSMA6;HIST3H2A;UBC;PSME1;PSME2;HIST1H2AG;HIST1H2AC		R-HSA-5690790;R-HSA-5690759;R-HSA-5665854;R-HSA-5665871;R-HSA-5690319;R-HSA-2179291
R-HSA-9711123	Cellular response to chemical stress	25	208	0.0143231	1.91212e-05	0.000401546	19	71	0.00528825	9606	Homo sapiens	GPX2;RPN2;NCF1;NDUFA4;GSTP1;HM13;RPN1;CYBA;TXN;COX6A1;COX5B;COX6C;COX5A;PSMB10;PSMA7;PSMB9;SEM1;PSMA6;PRDX1;UBC;PSME1;HMOX1;PSME2		R-HSA-6807557;R-HSA-3697882;R-HSA-3343700;R-HSA-9707645;R-HSA-9709918;R-HSA-9709406;R-HSA-8932355;R-HSA-9708536;R-HSA-163214;R-HSA-3341343;R-HSA-73646;R-HSA-3341277;R-HSA-9708517;R-HSA-1250272;R-HSA-189398;R-HSA-8932351;R-HSA-1222376;R-HSA-9708558;R-HSA-9708457
R-HSA-211733	Regulation of activated PAK-2p34 by proteasome mediated degradation	11	50	0.00344305	2.76179e-05	0.000552358	2	2	0.000148965	9606	Homo sapiens	SEM1;PSMA6;RPN2;RPN1;UBC;PSME1;PSME2;PSMB10;PSMA7;PSMB9		R-HSA-211715;R-HSA-211734
R-HSA-201681	TCF dependent signaling in response to WNT	25	216	0.014874	3.50288e-05	0.000700576	33	71	0.00528825	9606	Homo sapiens	RPN2;CAV1;HIST1H2BK;RPN1;H2AFV;YWHAZ;PSMB10;PSMA7;PSMB9;SEM1;PSMA6;MYC;UBC;PSME1;PSME2;TCF4;HIST1H3H;HIST1H4C;HIST1H2AC;HIST1H2BC		R-HSA-4641159;R-HSA-3299569;R-HSA-3322422;R-HSA-5368596;R-HSA-3769393;R-HSA-3364026;R-HSA-3322427;R-HSA-3769392;R-HSA-3322424;R-HSA-3322429;R-HSA-4641236;R-HSA-4411351;R-HSA-3769391;R-HSA-1504193;R-HSA-4641246;R-HSA-3364014;R-HSA-3640874;R-HSA-5665608;R-HSA-4411357;R-HSA-3640872;R-HSA-4641253;R-HSA-3361751;R-HSA-4411367;R-HSA-3451153;R-HSA-1504190;R-HSA-4641260;R-HSA-3640861;R-HSA-4641256;R-HSA-4…
R-HSA-428359	Insulin-like Growth Factor-2 mRNA Binding Proteins (IGF2BPs/IMPs/VICKZs) bind RNA	6	13	0.000895193	3.71515e-05	0.000708886	2	3	0.000223447	9606	Homo sapiens	MYC;CD44		R-HSA-428287;R-HSA-428296
R-HSA-5668541	TNFR2 non-canonical NF-kB pathway	16	104	0.00716155	3.73098e-05	0.000708886	15	43	0.00320274	9606	Homo sapiens	RPN2;TNFRSF12A;RPN1;PSMB10;PSMA7;RELB;NFKB2;PSMB9;SEM1;PSMA6;UBC;PSME1;TNFRSF17;TNFSF9;PSME2		R-HSA-5676598;R-HSA-5668534;R-HSA-5607731;R-HSA-5607741;R-HSA-5668414;R-HSA-5669023;R-HSA-5676607;R-HSA-8858475;R-HSA-5668454;R-HSA-5668481;R-HSA-5607725;R-HSA-5607726;R-HSA-5607720;R-HSA-5607723;R-HSA-5668520
R-HSA-168249	Innate Immune System	93	1333	0.0917918	3.98557e-05	0.000757258	272	708	0.0527335	9606	Homo sapiens	NCF1;ARPC1B;GMFG;TNFAIP3;SLC2A3;CXCL1;HMGB1;CXCL3;PYCARD;LGALS3;NAPRT;RAC2;CPNE1;MAP3K8;B2M;CTSC;CTSB;CD53;MEF2C;ANXA2;DDX58;RNASET2;HLA-B;PLAUR;NME2;HLA-C;CYBA;MIF;RHOA;DDOST;HLA-E;PSMA6;RAB31;NPC2;IGKV4-1;PSME1;SERPING1;PSME2;ALDOA;CD44;FTL;CFD;CSTB;VCP;GRN;RPN2;C1S;C1R;GSTP1;RPN1;CFI;TXN;AGPAT2;PSMB10;PSMA7;RELB;C3;SOCS1;DPP7;IFI16;IGLV2-14;UBC;HMOX1;CD55;S100A11;TXNDC5;CTSA;GSN;IGKV1-5;HSPA6;…		R-HSA-936462;R-HSA-741386;R-HSA-688136;R-HSA-688137;R-HSA-936960;R-HSA-981535;R-HSA-936991;R-HSA-936986;R-HSA-936475;R-HSA-177690;R-HSA-177692;R-HSA-9705137;R-HSA-741411;R-HSA-981539;R-HSA-9705145;R-HSA-1006143;R-HSA-937022;R-HSA-451634;R-HSA-8951486;R-HSA-173626;R-HSA-2272795;R-HSA-173631;R-HSA-173636;R-HSA-451649;R-HSA-5684250;R-HSA-6800426;R-HSA-5684248;R-HSA-1678920;R-HSA-937050;R-HSA-6800434…
R-HSA-1169091	Activation of NF-kappaB in B cells	13	72	0.00495799	4.05582e-05	0.000769643	4	10	0.000744823	9606	Homo sapiens	SEM1;NFKBIA;PSMA6;RPN2;RPN1;UBC;PSME1;PSME2;PSMB10;PSMA7;NFKBIB;PSMB9		R-HSA-1168640;R-HSA-1168643;R-HSA-1168642;R-HSA-1168638
R-HSA-5358346	Hedgehog ligand biogenesis	13	72	0.00495799	4.05582e-05	0.000769643	4	15	0.00111724	9606	Homo sapiens	SEM1;PSMA6;VCP;RPN2;RPN1;UBC;SEL1L;PSME1;PSME2;PSMB10;PSMA7;PSMB9		R-HSA-5362448;R-HSA-5362441;R-HSA-5362459;R-HSA-5362412
R-HSA-109581	Apoptosis	23	192	0.0132213	4.27579e-05	0.000769643	17	141	0.010502	9606	Homo sapiens	GSN;RPN2;YWHAB;RPN1;HMGB2;TNFRSF10B;HMGB1;YWHAZ;PSMB10;PSMA7;PSMB9;SEM1;PSMA6;UBC;LMNA;PSME1;HIST1H1E;PSME2;SFN;VIM;PLEC;HIST1H1C		R-HSA-211715;R-HSA-139906;R-HSA-211239;R-HSA-264865;R-HSA-141156;R-HSA-201637;R-HSA-350319;R-HSA-350318;R-HSA-211247;R-HSA-3371359;R-HSA-139952;R-HSA-201622;R-HSA-211734;R-HSA-266204;R-HSA-139899;R-HSA-3465448;R-HSA-201628
R-HSA-69481	G2/M Checkpoints	20	154	0.0106046	4.52121e-05	0.000813818	6	24	0.00178758	9606	Homo sapiens	MCM7;RPN2;YWHAB;HIST1H2BK;RPN1;YWHAZ;PSMB10;PSMA7;PSMB9;SEM1;PSMA6;UBC;PSME1;PSME2;SFN;HIST1H4C;HIST1H2BC		R-HSA-5683735;R-HSA-69891;R-HSA-8852354;R-HSA-176298;R-HSA-75016;R-HSA-176318
R-HSA-180534	Vpu mediated degradation of CD4	11	53	0.00364964	4.63838e-05	0.000834908	2	5	0.000372412	9606	Homo sapiens	SEM1;PSMA6;RPN2;RPN1;UBC;PSME1;PSME2;PSMB10;PSMA7;PSMB9		R-HSA-180597;R-HSA-180573
R-HSA-69610	p53-Independent DNA Damage Response	11	54	0.0037185	5.46947e-05	0.000875115	2	4	0.000297929	9606	Homo sapiens	SEM1;PSMA6;RPN2;RPN1;UBC;PSME1;PSME2;PSMB10;PSMA7;PSMB9		R-HSA-69600;R-HSA-69598
R-HSA-69613	p53-Independent G1/S DNA damage checkpoint	11	54	0.0037185	5.46947e-05	0.000875115	2	4	0.000297929	9606	Homo sapiens	SEM1;PSMA6;RPN2;RPN1;UBC;PSME1;PSME2;PSMB10;PSMA7;PSMB9		R-HSA-69600;R-HSA-69598
R-HSA-69601	Ubiquitin Mediated Degradation of Phosphorylated Cdc25A	11	54	0.0037185	5.46947e-05	0.000875115	2	4	0.000297929	9606	Homo sapiens	SEM1;PSMA6;RPN2;RPN1;UBC;PSME1;PSME2;PSMB10;PSMA7;PSMB9		R-HSA-69600;R-HSA-69598
R-HSA-349425	Autodegradation of the E3 ubiquitin ligase COP1	11	54	0.0037185	5.46947e-05	0.000875115	2	5	0.000372412	9606	Homo sapiens	SEM1;PSMA6;RPN2;RPN1;UBC;PSME1;PSME2;PSMB10;PSMA7;PSMB9		R-HSA-264444;R-HSA-264458
R-HSA-169911	Regulation of Apoptosis	11	54	0.0037185	5.46947e-05	0.000875115	2	5	0.000372412	9606	Homo sapiens	SEM1;PSMA6;RPN2;RPN1;UBC;PSME1;PSME2;PSMB10;PSMA7;PSMB9		R-HSA-211715;R-HSA-211734
R-HSA-75815	Ubiquitin-dependent degradation of Cyclin D	11	54	0.0037185	5.46947e-05	0.000875115	2	5	0.000372412	9606	Homo sapiens	SEM1;PSMA6;RPN2;RPN1;UBC;PSME1;PSME2;PSMB10;PSMA7;PSMB9		R-HSA-75825;R-HSA-75824
R-HSA-8854050	FBXL7 down-regulates AURKA during mitotic entry and in early mitosis	11	55	0.00378736	6.42528e-05	0.00102804	4	6	0.000446894	9606	Homo sapiens	SEM1;PSMA6;RPN2;RPN1;UBC;PSME1;PSME2;PSMB10;PSMA7;PSMB9		R-HSA-8854071;R-HSA-8854051;R-HSA-8854044;R-HSA-8854041
R-HSA-174113	SCF-beta-TrCP mediated degradation of Emi1	11	55	0.00378736	6.42528e-05	0.00102804	2	3	0.000223447	9606	Homo sapiens	SEM1;PSMA6;RPN2;RPN1;UBC;PSME1;PSME2;PSMB10;PSMA7;PSMB9		R-HSA-174203;R-HSA-174159
R-HSA-180585	Vif-mediated degradation of APOBEC3G	11	56	0.00385622	7.52081e-05	0.00120333	2	4	0.000297929	9606	Homo sapiens	SEM1;PSMA6;RPN2;RPN1;UBC;PSME1;PSME2;PSMB10;PSMA7;PSMB9		R-HSA-180603;R-HSA-180540
R-HSA-201722	Formation of the beta-catenin:TCF transactivating complex	12	67	0.00461369	8.54852e-05	0.00131587	13	13	0.000968271	9606	Homo sapiens	MYC;HIST1H2BK;H2AFV;TCF4;HIST1H3H;HIST1H4C;HIST1H2AC;HIST1H2BC		R-HSA-3299569;R-HSA-4411367;R-HSA-3322422;R-HSA-3451153;R-HSA-3364026;R-HSA-3322427;R-HSA-3322424;R-HSA-4411372;R-HSA-201712;R-HSA-4411351;R-HSA-3364014;R-HSA-4411357;R-HSA-3451147
R-HSA-4641258	Degradation of DVL	11	57	0.00392508	8.77244e-05	0.00131587	4	7	0.000521376	9606	Homo sapiens	SEM1;PSMA6;RPN2;RPN1;UBC;PSME1;PSME2;PSMB10;PSMA7;PSMB9		R-HSA-4641159;R-HSA-1504193;R-HSA-1504190;R-HSA-4641260
R-HSA-4641257	Degradation of AXIN	11	57	0.00392508	8.77244e-05	0.00131587	4	8	0.000595859	9606	Homo sapiens	SEM1;PSMA6;RPN2;RPN1;UBC;PSME1;PSME2;PSMB10;PSMA7;PSMB9		R-HSA-3640861;R-HSA-3640874;R-HSA-4641256;R-HSA-4641129
R-HSA-9604323	Negative regulation of NOTCH4 signaling	11	57	0.00392508	8.77244e-05	0.00131587	3	6	0.000446894	9606	Homo sapiens	SEM1;PSMA6;RPN2;RPN1;UBC;PSME1;PSME2;YWHAZ;PSMB10;PSMA7;PSMB9		R-HSA-9604642;R-HSA-9604387;R-HSA-9604629
R-HSA-8941858	Regulation of RUNX3 expression and activity	11	57	0.00392508	8.77244e-05	0.00131587	4	9	0.000670341	9606	Homo sapiens	SEM1;PSMA6;TGFB1;RPN2;RPN1;UBC;PSME1;PSME2;PSMB10;PSMA7;PSMB9		R-HSA-8952408;R-HSA-8952382;R-HSA-8952419;R-HSA-8937814
R-HSA-174154	APC/C:Cdc20 mediated degradation of Securin	12	68	0.00468255	9.80184e-05	0.00147028	3	3	0.000223447	9606	Homo sapiens	SEM1;PSMA6;RPN2;PTTG1;RPN1;UBC;PSME1;PSME2;PSMB10;PSMA7;PSMB9		R-HSA-174144;R-HSA-174202;R-HSA-174121
R-HSA-68867	Assembly of the pre-replicative complex	12	68	0.00468255	9.80184e-05	0.00147028	3	12	0.000893788	9606	Homo sapiens	SEM1;PSMA6;MCM7;RPN2;RPN1;UBC;PSME1;PSME2;PSMB10;PSMA7;PSMB9		R-HSA-68849;R-HSA-68825;R-HSA-68712
R-HSA-195253	Degradation of beta-catenin by the destruction complex	14	91	0.00626635	0.00011194	0.00156717	8	23	0.00171309	9606	Homo sapiens	SEM1;PSMA6;RPN2;MYC;RPN1;UBC;PSME1;PSME2;TCF4;PSMB10;PSMA7;PSMB9		R-HSA-5334050;R-HSA-8944349;R-HSA-5246693;R-HSA-8944352;R-HSA-4641231;R-HSA-2130282;R-HSA-5229348;R-HSA-2130286
R-HSA-68827	CDT1 association with the CDC6:ORC:origin complex	11	59	0.0040628	0.000118165	0.00165431	2	3	0.000223447	9606	Homo sapiens	SEM1;PSMA6;RPN2;RPN1;UBC;PSME1;PSME2;PSMB10;PSMA7;PSMB9		R-HSA-68825;R-HSA-68712
R-HSA-3371571	HSF1-dependent transactivation	11	59	0.0040628	0.000118165	0.00165431	5	8	0.000595859	9606	Homo sapiens	PTGES3;HSPA6;SERPINH1;HSPA1B		R-HSA-3371554;R-HSA-5324617;R-HSA-5082356;R-HSA-5082369;R-HSA-5082384
R-HSA-69541	Stabilization of p53	11	59	0.0040628	0.000118165	0.00165431	4	15	0.00111724	9606	Homo sapiens	SEM1;PSMA6;RPN2;RPN1;UBC;PSME1;PSME2;PSMB10;PSMA7;PSMB9		R-HSA-6804724;R-HSA-6804879;R-HSA-264444;R-HSA-264458
R-HSA-8932339	ROS sensing by NFE2L2	11	60	0.00413166	0.000136489	0.00191085	2	8	0.000595859	9606	Homo sapiens	SEM1;PSMA6;RPN2;RPN1;UBC;PSME1;PSME2;PSMB10;PSMA7;PSMB9		R-HSA-8932351;R-HSA-8932355
R-HSA-5357801	Programmed Cell Death	25	238	0.0163889	0.000156356	0.00218898	27	197	0.014673	9606	Homo sapiens	GSN;RPN2;YWHAB;RPN1;HMGB2;TNFRSF10B;HMGB1;YWHAZ;PSMB10;PSMA7;PSMB9;SEM1;PSMA6;CDC37;UBC;LMNA;PSME1;HIST1H1E;PSME2;CHMP4B;SFN;VIM;PLEC;HIST1H1C		R-HSA-211715;R-HSA-139906;R-HSA-9698844;R-HSA-9647619;R-HSA-201622;R-HSA-211734;R-HSA-5675456;R-HSA-266204;R-HSA-9688459;R-HSA-5675470;R-HSA-5213462;R-HSA-9686920;R-HSA-3465448;R-HSA-201628;R-HSA-3465429;R-HSA-211239;R-HSA-264865;R-HSA-141156;R-HSA-201637;R-HSA-350319;R-HSA-350318;R-HSA-211247;R-HSA-3371359;R-HSA-9688831;R-HSA-139952;R-HSA-139899;R-HSA-6805981
R-HSA-350562	Regulation of ornithine decarboxylase (ODC)	10	51	0.00351191	0.000159926	0.00223896	1	4	0.000297929	9606	Homo sapiens	SEM1;PSMA6;RPN2;RPN1;PSME1;PSME2;PSMB10;PSMA7;PSMB9		R-HSA-353125
R-HSA-1266738	Developmental Biology	86	1262	0.0869026	0.000174889	0.00227356	92	556	0.0414122	9606	Homo sapiens	RPL30;RPL32;ARPC1B;RPLP1;RPLP0;RPL8;RPS15;RPL7A;TUBA1B;RPS16;RPS19;RPL18A;RPS18;MYC;RPL36;RPLP2;RPL37;RPL39;HIST1H2AC;MEF2C;RPS8;RPS5;RPL22;H2AFV;KRT7;MIF;RHOC;RHOA;PSMA6;MYL6;PSME1;PSME2;RPL27;PABPC1;PFN1;MYL9;RPL28;HIST1H2BC;RPN2;RPL12;RPN1;HIST1H2BK;RPL36A;CXCR4;MYL12A;PSMB10;PSMA7;RPS15A;UBC;RPL14;RPS3;HIST1H3H;PCK1;RPL18;RPL17;RPL19;TGFB1;RPL35A;RPL23A;PSMB9;RPS26;SEM1;RPS25;RPS28;COL3A1;RPS…		R-HSA-5617877;R-HSA-5617492;R-HSA-6806629;R-HSA-9618582;R-HSA-5617874;R-HSA-9618586;R-HSA-419087;R-HSA-445071;R-HSA-8853774;R-HSA-5617887;R-HSA-9618584;R-HSA-6810357;R-HSA-445077;R-HSA-5617862;R-HSA-3928616;R-HSA-5617859;R-HSA-8942224;R-HSA-5617484;R-HSA-5693644;R-HSA-5617486;R-HSA-8986258;R-HSA-5617483;R-HSA-5617867;R-HSA-9634445;R-HSA-5617866;R-HSA-6805573;R-HSA-8853793;R-HSA-5617650;R-HSA-3928…
R-HSA-5610780	Degradation of GLI1 by the proteasome	11	62	0.00426938	0.000180468	0.00234608	3	6	0.000446894	9606	Homo sapiens	SEM1;PSMA6;RPN2;RPN1;UBC;PSME1;PSME2;PSMB10;PSMA7;PSMB9		R-HSA-5610758;R-HSA-5610742;R-HSA-5610760
R-HSA-5610785	GLI3 is processed to GLI3R by the proteasome	11	62	0.00426938	0.000180468	0.00234608	2	5	0.000372412	9606	Homo sapiens	SEM1;PSMA6;RPN2;RPN1;UBC;PSME1;PSME2;PSMB10;PSMA7;PSMB9		R-HSA-5610754;R-HSA-5610746
R-HSA-5610783	Degradation of GLI2 by the proteasome	11	62	0.00426938	0.000180468	0.00234608	2	5	0.000372412	9606	Homo sapiens	SEM1;PSMA6;RPN2;RPN1;UBC;PSME1;PSME2;PSMB10;PSMA7;PSMB9		R-HSA-5610757;R-HSA-5610745
R-HSA-9707564	Cytoprotection by HMOX1	19	158	0.01088	0.000183571	0.00238642	12	37	0.00275585	9606	Homo sapiens	RPN2;NDUFA4;HM13;RPN1;COX6A1;COX5B;COX6C;COX5A;PSMB10;PSMA7;PSMB9;SEM1;PSMA6;UBC;PSME1;HMOX1;PSME2		R-HSA-9708517;R-HSA-1250272;R-HSA-189398;R-HSA-8932351;R-HSA-9707645;R-HSA-9708558;R-HSA-9709918;R-HSA-9709406;R-HSA-8932355;R-HSA-9708536;R-HSA-163214;R-HSA-9708457
R-HSA-68949	Orc1 removal from chromatin	12	73	0.00502686	0.000187152	0.00243297	3	4	0.000297929	9606	Homo sapiens	SEM1;PSMA6;MCM7;RPN2;RPN1;UBC;PSME1;PSME2;PSMB10;PSMA7;PSMB9		R-HSA-68944;R-HSA-68946;R-HSA-68948
R-HSA-3371511	HSF1 activation	9	43	0.00296102	0.000209725	0.0025167	4	7	0.000521376	9606	Homo sapiens	VCP;PTGES3;HSPA6;SERPINH1;HSPA1B		R-HSA-3371586;R-HSA-4793819;R-HSA-5082409;R-HSA-5324632
R-HSA-174178	APC/C:Cdh1 mediated degradation of Cdc20 and other APC/C:Cdh1 targeted proteins in late mitosis/early G1	12	74	0.00509572	0.000211515	0.00253818	5	6	0.000446894	9606	Homo sapiens	SEM1;PSMA6;RPN2;PTTG1;RPN1;UBC;PSME1;PSME2;PSMB10;PSMA7;PSMB9		R-HSA-174195;R-HSA-174088;R-HSA-9686969;R-HSA-174105;R-HSA-188191
R-HSA-73728	RNA Polymerase I Promoter Opening	8	34	0.00234128	0.000215814	0.00258977	1	2	0.000148965	9606	Homo sapiens	HIST1H2BK;H2AFV;HIST1H3H;HIST1H4C;HIST1H2AC;HIST1H2BC		R-HSA-73718
R-HSA-1236978	Cross-presentation of soluble exogenous antigens (endosomes)	10	53	0.00364964	0.000216713	0.00260055	1	6	0.000446894	9606	Homo sapiens	SEM1;PSMA6;RPN2;RPN1;PSME1;PSME2;PSMB10;PSMA7;PSMB9		R-HSA-1236970
R-HSA-5619084	ABC transporter disorders	14	98	0.00674838	0.000236653	0.00283983	4	22	0.00163861	9606	Homo sapiens	VCP;RPN2;DERL3;RPN1;SEL1L;PSMB10;PSMA7;PSMB9;SEM1;PSMA6;UBC;PSME1;PSME2		R-HSA-8866854;R-HSA-8866858;R-HSA-8866857;R-HSA-8866856
R-HSA-4086400	PCP/CE pathway	14	99	0.00681724	0.000261778	0.00314134	5	24	0.00178758	9606	Homo sapiens	RPN2;RPN1;PSMB10;PSMA7;RHOA;PSMB9;SEM1;PSMA6;UBC;RAC2;PSME1;PSME2;PFN1		R-HSA-3858475;R-HSA-4608855;R-HSA-4608852;R-HSA-3858495;R-HSA-3965450
R-HSA-176409	APC/C:Cdc20 mediated degradation of mitotic proteins	12	76	0.00523344	0.000268424	0.00322109	9	13	0.000968271	9606	Homo sapiens	SEM1;PSMA6;RPN2;PTTG1;RPN1;UBC;PSME1;PSME2;PSMB10;PSMA7;PSMB9		R-HSA-174227;R-HSA-174144;R-HSA-174202;R-HSA-174104;R-HSA-174121;R-HSA-179417;R-HSA-174255;R-HSA-179421;R-HSA-174157
R-HSA-427359	SIRT1 negatively regulates rRNA expression	9	45	0.00309875	0.000291454	0.00334733	4	5	0.000372412	9606	Homo sapiens	TAF1D;HIST1H2BK;H2AFV;HIST1H3H;HIST1H4C;HIST1H2AC;HIST1H2BC		R-HSA-427527;R-HSA-5211239;R-HSA-427514;R-HSA-427528
R-HSA-176814	Activation of APC/C and APC/C:Cdc20 mediated degradation of mitotic proteins	12	77	0.0053023	0.000301442	0.00334733	9	15	0.00111724	9606	Homo sapiens	SEM1;PSMA6;RPN2;PTTG1;RPN1;UBC;PSME1;PSME2;PSMB10;PSMA7;PSMB9		R-HSA-174227;R-HSA-174144;R-HSA-174202;R-HSA-174104;R-HSA-174121;R-HSA-179417;R-HSA-174255;R-HSA-179421;R-HSA-174157
R-HSA-5689880	Ub-specific processing proteases	22	206	0.0141854	0.000304303	0.00334733	37	40	0.00297929	9606	Homo sapiens	HIST1H2AM;RPN2;DDX58;HIST1H2BK;RPN1;ADRM1;PSMB10;PSMA7;PSMB9;SEM1;NFKBIA;PSMA6;HIST3H2A;MYC;UBC;PSME1;PSME2;HIST1H2AG;HIST1H2AC;HIST1H2BC		R-HSA-5696534;R-HSA-5690196;R-HSA-870479;R-HSA-6782820;R-HSA-6782628;R-HSA-5696914;R-HSA-5689950;R-HSA-936390;R-HSA-5696605;R-HSA-5696600;R-HSA-6781814;R-HSA-5689539;R-HSA-5696960;R-HSA-8869456;R-HSA-5696968;R-HSA-3640872;R-HSA-5696564;R-HSA-5689972;R-HSA-5689973;R-HSA-6781764;R-HSA-5696947;R-HSA-5696627;R-HSA-5696945;R-HSA-5697009;R-HSA-5696958;R-HSA-870437;R-HSA-6781897;R-HSA-6783177;R-HSA-8862…
R-HSA-4608870	Asymmetric localization of PCP proteins	11	66	0.00454483	0.000305116	0.00335628	2	7	0.000521376	9606	Homo sapiens	SEM1;PSMA6;RPN2;RPN1;UBC;PSME1;PSME2;PSMB10;PSMA7;PSMB9		R-HSA-4608855;R-HSA-4608852
R-HSA-5334118	DNA methylation	8	36	0.002479	0.000314959	0.00346454	7	7	0.000521376	9606	Homo sapiens	HIST1H2BK;H2AFV;HIST1H3H;HIST1H4C;HIST1H2AC;HIST1H2BC		R-HSA-5334097;R-HSA-5334160;R-HSA-5334099;R-HSA-5334179;R-HSA-5334164;R-HSA-5334151;R-HSA-5334152
R-HSA-977225	Amyloid fiber formation	13	89	0.00612863	0.000317062	0.00348769	9	33	0.00245792	9606	Homo sapiens	GSN;HIST1H2BK;UBC;HIST1H3H;APOE;HIST1H4C;B2M;GLA;HIST1H2AC;HIST1H2BC		R-HSA-976734;R-HSA-5667111;R-HSA-5667107;R-HSA-977224;R-HSA-5658496;R-HSA-5660752;R-HSA-5660753;R-HSA-977136;R-HSA-5693001
R-HSA-1168372	Downstream signaling events of B Cell Receptor (BCR)	13	91	0.00626635	0.000389924	0.00428916	4	15	0.00111724	9606	Homo sapiens	SEM1;NFKBIA;PSMA6;RPN2;RPN1;UBC;PSME1;PSME2;PSMB10;PSMA7;NFKBIB;PSMB9		R-HSA-1168640;R-HSA-1168643;R-HSA-1168642;R-HSA-1168638
R-HSA-195721	Signaling by WNT	30	332	0.0228619	0.000459273	0.005052	54	157	0.0116937	9606	Homo sapiens	RPN2;CAV1;HIST1H2BK;RPN1;H2AFV;YWHAZ;PSMB10;RHOA;PSMA7;PSMB9;SEM1;PSMA6;GNG5;MYC;UBC;RAC2;PSME1;PSME2;TCF4;HIST1H3H;HIST1H4C;PFN1;HIST1H2AC;HIST1H2BC		R-HSA-3322422;R-HSA-3858495;R-HSA-3769393;R-HSA-4641231;R-HSA-3364026;R-HSA-3322427;R-HSA-3769392;R-HSA-3322424;R-HSA-3322429;R-HSA-3858475;R-HSA-4608855;R-HSA-4608852;R-HSA-4641236;R-HSA-4411351;R-HSA-3769391;R-HSA-4641246;R-HSA-3364014;R-HSA-3640874;R-HSA-5665608;R-HSA-4411357;R-HSA-3640872;R-HSA-4641253;R-HSA-4411367;R-HSA-3451153;R-HSA-4411365;R-HSA-1504190;R-HSA-4641260;R-HSA-3640861;R-HSA-4…
R-HSA-427389	ERCC6 (CSB) and EHMT2 (G9a) positively regulate rRNA expression	9	48	0.00330533	0.000462094	0.00508303	2	4	0.000297929	9606	Homo sapiens	CBX3;HIST1H2BK;H2AFV;HIST1H3H;HIST1H4C;HIST1H2AC;HIST1H2BC		R-HSA-427383;R-HSA-427336
R-HSA-69580	p53-Dependent G1/S DNA damage checkpoint	11	70	0.00482027	0.000495513	0.00545065	4	22	0.00163861	9606	Homo sapiens	SEM1;PSMA6;RPN2;RPN1;UBC;PSME1;PSME2;PSMB10;PSMA7;PSMB9		R-HSA-6804724;R-HSA-6804879;R-HSA-264444;R-HSA-264458
R-HSA-69563	p53-Dependent G1 DNA Damage Response	11	70	0.00482027	0.000495513	0.00545065	4	22	0.00163861	9606	Homo sapiens	SEM1;PSMA6;RPN2;RPN1;UBC;PSME1;PSME2;PSMB10;PSMA7;PSMB9		R-HSA-6804724;R-HSA-6804879;R-HSA-264444;R-HSA-264458
R-HSA-157118	Signaling by NOTCH	25	258	0.0177661	0.000505959	0.00556555	25	154	0.0114703	9606	Homo sapiens	RPN2;STAT1;HIST1H2BK;RPN1;SEL1L;MIB2;H2AFV;YWHAZ;PSMB10;PSMA7;PSMB9;SEM1;PSMA6;MDK;MYC;UBC;PSME1;PSME2;HIST1H3H;HIST1H4C;HIST1H2AC;HIST1H2BC		R-HSA-157632;R-HSA-9013069;R-HSA-9021325;R-HSA-9604308;R-HSA-9604629;R-HSA-1980118;R-HSA-9604831;R-HSA-9604829;R-HSA-4396371;R-HSA-1852623;R-HSA-9021523;R-HSA-9021334;R-HSA-1912386;R-HSA-1912374;R-HSA-2172172;R-HSA-9604642;R-HSA-9604834;R-HSA-9604387;R-HSA-1980074;R-HSA-9013567;R-HSA-9014129;R-HSA-1912357;R-HSA-2974737;R-HSA-1980067;R-HSA-157629
R-HSA-5658442	Regulation of RAS by GAPs	11	71	0.00488913	0.000556172	0.0057328	2	5	0.000372412	9606	Homo sapiens	SEM1;PSMA6;RPN2;RPN1;UBC;PSME1;PSME2;PSMB10;PSMA7;PSMB9		R-HSA-5658430;R-HSA-5658424
R-HSA-5607764	CLEC7A (Dectin-1) signaling	15	120	0.00826332	0.00057328	0.0057328	15	45	0.00335171	9606	Homo sapiens	RPN2;RPN1;PSMB10;PSMA7;RELB;NFKB2;PSMB9;SEM1;PYCARD;NFKBIA;PSMA6;UBC;PSME1;PSME2		R-HSA-5660662;R-HSA-5660663;R-HSA-5607728;R-HSA-202534;R-HSA-5607731;R-HSA-5607741;R-HSA-202541;R-HSA-5660965;R-HSA-5607725;R-HSA-5607757;R-HSA-5607724;R-HSA-5607756;R-HSA-5607726;R-HSA-5607720;R-HSA-5607723
R-HSA-8852276	The role of GTSE1 in G2/M progression after G2 checkpoint	12	83	0.00571547	0.000580658	0.00580658	4	10	0.000744823	9606	Homo sapiens	SEM1;PSMA6;TUBA1B;RPN2;RPN1;UBC;PSME1;PSME2;PSMB10;PSMA7;PSMB9		R-HSA-8852354;R-HSA-8852306;R-HSA-8852298;R-HSA-8852280
R-HSA-8939902	Regulation of RUNX2 expression and activity	12	83	0.00571547	0.000580658	0.00580658	11	32	0.00238344	9606	Homo sapiens	SEM1;PSMA6;RPN2;STAT1;RPN1;UBC;PSME1;PSME2;PSMB10;PSMA7;PSMB9		R-HSA-8939801;R-HSA-9008475;R-HSA-9009403;R-HSA-8939706;R-HSA-9008076;R-HSA-9009308;R-HSA-9008015;R-HSA-9007999;R-HSA-9008479;R-HSA-9008110;R-HSA-9009362
R-HSA-8878171	Transcriptional regulation by RUNX1	25	261	0.0179727	0.000595367	0.00595367	32	132	0.00983167	9606	Homo sapiens	GRN;RPN2;HIST1H2BK;RPN1;H2AFV;PSMB10;PSMA7;PSMB9;SEM1;LGALS3;PSMA6;CCND2;UBC;PSME1;PSME2;HIST1H3H;HIST1H4C;MYL9;HIST1H2AC;HIST1H2BC		R-HSA-8936584;R-HSA-8937097;R-HSA-8956684;R-HSA-8937037;R-HSA-8938382;R-HSA-8956568;R-HSA-8937113;R-HSA-8938201;R-HSA-8937050;R-HSA-8865491;R-HSA-8936989;R-HSA-8937118;R-HSA-8957265;R-HSA-8936979;R-HSA-8865498;R-HSA-8938389;R-HSA-8936599;R-HSA-8938199;R-HSA-8936616;R-HSA-8936621;R-HSA-8865505;R-HSA-8936608;R-HSA-8936481;R-HSA-8936995;R-HSA-8865320;R-HSA-8937016;R-HSA-8935740;R-HSA-8937022;R-HSA-8…
R-HSA-1234176	Oxygen-dependent proline hydroxylation of Hypoxia-inducible Factor Alpha	11	72	0.00495799	0.000622905	0.00622905	4	12	0.000893788	9606	Homo sapiens	SEM1;PSMA6;RPN2;RPN1;UBC;PSME1;PSME2;PSMB10;PSMA7;PSMB9		R-HSA-1234163;R-HSA-1234159;R-HSA-1234175;R-HSA-1234172
R-HSA-69615	G1/S DNA Damage Checkpoints	11	72	0.00495799	0.000622905	0.00622905	6	26	0.00193654	9606	Homo sapiens	SEM1;PSMA6;RPN2;RPN1;UBC;PSME1;PSME2;PSMB10;PSMA7;PSMB9		R-HSA-69600;R-HSA-6804724;R-HSA-6804879;R-HSA-264444;R-HSA-264458;R-HSA-69598
R-HSA-983705	Signaling by the B Cell Receptor (BCR)	20	189	0.0130147	0.000627092	0.00627092	19	44	0.00327722	9606	Homo sapiens	IGHM;RPN2;IGKV1-5;RPN1;PSMB10;PSMA7;PSMB9;SEM1;NFKBIA;PSMA6;CD79A;IGLV2-14;UBC;IGKV4-1;PSME1;PSME2;GRB2;IGKV3-20;NFKBIB		R-HSA-9606162;R-HSA-9606163;R-HSA-5690740;R-HSA-2076220;R-HSA-1112666;R-HSA-1168638;R-HSA-1168640;R-HSA-1168643;R-HSA-983709;R-HSA-1168642;R-HSA-983707;R-HSA-9606151;R-HSA-9606887;R-HSA-983703;R-HSA-5690702;R-HSA-983700;R-HSA-5690701;R-HSA-9606159;R-HSA-983696
R-HSA-174184	Cdc20:Phospho-APC/C mediated degradation of Cyclin A	11	73	0.00502686	0.000696177	0.00696177	2	3	0.000223447	9606	Homo sapiens	SEM1;PSMA6;RPN2;RPN1;UBC;PSME1;PSME2;PSMB10;PSMA7;PSMB9		R-HSA-174104;R-HSA-174255
R-HSA-187577	SCF(Skp2)-mediated degradation of p27/p21	10	62	0.00426938	0.000723606	0.00708144	2	7	0.000521376	9606	Homo sapiens	SEM1;PSMA6;RPN2;RPN1;UBC;PSME1;PSME2;PSMB10;PSMA7;PSMB9		R-HSA-187574;R-HSA-187575
R-HSA-179419	APC:Cdc20 mediated degradation of cell cycle proteins prior to satisfation of the cell cycle checkpoint	11	74	0.00509572	0.000776476	0.00708144	4	6	0.000446894	9606	Homo sapiens	SEM1;PSMA6;RPN2;RPN1;UBC;PSME1;PSME2;PSMB10;PSMA7;PSMB9		R-HSA-174104;R-HSA-179417;R-HSA-174255;R-HSA-179421
R-HSA-8948751	Regulation of PTEN stability and activity	11	74	0.00509572	0.000776476	0.00708144	6	13	0.000968271	9606	Homo sapiens	SEM1;PSMA6;RPN2;RPN1;UBC;PSME1;PSME2;PSMB10;PSMA7;PSMB9		R-HSA-6807206;R-HSA-8851011;R-HSA-8850992;R-HSA-8948832;R-HSA-6807134;R-HSA-8948775
R-HSA-6783783	Interleukin-10 signaling	12	86	0.00592205	0.000786827	0.00708144	3	15	0.00111724	9606	Homo sapiens	CXCL8;CCL20;CCL4;CXCL1;TIMP1;CXCL3;ICAM1		R-HSA-6785047;R-HSA-8937656;R-HSA-6784160
R-HSA-69017	CDK-mediated phosphorylation and removal of Cdc6	11	75	0.00516458	0.000864313	0.00777882	2	4	0.000297929	9606	Homo sapiens	SEM1;PSMA6;RPN2;RPN1;UBC;PSME1;PSME2;PSMB10;PSMA7;PSMB9		R-HSA-69015;R-HSA-69016
R-HSA-3858494	Beta-catenin independent WNT signaling	18	166	0.0114309	0.000875934	0.00788341	13	51	0.0037986	9606	Homo sapiens	RPN2;RPN1;PSMB10;PSMA7;RHOA;PSMB9;SEM1;PSMA6;GNG5;MYC;UBC;RAC2;PSME1;PSME2;TCF4;PFN1		R-HSA-8944362;R-HSA-3858495;R-HSA-4411365;R-HSA-3858475;R-HSA-4608855;R-HSA-4608852;R-HSA-4411383;R-HSA-3965450;R-HSA-398193;R-HSA-3965444;R-HSA-3965447;R-HSA-3965441;R-HSA-398040
R-HSA-174084	Autodegradation of Cdh1 by Cdh1:APC/C	10	64	0.00440711	0.000917193	0.00825474	2	2	0.000148965	9606	Homo sapiens	SEM1;PSMA6;RPN2;RPN1;UBC;PSME1;PSME2;PSMB10;PSMA7;PSMB9		R-HSA-174058;R-HSA-174057
R-HSA-73772	RNA Polymerase I Promoter Escape	10	64	0.00440711	0.000917193	0.00825474	2	2	0.000148965	9606	Homo sapiens	TAF1D;CBX3;HIST1H2BK;H2AFV;HIST1H3H;HIST1H4C;HIST1H2AC;HIST1H2BC		R-HSA-73769;R-HSA-74986
R-HSA-446652	Interleukin-1 family signaling	18	167	0.0114998	0.000936196	0.00842576	22	80	0.00595859	9606	Homo sapiens	RPN2;RPN1;HMGB1;PSMB10;PSMA7;NFKB2;PSMB9;SEM1;NFKBIA;PSMA6;UBC;PSME1;PSME2;MAP3K8;S100P;SQSTM1;NFKBIB		R-HSA-507719;R-HSA-209063;R-HSA-168166;R-HSA-5684275;R-HSA-209125;R-HSA-209061;R-HSA-451649;R-HSA-5684273;R-HSA-8948015;R-HSA-5684250;R-HSA-168140;R-HSA-5684248;R-HSA-5684261;R-HSA-451634;R-HSA-8948063;R-HSA-9630923;R-HSA-448703;R-HSA-168184;R-HSA-446877;R-HSA-209087;R-HSA-451418;R-HSA-5684267
R-HSA-69002	DNA Replication Pre-Initiation	12	88	0.00605977	0.000955719	0.00860147	11	21	0.00156413	9606	Homo sapiens	SEM1;PSMA6;MCM7;RPN2;RPN1;UBC;PSME1;PSME2;PSMB10;PSMA7;PSMB9		R-HSA-68849;R-HSA-68960;R-HSA-68914;R-HSA-68917;R-HSA-68916;R-HSA-68919;R-HSA-68918;R-HSA-68825;R-HSA-68712;R-HSA-68954;R-HSA-68940
R-HSA-5688426	Deubiquitination	26	288	0.019832	0.00108413	0.00975716	62	77	0.00573514	9606	Homo sapiens	HIST1H2AM;VCP;TGFB1;RPN2;DDX58;HIST1H2BK;RPN1;ADRM1;TNFAIP3;PSMB10;PSMA7;RHOA;PSMB9;SEM1;NFKBIA;PSMA6;HIST3H2A;MYC;UBC;PSME1;PSME2;HIST1H2AG;HIST1H2AC;HIST1H2BC		R-HSA-688136;R-HSA-5690196;R-HSA-6782820;R-HSA-8869506;R-HSA-5689950;R-HSA-5690845;R-HSA-5696605;R-HSA-5688797;R-HSA-5690843;R-HSA-5696600;R-HSA-6781814;R-HSA-5689539;R-HSA-5696960;R-HSA-5665871;R-HSA-5690319;R-HSA-8865182;R-HSA-5690827;R-HSA-5696968;R-HSA-3640872;R-HSA-5690870;R-HSA-5689972;R-HSA-5691381;R-HSA-5689973;R-HSA-6781764;R-HSA-5696627;R-HSA-5697009;R-HSA-870437;R-HSA-6781897;R-HSA-678…
R-HSA-171306	Packaging Of Telomere Ends	7	34	0.00234128	0.00114269	0.0102842	2	2	0.000148965	9606	Homo sapiens	HIST1H2BK;H2AFV;HIST1H4C;HIST1H2AC;HIST1H2BC		R-HSA-181450;R-HSA-176700
R-HSA-212300	PRC2 methylates histones and DNA	8	44	0.00302989	0.00114343	0.0102909	4	4	0.000297929	9606	Homo sapiens	HIST1H2BK;H2AFV;HIST1H3H;HIST1H4C;HIST1H2AC;HIST1H2BC		R-HSA-212263;R-HSA-212222;R-HSA-212269;R-HSA-212252
R-HSA-8936459	RUNX1 regulates genes involved in megakaryocyte differentiation and platelet function	11	78	0.00537116	0.00117851	0.0106066	22	33	0.00245792	9606	Homo sapiens	GRN;HIST1H2BK;H2AFV;HIST1H3H;HIST1H4C;MYL9;HIST1H2AC;HIST1H2BC		R-HSA-8936584;R-HSA-8936616;R-HSA-8937097;R-HSA-8936621;R-HSA-8937037;R-HSA-8936608;R-HSA-8936481;R-HSA-8936995;R-HSA-8937016;R-HSA-8937113;R-HSA-8938201;R-HSA-8937050;R-HSA-8935740;R-HSA-8936989;R-HSA-8937118;R-HSA-8937022;R-HSA-8935730;R-HSA-8935731;R-HSA-8936979;R-HSA-8936628;R-HSA-8936599;R-HSA-8938199
R-HSA-2559583	Cellular Senescence	20	200	0.0137722	0.00122812	0.011053	19	90	0.00670341	9606	Homo sapiens	CDKN2B;CXCL8;HIST1H2BK;HMGA1;H2AFV;TXN;UBC;HIST1H1E;HIST1H3H;IGFBP7;HIST1H4C;HIST1H2AC;HIST1H2BC;HIST1H1C		R-HSA-3790137;R-HSA-182594;R-HSA-3857308;R-HSA-6804879;R-HSA-3225851;R-HSA-3797202;R-HSA-4647594;R-HSA-3788724;R-HSA-3788745;R-HSA-3222593;R-HSA-3229089;R-HSA-3223200;R-HSA-3788748;R-HSA-3797196;R-HSA-3240295;R-HSA-3785711;R-HSA-3857345;R-HSA-3857348;R-HSA-3229102
R-HSA-174143	APC/C-mediated degradation of cell cycle proteins	12	92	0.00633522	0.00138468	0.0114887	18	40	0.00297929	9606	Homo sapiens	SEM1;PSMA6;RPN2;PTTG1;RPN1;UBC;PSME1;PSME2;PSMB10;PSMA7;PSMB9		R-HSA-174144;R-HSA-174058;R-HSA-174088;R-HSA-9686969;R-HSA-174121;R-HSA-174057;R-HSA-174255;R-HSA-174159;R-HSA-174157;R-HSA-174195;R-HSA-174227;R-HSA-174202;R-HSA-174203;R-HSA-174104;R-HSA-174105;R-HSA-179417;R-HSA-188191;R-HSA-179421
R-HSA-453276	Regulation of mitotic cell cycle	12	92	0.00633522	0.00138468	0.0114887	18	40	0.00297929	9606	Homo sapiens	SEM1;PSMA6;RPN2;PTTG1;RPN1;UBC;PSME1;PSME2;PSMB10;PSMA7;PSMB9		R-HSA-174144;R-HSA-174058;R-HSA-174088;R-HSA-9686969;R-HSA-174121;R-HSA-174057;R-HSA-174255;R-HSA-174159;R-HSA-174157;R-HSA-174195;R-HSA-174227;R-HSA-174202;R-HSA-174203;R-HSA-174104;R-HSA-174105;R-HSA-179417;R-HSA-188191;R-HSA-179421
R-HSA-8878159	Transcriptional regulation by RUNX3	14	118	0.0081256	0.00139987	0.0114887	11	47	0.00350067	9606	Homo sapiens	TGFB1;RPN2;RPN1;PSMB10;PSMA7;PSMB9;SEM1;PSMA6;MYC;UBC;PSME1;PSME2;TCF4		R-HSA-8952408;R-HSA-8878117;R-HSA-4411367;R-HSA-8951966;R-HSA-8952382;R-HSA-8951442;R-HSA-8951443;R-HSA-8952419;R-HSA-8951428;R-HSA-4411357;R-HSA-8937814
R-HSA-351202	Metabolism of polyamines	11	80	0.00550888	0.00143609	0.0114887	2	17	0.0012662	9606	Homo sapiens	SEM1;PSMA6;RPN2;RPN1;SMS;PSME1;PSME2;PSMB10;PSMA7;PSMB9		R-HSA-353125;R-HSA-351210
R-HSA-69052	Switching of origins to a post-replicative state	12	93	0.00640408	0.00151372	0.0121097	6	9	0.000670341	9606	Homo sapiens	SEM1;PSMA6;MCM7;RPN2;RPN1;UBC;PSME1;PSME2;PSMB10;PSMA7;PSMB9		R-HSA-68944;R-HSA-68946;R-HSA-68948;R-HSA-69015;R-HSA-69016;R-HSA-69019
R-HSA-5687128	MAPK6/MAPK4 signaling	13	106	0.00729927	0.00153411	0.0122729	5	40	0.00297929	9606	Homo sapiens	SEM1;PSMA6;RPN2;MYC;RPN1;UBC;PSME1;PSME2;PSMB10;PSMA7;PSMB9		R-HSA-5687115;R-HSA-5687083;R-HSA-5687112;R-HSA-5687113;R-HSA-5687081
R-HSA-8878166	Transcriptional regulation by RUNX2	16	147	0.0101226	0.00159178	0.0127343	15	84	0.00625652	9606	Homo sapiens	RPN2;STAT1;RPN1;PSMB10;PSMA7;PSMB9;SEM1;COL1A1;LGALS3;PSMA6;UBC;PSME1;PSME2		R-HSA-8985644;R-HSA-9008076;R-HSA-8938382;R-HSA-9008015;R-HSA-9008110;R-HSA-8938371;R-HSA-8939801;R-HSA-9008475;R-HSA-9009403;R-HSA-8939706;R-HSA-8985627;R-HSA-9009308;R-HSA-9007999;R-HSA-9008479;R-HSA-9009362
R-HSA-392499	Metabolism of proteins	136	2334	0.160722	0.0018678	0.0149424	237	892	0.0664383	9606	Homo sapiens	RPL30;SPARC;RPL32;KDELR1;RPL8;RPS15;EEF1B2;LGALS1;RPS16;RPS19;RPL18A;RPS18;MYC;RPL36;HIST1H2AG;RPL37;B2M;RPL39;HIST1H2AC;HIST1H2AM;RPS8;IGFBP4;RPS5;RPL22;HLA-B;DPM1;RAB31;XRN2;PSME1;PSME2;RPL27;RPL28;CES2;LY6E;HIST1H2BC;VCP;RPN2;RPN1;SEL1L;TXN;C3;UBC;HIST1H3H;IGFBP7;APOE;ANKRD28;CTSA;TGFB1;FN1;IGF1;NFKB2;NFKBIA;RPS26;SEM1;RPS25;RPS28;RPS27;RPS29;TCF4;HIST1H4C;RPS21;RPS23;ACADVL;CXCL8;PIGT;RPLP1;R…		R-HSA-163843;R-HSA-688136;R-HSA-381446;R-HSA-8869506;R-HSA-5660752;R-HSA-8850560;R-HSA-5660753;R-HSA-5689950;R-HSA-5696605;R-HSA-5696600;R-HSA-381461;R-HSA-4641362;R-HSA-162836;R-HSA-8852127;R-HSA-5665871;R-HSA-381466;R-HSA-5693001;R-HSA-3640872;R-HSA-8852134;R-HSA-5689972;R-HSA-8852133;R-HSA-5689973;R-HSA-8852132;R-HSA-8852131;R-HSA-8850594;R-HSA-5696627;R-HSA-8852130;R-HSA-8852129;R-HSA-8852128…
R-HSA-382556	ABC-family proteins mediated transport	14	122	0.00840105	0.00189485	0.0151588	4	27	0.00201102	9606	Homo sapiens	VCP;RPN2;DERL3;RPN1;SEL1L;PSMB10;PSMA7;PSMB9;SEM1;PSMA6;UBC;PSME1;PSME2		R-HSA-8866551;R-HSA-8866546;R-HSA-8866542;R-HSA-8866553
R-HSA-176408	Regulation of APC/C activators between G1/S and early anaphase	11	83	0.00571547	0.00190746	0.0152596	2	14	0.00104275	9606	Homo sapiens	SEM1;PSMA6;RPN2;RPN1;UBC;PSME1;PSME2;PSMB10;PSMA7;PSMB9		R-HSA-174203;R-HSA-174159
R-HSA-9616222	Transcriptional regulation of granulopoiesis	10	71	0.00488913	0.00195553	0.0156442	5	27	0.00201102	9606	Homo sapiens	MYC;HIST1H2BK;H2AFV;HIST1H3H;HIST1H4C;HIST1H2AC;HIST1H2BC		R-HSA-9618582;R-HSA-8865505;R-HSA-9618586;R-HSA-9618584;R-HSA-9634445
R-HSA-2559586	DNA Damage/Telomere Stress Induced Senescence	10	71	0.00488913	0.00195553	0.0156442	2	18	0.00134068	9606	Homo sapiens	HIST1H2BK;HMGA1;HIST1H1E;H2AFV;HIST1H4C;HIST1H2AC;HIST1H2BC;HIST1H1C		R-HSA-3785711;R-HSA-4647594
R-HSA-114608	Platelet degranulation	15	137	0.00943396	0.00207647	0.0166118	4	11	0.000819306	9606	Homo sapiens	CFD;SRGN;TGFB1;SPARC;SERPINE1;FN1;IGF1;FLNA;SERPING1;CD9;TAGLN2;TIMP1;ALDOA;GAS6;PFN1		R-HSA-482775;R-HSA-481044;R-HSA-482772;R-HSA-481007
R-HSA-2129379	Molecules associated with elastic fibres	7	38	0.00261672	0.00213117	0.0170493	8	10	0.000744823	9606	Homo sapiens	EFEMP2;TGFB1;MFAP2;LTBP4;FN1;FBLN1		R-HSA-2395364;R-HSA-2161282;R-HSA-2328033;R-HSA-2328048;R-HSA-2395328;R-HSA-2537665;R-HSA-1592387;R-HSA-2395320
R-HSA-202424	Downstream TCR signaling	14	124	0.00853877	0.00219216	0.0172775	6	24	0.00178758	9606	Homo sapiens	RPN2;RPN1;PSMB10;PSMA7;PSMB9;SEM1;NFKBIA;PSMA6;UBC;PSME1;PSME2;HLA-DQA1;HLA-DPA1		R-HSA-202307;R-HSA-5607728;R-HSA-202534;R-HSA-202453;R-HSA-5607724;R-HSA-202541
R-HSA-5625886	Activated PKN1 stimulates transcription of AR (androgen receptor) regulated genes KLK2 and KLK3	8	49	0.00337419	0.00222193	0.0172775	8	11	0.000819306	9606	Homo sapiens	HIST1H2BK;H2AFV;HIST1H3H;HIST1H4C;HIST1H2AC;HIST1H2BC		R-HSA-5625797;R-HSA-5625796;R-HSA-5625870;R-HSA-5625774;R-HSA-5625849;R-HSA-5625784;R-HSA-5625848;R-HSA-5625883
R-HSA-170834	Signaling by TGF-beta Receptor Complex	11	85	0.00585319	0.00228652	0.0172775	45	82	0.00610755	9606	Homo sapiens	PPP1R15A;CDKN2B;TGFB1;MYC;SERPINE1;UBC;SKIL;RHOA		R-HSA-178178;R-HSA-870477;R-HSA-2186785;R-HSA-2128994;R-HSA-870479;R-HSA-2160931;R-HSA-2160932;R-HSA-2187303;R-HSA-2160935;R-HSA-2187368;R-HSA-173512;R-HSA-2134506;R-HSA-178189;R-HSA-177107;R-HSA-170835;R-HSA-2186741;R-HSA-1484099;R-HSA-2176503;R-HSA-2134519;R-HSA-2176502;R-HSA-2187382;R-HSA-170843;R-HSA-2186747;R-HSA-170846;R-HSA-170844;R-HSA-170850;R-HSA-2134532;R-HSA-173542;R-HSA-2176452;R-HSA…
R-HSA-1234174	Cellular response to hypoxia	11	85	0.00585319	0.00228652	0.0172775	4	20	0.00148965	9606	Homo sapiens	SEM1;PSMA6;RPN2;RPN1;UBC;PSME1;PSME2;PSMB10;PSMA7;PSMB9		R-HSA-1234163;R-HSA-1234159;R-HSA-1234175;R-HSA-1234172
R-HSA-2173796	SMAD2/SMAD3:SMAD4 heterotrimer regulates transcription	7	39	0.00268558	0.00245899	0.0172775	5	17	0.0012662	9606	Homo sapiens	CDKN2B;MYC;SERPINE1;UBC		R-HSA-2186785;R-HSA-1484099;R-HSA-2187303;R-HSA-2106586;R-HSA-2186780
R-HSA-110330	Recognition and association of DNA glycosylase with site containing an affected purine	7	39	0.00268558	0.00245899	0.0172775	2	10	0.000744823	9606	Homo sapiens	HIST1H2BK;H2AFV;HIST1H4C;HIST1H2AC;HIST1H2BC		R-HSA-9629195;R-HSA-9629373
R-HSA-430116	GP1b-IX-V activation signalling	4	12	0.000826332	0.00246821	0.0172775	6	7	0.000521376	9606	Homo sapiens	COL1A1;COL1A2;FLNA;YWHAZ		R-HSA-443831;R-HSA-430096;R-HSA-430076;R-HSA-443418;R-HSA-443402;R-HSA-430073
R-HSA-933542	TRAF6 mediated NF-kB activation	6	29	0.00199697	0.00247909	0.0173536	4	4	0.000297929	9606	Homo sapiens	NFKBIA;DDX58;S100P;HMGB1;NFKBIB;NFKB2		R-HSA-168166;R-HSA-933530;R-HSA-933528;R-HSA-168140
R-HSA-9648895	Response of EIF2AK1 (HRI) to heme deficiency	6	29	0.00199697	0.00247909	0.0173536	6	20	0.00148965	9606	Homo sapiens	PPP1R15A;ATF5		R-HSA-9653745;R-HSA-9654752;R-HSA-9650710;R-HSA-9654774;R-HSA-9653742;R-HSA-9653724
R-HSA-5250924	B-WICH complex positively regulates rRNA expression	9	62	0.00426938	0.00264874	0.0185412	3	3	0.000223447	9606	Homo sapiens	TAF1D;HIST1H2BK;H2AFV;HIST1H3H;HIST1H4C;HIST1H2AC;HIST1H2BC		R-HSA-5250930;R-HSA-5250947;R-HSA-5250938
R-HSA-1221632	Meiotic synapsis	9	62	0.00426938	0.00264874	0.0185412	5	6	0.000446894	9606	Homo sapiens	HIST1H2BK;LMNA;H2AFV;HIST1H4C;HSPA1B;HIST1H2AC;HIST1H2BC		R-HSA-912505;R-HSA-912408;R-HSA-912470;R-HSA-912467;R-HSA-912450
R-HSA-69202	Cyclin E associated events during G1/S transition	11	88	0.00605977	0.00296751	0.0207726	4	20	0.00148965	9606	Homo sapiens	SEM1;PSMA6;RPN2;MYC;RPN1;UBC;PSME1;PSME2;PSMB10;PSMA7;PSMB9		R-HSA-187574;R-HSA-187575;R-HSA-8932400;R-HSA-188345
R-HSA-9710421	Defective pyroptosis	8	52	0.00358077	0.00317736	0.0222415	1	3	0.000223447	9606	Homo sapiens	HIST1H2BK;H2AFV;HIST1H3H;HIST1H4C;HIST1H2AC;HIST1H2BC		R-HSA-9710490
R-HSA-453279	Mitotic G1 phase and G1/S transition	17	173	0.011913	0.0032784	0.0229488	26	99	0.00737375	9606	Homo sapiens	CDKN2B;PCNA;MCM7;RPN2;RPN1;PSMB10;PSMA7;PSMB9;SEM1;PSMA6;CCND2;MYC;UBC;PSME1;PSME2		R-HSA-182594;R-HSA-8942607;R-HSA-8961665;R-HSA-68940;R-HSA-8941895;R-HSA-8941915;R-HSA-1363331;R-HSA-8942803;R-HSA-68954;R-HSA-68960;R-HSA-9018017;R-HSA-69227;R-HSA-68914;R-HSA-187574;R-HSA-68917;R-HSA-68916;R-HSA-187575;R-HSA-68919;R-HSA-68918;R-HSA-8932400;R-HSA-8964465;R-HSA-188345;R-HSA-8961651;R-HSA-1226094;R-HSA-8942836;R-HSA-1226095
R-HSA-140342	Apoptosis induced DNA fragmentation	4	13	0.000895193	0.00328	0.02296	3	12	0.000893788	9606	Homo sapiens	HMGB2;HIST1H1E;HMGB1;HIST1H1C		R-HSA-211239;R-HSA-266204;R-HSA-211247
R-HSA-76005	Response to elevated platelet cytosolic Ca2+	15	144	0.00991599	0.00328945	0.0230262	4	14	0.00104275	9606	Homo sapiens	CFD;SRGN;TGFB1;SPARC;SERPINE1;FN1;IGF1;FLNA;SERPING1;CD9;TAGLN2;TIMP1;ALDOA;GAS6;PFN1		R-HSA-482775;R-HSA-481044;R-HSA-482772;R-HSA-481007
R-HSA-69656	Cyclin A:Cdk2-associated events at S phase entry	11	90	0.00619749	0.00350589	0.0245412	3	19	0.00141516	9606	Homo sapiens	SEM1;PSMA6;RPN2;MYC;RPN1;UBC;PSME1;PSME2;PSMB10;PSMA7;PSMB9		R-HSA-187574;R-HSA-187575;R-HSA-188345
R-HSA-110328	Recognition and association of DNA glycosylase with site containing an affected pyrimidine	7	42	0.00289216	0.00367828	0.025748	1	21	0.00156413	9606	Homo sapiens	HIST1H2BK;H2AFV;HIST1H4C;HIST1H2AC;HIST1H2BC		R-HSA-9629372
R-HSA-5205685	PINK1-PRKN Mediated Mitophagy	5	22	0.00151494	0.00378706	0.0265094	5	8	0.000595859	9606	Homo sapiens	MAP1LC3B;TOMM40;UBC;SQSTM1;TOMM5		R-HSA-5205663;R-HSA-5205661;R-HSA-5205673;R-HSA-5205682;R-HSA-5205649
R-HSA-70263	Gluconeogenesis	9	66	0.00454483	0.00396824	0.0265505	7	26	0.00193654	9606	Homo sapiens	TPI1;MDH2;PGK1;ENO1;ALDOA;PCK1;GAPDH		R-HSA-70481;R-HSA-70241;R-HSA-70482;R-HSA-71495;R-HSA-71783;R-HSA-70486;R-HSA-70494
R-HSA-774815	Nucleosome assembly	8	54	0.0037185	0.00397342	0.0265505	4	4	0.000297929	9606	Homo sapiens	CENPW;HIST1H2BK;H2AFV;HIST1H4C;HIST1H2AC;HIST1H2BC		R-HSA-606349;R-HSA-606287;R-HSA-606289;R-HSA-606326
R-HSA-606279	Deposition of new CENPA-containing nucleosomes at the centromere	8	54	0.0037185	0.00397342	0.0265505	4	4	0.000297929	9606	Homo sapiens	CENPW;HIST1H2BK;H2AFV;HIST1H4C;HIST1H2AC;HIST1H2BC		R-HSA-606349;R-HSA-606287;R-HSA-606289;R-HSA-606326
R-HSA-75153	Apoptotic execution phase	8	54	0.0037185	0.00397342	0.0265505	9	57	0.00424549	9606	Homo sapiens	GSN;LMNA;HMGB2;HIST1H1E;VIM;HMGB1;PLEC;HIST1H1C		R-HSA-211239;R-HSA-201622;R-HSA-264865;R-HSA-201637;R-HSA-266204;R-HSA-350319;R-HSA-350318;R-HSA-211247;R-HSA-201628
R-HSA-69239	Synthesis of DNA	14	133	0.00915852	0.0040467	0.0265505	17	26	0.00193654	9606	Homo sapiens	PCNA;MCM7;RPN2;RPN1;PSMB10;PSMA7;PSMB9;SEM1;POLD4;PSMA6;UBC;PSME1;PSME2		R-HSA-69152;R-HSA-69127;R-HSA-69063;R-HSA-176942;R-HSA-69068;R-HSA-68944;R-HSA-69074;R-HSA-68946;R-HSA-68948;R-HSA-69140;R-HSA-69015;R-HSA-69142;R-HSA-69016;R-HSA-69144;R-HSA-69019;R-HSA-69116;R-HSA-169468
R-HSA-9013694	Signaling by NOTCH4	11	92	0.00633522	0.0041198	0.0265505	4	20	0.00148965	9606	Homo sapiens	SEM1;PSMA6;RPN2;RPN1;UBC;PSME1;PSME2;YWHAZ;PSMB10;PSMA7;PSMB9		R-HSA-9604642;R-HSA-9604387;R-HSA-9604308;R-HSA-9604629
R-HSA-5632684	Hedgehog 'on' state	11	92	0.00633522	0.0041198	0.0265505	5	37	0.00275585	9606	Homo sapiens	SEM1;PSMA6;RPN2;RPN1;UBC;PSME1;PSME2;PSMB10;PSMA7;PSMB9		R-HSA-5635856;R-HSA-5635868;R-HSA-5635854;R-HSA-5632648;R-HSA-5635864
R-HSA-75205	Dissolution of Fibrin Clot	4	14	0.000964055	0.0042568	0.0265505	9	19	0.00141516	9606	Homo sapiens	ANXA2;SERPINE1;PLAUR;S100A10		R-HSA-158800;R-HSA-158982;R-HSA-158795;R-HSA-159001;R-HSA-158942;R-HSA-158750;R-HSA-158959;R-HSA-159005;R-HSA-158925
R-HSA-2299718	Condensation of Prophase Chromosomes	8	55	0.00378736	0.00442509	0.0265505	8	10	0.000744823	9606	Homo sapiens	HIST1H2BK;H2AFV;HIST1H3H;HIST1H4C;HIST1H2AC;HIST1H2BC		R-HSA-2245218;R-HSA-2288097;R-HSA-2301205;R-HSA-2294580;R-HSA-2172678;R-HSA-2294600;R-HSA-2294574;R-HSA-2294590
R-HSA-2173793	Transcriptional activity of SMAD2/SMAD3:SMAD4 heterotrimer	8	55	0.00378736	0.00442509	0.0265505	16	38	0.00283033	9606	Homo sapiens	CDKN2B;MYC;SERPINE1;UBC;SKIL		R-HSA-870477;R-HSA-2186785;R-HSA-870479;R-HSA-2187303;R-HSA-870437;R-HSA-173481;R-HSA-2179276;R-HSA-2186767;R-HSA-2186741;R-HSA-1484099;R-HSA-2176503;R-HSA-2176502;R-HSA-2106586;R-HSA-2186747;R-HSA-870449;R-HSA-2186780
R-HSA-5250913	Positive epigenetic regulation of rRNA expression	10	80	0.00550888	0.00450149	0.0270089	5	7	0.000521376	9606	Homo sapiens	TAF1D;CBX3;HIST1H2BK;H2AFV;HIST1H3H;HIST1H4C;HIST1H2AC;HIST1H2BC		R-HSA-427383;R-HSA-5250930;R-HSA-5250947;R-HSA-5250938;R-HSA-427336
R-HSA-3371556	Cellular response to heat stress	14	135	0.00929624	0.00459625	0.0275775	16	29	0.00215999	9606	Homo sapiens	VCP;PTGES3;HSPA6;SERPINH1;HSPA1B		R-HSA-5251955;R-HSA-5082409;R-HSA-5251959;R-HSA-5324632;R-HSA-5082369;R-HSA-3371518;R-HSA-3371554;R-HSA-3371586;R-HSA-4793819;R-HSA-5251942;R-HSA-3371467;R-HSA-5324617;R-HSA-5082356;R-HSA-5252041;R-HSA-5082384;R-HSA-5252079
R-HSA-202733	Cell surface interactions at the vascular wall	22	257	0.0176973	0.00467701	0.0280621	18	65	0.00484135	9606	Homo sapiens	IGHM;TGFB1;GYPC;CAV1;IGKV1-5;FN1;TNFRSF10B;SLC3A2;MIF;JCHAIN;COL1A1;PROCR;COL1A2;IGLV2-14;IGKV4-1;GRB2;CD48;GAS6;SLC16A3;IGKV3-20;CD44		R-HSA-202723;R-HSA-202722;R-HSA-210977;R-HSA-204871;R-HSA-8858498;R-HSA-2870221;R-HSA-204549;R-HSA-5635741;R-HSA-8870732;R-HSA-204392;R-HSA-114577;R-HSA-141040;R-HSA-5676133;R-HSA-202710;R-HSA-8858428;R-HSA-8867098;R-HSA-210974;R-HSA-375131
R-HSA-162909	Host Interactions of HIV factors	15	150	0.0103292	0.00474522	0.0284713	15	54	0.00402205	9606	Homo sapiens	RANBP1;RPN2;RPN1;HMGA1;PSMB10;PSMA7;PSMB9;SEM1;PSMA6;UBC;PIM1;PSME1;PSME2;B2M		R-HSA-182243;R-HSA-180739;R-HSA-182279;R-HSA-165028;R-HSA-182286;R-HSA-180622;R-HSA-180687;R-HSA-180627;R-HSA-180630;R-HSA-182263;R-HSA-180597;R-HSA-180603;R-HSA-165055;R-HSA-180540;R-HSA-180573
R-HSA-1643685	Disease	134	2360	0.162512	0.00505916	0.0303549	387	1591	0.118501	9606	Homo sapiens	RPL30;RPL32;ENO1;RPL8;RPS15;PYCARD;RPS16;CCND2;RPS19;RPL18A;RPS18;MYC;RPL36;PIM1;HIST1H2AG;RPL37;B2M;RPL39;HIST1H2AC;HIST1H2AM;RPS8;RPS5;RPL22;CYBA;DPM1;CDC37;PSME1;IGKV4-1;SERPING1;PSME2;CHMP4B;RPL27;RPL28;HIST1H2BC;VCP;RPN2;RPN1;SEL1L;TXN;C3;IGLV2-14;PRDX1;UBC;PGK1;HMOX1;HIST1H3H;CTSA;TGFB1;HMGA1;FN1;ISG15;NFKB2;NFKBIA;RPS26;SEM1;RPS25;RPS28;RPS27;ARPC3;RPS29;TAF4B;GRB2;TCF4;FXYD5;HIST1H4C;RPS2…		R-HSA-184323;R-HSA-182279;R-HSA-175108;R-HSA-182286;R-HSA-175117;R-HSA-1220610;R-HSA-1220611;R-HSA-1220614;R-HSA-1220612;R-HSA-1839114;R-HSA-1220613;R-HSA-5602383;R-HSA-1839110;R-HSA-1169421;R-HSA-1839107;R-HSA-9613490;R-HSA-5387386;R-HSA-9613498;R-HSA-5387389;R-HSA-9665699;R-HSA-9665698;R-HSA-9665697;R-HSA-9665696;R-HSA-9665703;R-HSA-9665702;R-HSA-9665700;R-HSA-9665707;R-HSA-173115;R-HSA-9665708…
R-HSA-110331	Cleavage of the damaged purine	7	45	0.00309875	0.00531015	0.0318609	2	9	0.000670341	9606	Homo sapiens	HIST1H2BK;H2AFV;HIST1H4C;HIST1H2AC;HIST1H2BC		R-HSA-9629216;R-HSA-9629483
R-HSA-8983711	OAS antiviral response	4	15	0.00103292	0.00541292	0.0324775	5	15	0.00111724	9606	Homo sapiens	OAS1;DDX58;FLNA;OASL		R-HSA-8983688;R-HSA-8985153;R-HSA-8983680;R-HSA-8985123;R-HSA-8983671
R-HSA-380108	Chemokine receptors bind chemokines	8	57	0.00392508	0.00544584	0.0326751	6	19	0.00141516	9606	Homo sapiens	CXCL8;CCL20;CCL4;CXCR4;CXCL1;CXCL3;CXCL16		R-HSA-373813;R-HSA-374214;R-HSA-443986;R-HSA-373791;R-HSA-373087;R-HSA-373358
R-HSA-195258	RHO GTPase Effectors	26	326	0.0224487	0.0055131	0.0330786	68	113	0.00841651	9606	Homo sapiens	NCF1;YWHAB;ARPC1B;HIST1H2BK;H2AFV;CYBA;RHOC;YWHAZ;RHOA;MYL6;TUBA1B;RPS27;ARPC3;RAC2;FLNA;GRB2;SFN;HIST1H3H;HIST1H4C;PCK1;PFN1;MYL9;HIST1H2AC;HIST1H2BC		R-HSA-5665751;R-HSA-5665748;R-HSA-2029466;R-HSA-5623632;R-HSA-3858495;R-HSA-5666001;R-HSA-5666129;R-HSA-419087;R-HSA-75016;R-HSA-419083;R-HSA-5625797;R-HSA-5625796;R-HSA-9626880;R-HSA-5668932;R-HSA-5623622;R-HSA-5665989;R-HSA-5667008;R-HSA-2197691;R-HSA-2197690;R-HSA-5668978;R-HSA-5666160;R-HSA-5623667;R-HSA-419232;R-HSA-5668735;R-HSA-5668605;R-HSA-5625849;R-HSA-5668731;R-HSA-5665659;R-HSA-562584…
R-HSA-1566948	Elastic fibre formation	7	46	0.00316761	0.00595925	0.0357555	11	17	0.0012662	9606	Homo sapiens	EFEMP2;TGFB1;MFAP2;LTBP4;FN1;FBLN1		R-HSA-2395364;R-HSA-2161282;R-HSA-2328033;R-HSA-2328048;R-HSA-2395328;R-HSA-2537665;R-HSA-2129353;R-HSA-2129385;R-HSA-1592387;R-HSA-2395320;R-HSA-2129375
R-HSA-73927	Depurination	7	46	0.00316761	0.00595925	0.0357555	4	19	0.00141516	9606	Homo sapiens	HIST1H2BK;H2AFV;HIST1H4C;HIST1H2AC;HIST1H2BC		R-HSA-9629216;R-HSA-9629483;R-HSA-9629195;R-HSA-9629373
R-HSA-912446	Meiotic recombination	8	58	0.00399394	0.00601909	0.0361146	4	9	0.000670341	9606	Homo sapiens	HIST1H2BK;H2AFV;HIST1H3H;HIST1H4C;HIST1H2AC;HIST1H2BC		R-HSA-912458;R-HSA-912503;R-HSA-912496;R-HSA-1214188
R-HSA-1474244	Extracellular matrix organization	26	329	0.0226553	0.00616946	0.0370168	108	319	0.0237599	9606	Homo sapiens	SPARC;CD151;SERPINE1;LTBP4;FBLN1;ICAM1;EFEMP2;SERPINH1;TIMP1;CTSB;CRTAP;TGFB1;LAMB3;BGN;FN1;PCOLCE;DCN;COL1A1;COL3A1;COL1A2;P4HA1;MFAP2;TKT;CD44;PLEC		R-HSA-2002460;R-HSA-3828025;R-HSA-2545196;R-HSA-3791155;R-HSA-2426676;R-HSA-1566981;R-HSA-1566979;R-HSA-2002440;R-HSA-1458433;R-HSA-2533950;R-HSA-2533944;R-HSA-2250301;R-HSA-2466106;R-HSA-3788061;R-HSA-2002466;R-HSA-2537499;R-HSA-2327909;R-HSA-2465890;R-HSA-2534248;R-HSA-2485111;R-HSA-2473584;R-HSA-1980233;R-HSA-2473596;R-HSA-2752115;R-HSA-1592387;R-HSA-2395257;R-HSA-1650808;R-HSA-2328129;R-HSA-2…
R-HSA-5628897	TP53 Regulates Metabolic Genes	13	126	0.00867649	0.0064318	0.0385908	10	34	0.0025324	9606	Homo sapiens	GPX2;NDUFA4;YWHAB;PRDX1;DDIT4;SFN;TXN;COX6A1;COX5B;COX6C;YWHAZ;COX5A		R-HSA-5632386;R-HSA-5632738;R-HSA-5631885;R-HSA-5632732;R-HSA-5631903;R-HSA-163214;R-HSA-5632393;R-HSA-3341343;R-HSA-73646;R-HSA-3341277
R-HSA-879415	Advanced glycosylation endproduct receptor signaling	4	16	0.00110178	0.0067619	0.0405714	3	4	0.000297929	9606	Homo sapiens	LGALS3;S100P;HMGB1;DDOST		R-HSA-879358;R-HSA-879411;R-HSA-879362
R-HSA-3371453	Regulation of HSF1-mediated heat shock response	12	113	0.0077813	0.00697755	0.0418653	7	14	0.00104275	9606	Homo sapiens	HSPA6;SERPINH1;HSPA1B		R-HSA-5251955;R-HSA-5251942;R-HSA-5251959;R-HSA-3371467;R-HSA-5252041;R-HSA-3371518;R-HSA-5252079
R-HSA-69306	DNA Replication	14	142	0.00977827	0.00701275	0.0420765	28	47	0.00350067	9606	Homo sapiens	PCNA;MCM7;RPN2;RPN1;PSMB10;PSMA7;PSMB9;SEM1;POLD4;PSMA6;UBC;PSME1;PSME2		R-HSA-69127;R-HSA-69063;R-HSA-69068;R-HSA-68940;R-HSA-68944;R-HSA-69074;R-HSA-68946;R-HSA-68948;R-HSA-69140;R-HSA-69015;R-HSA-69142;R-HSA-68825;R-HSA-69016;R-HSA-69144;R-HSA-69019;R-HSA-68954;R-HSA-69152;R-HSA-68960;R-HSA-68712;R-HSA-176942;R-HSA-68849;R-HSA-68914;R-HSA-68917;R-HSA-68916;R-HSA-68919;R-HSA-68918;R-HSA-69116;R-HSA-169468
R-HSA-9670095	Inhibition of DNA recombination at telomere	7	48	0.00330533	0.0074328	0.0445968	3	4	0.000297929	9606	Homo sapiens	HIST1H2BK;H2AFV;HIST1H4C;HIST1H2AC;HIST1H2BC		R-HSA-9670114;R-HSA-9670149;R-HSA-9670101
R-HSA-9006936	Signaling by TGFB family members	12	114	0.00785016	0.00744937	0.0446962	46	107	0.00796961	9606	Homo sapiens	PPP1R15A;CDKN2B;TGFB1;MYC;SERPINE1;UBC;MIF;SKIL;RHOA		R-HSA-178178;R-HSA-870477;R-HSA-2186785;R-HSA-2128994;R-HSA-870479;R-HSA-2160931;R-HSA-2160932;R-HSA-2187303;R-HSA-2160935;R-HSA-2187368;R-HSA-173512;R-HSA-2134506;R-HSA-178189;R-HSA-177107;R-HSA-170835;R-HSA-2186741;R-HSA-1484099;R-HSA-2176503;R-HSA-2134519;R-HSA-2176502;R-HSA-2187382;R-HSA-170843;R-HSA-2186747;R-HSA-170846;R-HSA-170844;R-HSA-170850;R-HSA-2134532;R-HSA-173542;R-HSA-2176452;R-HSA…
R-HSA-2559580	Oxidative Stress Induced Senescence	12	114	0.00785016	0.00744937	0.0446962	8	40	0.00297929	9606	Homo sapiens	CDKN2B;HIST1H2BK;UBC;H2AFV;HIST1H3H;TXN;HIST1H4C;HIST1H2AC;HIST1H2BC		R-HSA-3222593;R-HSA-3229089;R-HSA-182594;R-HSA-3223200;R-HSA-3240295;R-HSA-6804879;R-HSA-3225851;R-HSA-3229102
R-HSA-73854	RNA Polymerase I Promoter Clearance	10	87	0.00599091	0.00788206	0.0472924	7	10	0.000744823	9606	Homo sapiens	TAF1D;CBX3;HIST1H2BK;H2AFV;HIST1H3H;HIST1H4C;HIST1H2AC;HIST1H2BC		R-HSA-73729;R-HSA-73718;R-HSA-73769;R-HSA-73736;R-HSA-73739;R-HSA-74986;R-HSA-73758
R-HSA-2871837	FCERI mediated NF-kB activation	16	175	0.0120507	0.00818968	0.0491381	6	19	0.00141516	9606	Homo sapiens	RPN2;IGKV1-5;RPN1;PSMB10;PSMA7;PSMB9;SEM1;NFKBIA;PSMA6;IGLV2-14;UBC;IGKV4-1;PSME1;PSME2;IGKV3-20		R-HSA-2730904;R-HSA-5607728;R-HSA-202534;R-HSA-5607724;R-HSA-2730882;R-HSA-202541

## Sheet: Supp Table 5.2
Supplementary Table 5.2 .Pathway analysis of normal vs. tumor epithelial subclusters UP EpiC2
Pathway identifier	Pathway name	#Entities found	#Entities total	Entities ratio	Entities pValue	Entities FDR	#Reactions found	#Reactions total	Reactions ratio	Species identifier	Species name	Submitted entities found	Mapped entities	Found reaction identifiers
R-HSA-72689	Formation of a pool of free 40S subunits	56	106	0.00729927	1.11022e-16	5.44009e-15	2	2	0.000148965	9606	Homo sapiens	RPL4;RPL30;RPL32;RPL31;RPLP1;RPLP0;RPL8;RPS15;RPL7A;RPS17;RPS16;RPS19;RPL18A;RPS18;RPL36;RPLP2;RPL39;RPS13;RPS12;RPS7;RPS5;RPL22;RPSA;RPL26;RPL29;RPL28;RPL10;RPL12;RPS15A;RPL14;RPS3;RPS27A;RPL18;RPL17;RPL19;RPL35A;RPL23A;RPS26;RPS25;RPS28;EIF3M;RPS27;RPS29;EIF3H;EIF3E;RPL22L1;FAU;EIF3F;RPS21;RPS23		R-HSA-72673;R-HSA-72676
R-HSA-975956	Nonsense Mediated Decay (NMD) independent of the Exon Junction Complex (EJC)	53	101	0.00695496	1.11022e-16	5.44009e-15	1	1	7.44823e-05	9606	Homo sapiens	RPL4;RPL30;RPL10;RPL32;RPL31;RPL12;RPLP1;RPLP0;RPL8;RPS15;RPL7A;RPS17;RPS16;RPS15A;RPS19;RPL18A;RPS18;RPS3;RPL36;RPL14;RPLP2;RPL18;RPS27A;RPL17;RPL39;RPS13;RPS12;RPL19;RPS7;RPS5;RPL22;RPL35A;RPL23A;RPSA;RPS26;RPS25;RPS28;RPS27;RPS29;RPL22L1;PABPC1;RPL26;FAU;RPL29;RPL28;RPS21;RPS23		R-HSA-927789
R-HSA-1799339	SRP-dependent cotranslational protein targeting to membrane	58	119	0.00819446	1.11022e-16	5.44009e-15	5	5	0.000372412	9606	Homo sapiens	RPL4;RPL30;RPL32;RPL31;RPLP1;RPLP0;SRP14;RPL8;RPS15;RPL7A;RPS17;RPS16;RPS19;RPL18A;RPS18;SEC61G;RPL36;RPLP2;RPL39;RPS13;RPS12;RPS7;RPS5;RPL22;RPSA;DDOST;RPL26;RPL29;RPL28;RPN2;RPL10;RPL12;RPN1;RPS15A;RPL14;RPS3;RPS27A;RPL18;RPL17;RPL19;RPL35A;RPL23A;RPS26;RPS25;RPS28;SPCS1;RPS27;RPS29;RPL22L1;FAU;RPS21;RPS23		R-HSA-1799326;R-HSA-1799330;R-HSA-1799329;R-HSA-1799335;R-HSA-1799332
R-HSA-1236977	Endosomal/Vacuolar pathway	39	82	0.00564661	1.11022e-16	5.44009e-15	4	4	0.000297929	9606	Homo sapiens	CTSL;HLA-C;HLA-A;B2M;HLA-E		R-HSA-1236964;R-HSA-1236948;R-HSA-1236954;R-HSA-1236943
R-HSA-72706	GTP hydrolysis and joining of the 60S ribosomal subunit	57	120	0.00826332	1.11022e-16	5.44009e-15	3	3	0.000223447	9606	Homo sapiens	RPL4;RPL30;RPL32;RPL31;RPLP1;RPLP0;RPL8;RPS15;RPL7A;RPS17;RPS16;RPS19;RPL18A;RPS18;RPL36;RPLP2;RPL39;RPS13;RPS12;RPS7;RPS5;RPL22;RPSA;RPL26;RPL29;RPL28;RPL10;RPL12;RPS15A;RPL14;RPS3;RPS27A;RPL18;RPL17;RPL19;RPL35A;RPL23A;EIF2S2;RPS26;RPS25;RPS28;EIF3M;RPS27;RPS29;EIF3H;EIF3E;RPL22L1;FAU;EIF3F;RPS21;RPS23		R-HSA-72672;R-HSA-72619;R-HSA-72671
R-HSA-192823	Viral mRNA Translation	52	114	0.00785016	1.11022e-16	5.44009e-15	2	2	0.000148965	9606	Homo sapiens	RPL4;RPL30;RPL10;RPL32;RPL31;RPL12;RPLP1;RPLP0;RPL8;RPS15;RPL7A;RPS17;RPS16;RPS15A;RPS19;RPL18A;RPS18;RPS3;RPL36;RPL14;RPLP2;RPL18;RPS27A;RPL17;RPL39;RPS13;RPS12;RPL19;RPS7;RPS5;RPL22;RPL35A;RPL23A;RPSA;RPS26;RPS25;RPS28;RPS27;RPS29;RPL22L1;RPL26;FAU;RPL29;RPL28;RPS21;RPS23		R-HSA-192704;R-HSA-192841
R-HSA-927802	Nonsense-Mediated Decay (NMD)	55	124	0.00853877	1.11022e-16	5.44009e-15	6	6	0.000446894	9606	Homo sapiens	RPL4;RPL30;RPL32;RPL31;RPLP1;RPLP0;RPL8;RPS15;RPL7A;RPS17;RPS16;RPS19;RPL18A;RPS18;PPP2R1A;RPL36;RPLP2;RPL39;RPS13;RPS12;RPS7;RPS5;RPL22;RPSA;PABPC1;RPL26;RPL29;RPL28;RPL10;RBM8A;RPL12;RPS15A;RPL14;RPS3;RPS27A;RPL18;RPL17;RPL19;RPL35A;RPL23A;RPS26;RPS25;RPS28;RPS27;RPS29;RPL22L1;FAU;RPS21;RPS23		R-HSA-927836;R-HSA-927789;R-HSA-927832;R-HSA-927830;R-HSA-927813;R-HSA-927889
R-HSA-975957	Nonsense Mediated Decay (NMD) enhanced by the Exon Junction Complex (EJC)	55	124	0.00853877	1.11022e-16	5.44009e-15	5	5	0.000372412	9606	Homo sapiens	RPL4;RPL30;RPL32;RPL31;RPLP1;RPLP0;RPL8;RPS15;RPL7A;RPS17;RPS16;RPS19;RPL18A;RPS18;PPP2R1A;RPL36;RPLP2;RPL39;RPS13;RPS12;RPS7;RPS5;RPL22;RPSA;PABPC1;RPL26;RPL29;RPL28;RPL10;RBM8A;RPL12;RPS15A;RPL14;RPS3;RPS27A;RPL18;RPL17;RPL19;RPL35A;RPL23A;RPS26;RPS25;RPS28;RPS27;RPS29;RPL22L1;FAU;RPS21;RPS23		R-HSA-927836;R-HSA-927832;R-HSA-927830;R-HSA-927813;R-HSA-927889
R-HSA-1236974	ER-Phagosome pathway	65	173	0.011913	1.11022e-16	5.44009e-15	10	10	0.000744823	9606	Homo sapiens	RPN2;RPN1;HMGB1;PSMB10;PSMA7;PSMD8;PSMB6;PSMB5;PSMD7;PSMB3;SEC61G;PSMD2;PSMB1;PSMF1;RPS27A;B2M;PDIA3;HLA-C;TAP1;HLA-A;PSMB9;HLA-E;SEM1;PSMA5;PSMA6;PSMA3;PSMA1;PSMC4;PSMC2;PSME1;PSME2		R-HSA-8863895;R-HSA-1236947;R-HSA-8863973;R-HSA-8951595;R-HSA-1236935;R-HSA-8863858;R-HSA-1236965;R-HSA-1236949;R-HSA-1236971;R-HSA-8863914
R-HSA-6791226	Major pathway of rRNA processing in the nucleolus and cytosol	63	189	0.0130147	1.11022e-16	5.44009e-15	7	7	0.000521376	9606	Homo sapiens	RPL4;RPL30;RPL32;RPL31;RPLP1;RPLP0;RPL8;RPS15;RPL7A;FBL;RPS17;RPS16;RPS19;RPL18A;RPS18;RPL36;RPLP2;BUD23;RPL39;RPS13;RPS12;RPS7;RPS5;RPL22;IMP4;RPSA;EBNA1BP2;NCL;XRN2;RPP21;RPL26;RPL29;RPL28;RPL10;RPL12;DDX21;SNU13;EXOSC4;RPS15A;RPL14;RPS3;RPS27A;RPL18;RPL17;RPL19;NOP58;RPL35A;RPL23A;RPS26;RPS25;RPS28;RPS27;RPS29;RPL22L1;FAU;RPS21;RPS23		R-HSA-6791223;R-HSA-6791222;R-HSA-6791221;R-HSA-6791219;R-HSA-6791218;R-HSA-6791228;R-HSA-6791227
R-HSA-72737	Cap-dependent Translation Initiation	59	130	0.00895193	1.11022e-16	5.44009e-15	15	18	0.00134068	9606	Homo sapiens	RPL4;RPL30;RPL32;RPL31;RPLP1;RPLP0;RPL8;RPS15;RPL7A;RPS17;RPS16;RPS19;RPL18A;RPS18;RPL36;RPLP2;RPL39;RPS13;RPS12;RPS7;RPS5;RPL22;RPSA;PABPC1;RPL26;RPL29;RPL28;RPL10;RPL12;RPS15A;RPL14;RPS3;EIF4EBP1;RPS27A;RPL18;RPL17;RPL19;RPL35A;RPL23A;EIF2S2;RPS26;RPS25;RPS28;EIF3M;RPS27;RPS29;EIF3H;EIF3E;RPL22L1;FAU;EIF3F;RPS21;RPS23		R-HSA-72673;R-HSA-72672;R-HSA-72676;R-HSA-72619;R-HSA-156808;R-HSA-72621;R-HSA-72622;R-HSA-72691;R-HSA-72722;R-HSA-72663;R-HSA-72697;R-HSA-157849;R-HSA-72669;R-HSA-72671;R-HSA-72670
R-HSA-72613	Eukaryotic Translation Initiation	59	130	0.00895193	1.11022e-16	5.44009e-15	17	21	0.00156413	9606	Homo sapiens	RPL4;RPL30;RPL32;RPL31;RPLP1;RPLP0;RPL8;RPS15;RPL7A;RPS17;RPS16;RPS19;RPL18A;RPS18;RPL36;RPLP2;RPL39;RPS13;RPS12;RPS7;RPS5;RPL22;RPSA;PABPC1;RPL26;RPL29;RPL28;RPL10;RPL12;RPS15A;RPL14;RPS3;EIF4EBP1;RPS27A;RPL18;RPL17;RPL19;RPL35A;RPL23A;EIF2S2;RPS26;RPS25;RPS28;EIF3M;RPS27;RPS29;EIF3H;EIF3E;RPL22L1;FAU;EIF3F;RPS21;RPS23		R-HSA-72673;R-HSA-72672;R-HSA-72676;R-HSA-72619;R-HSA-156808;R-HSA-72621;R-HSA-72622;R-HSA-72691;R-HSA-72722;R-HSA-156823;R-HSA-72663;R-HSA-72697;R-HSA-156826;R-HSA-157849;R-HSA-72669;R-HSA-72671;R-HSA-72670
R-HSA-156902	Peptide chain elongation	52	97	0.00667952	1.11022e-16	5.44009e-15	4	5	0.000372412	9606	Homo sapiens	RPL4;RPL30;RPL10;RPL32;RPL31;RPL12;RPLP1;RPLP0;RPL8;RPS15;RPL7A;RPS17;RPS16;RPS15A;RPS19;RPL18A;RPS18;RPS3;RPL36;RPL14;RPLP2;RPL18;RPS27A;RPL17;RPL39;RPS13;RPS12;RPL19;RPS7;RPS5;RPL22;RPL35A;RPL23A;RPSA;RPS26;RPS25;RPS28;RPS27;RPS29;RPL22L1;RPL26;FAU;RPL29;RPL28;RPS21;RPS23		R-HSA-156915;R-HSA-156912;R-HSA-156923;R-HSA-156907
R-HSA-72764	Eukaryotic Translation Termination	53	106	0.00729927	1.11022e-16	5.44009e-15	4	5	0.000372412	9606	Homo sapiens	RPL4;RPL30;RPL10;RPL32;RPL31;RPL12;RPLP1;RPLP0;RPL8;RPS15;RPL7A;TRMT112;RPS17;RPS16;RPS15A;RPS19;RPL18A;RPS18;RPS3;RPL36;RPL14;RPLP2;RPL18;RPS27A;RPL17;RPL39;RPS13;RPS12;RPL19;RPS7;RPS5;RPL22;RPL35A;RPL23A;RPSA;RPS26;RPS25;RPS28;RPS27;RPS29;RPL22L1;RPL26;FAU;RPL29;RPL28;RPS21;RPS23		R-HSA-141671;R-HSA-141691;R-HSA-141673;R-HSA-6800138
R-HSA-8868773	rRNA processing in the nucleus and cytosol	66	207	0.0142542	1.11022e-16	5.44009e-15	11	15	0.00111724	9606	Homo sapiens	RPL4;RPL30;RPL32;RPL31;RPLP1;RPLP0;RPL8;RPS15;RPL7A;FBL;TRMT112;RPS17;RPS16;RPS19;RPL18A;RPS18;RPL36;RPLP2;BUD23;RPL39;RPS13;RPS12;RPS7;RPS5;RPL22;IMP4;RPSA;EBNA1BP2;NCL;XRN2;RPP21;NHP2;RPL26;RPL29;RPL28;RPL10;RPL12;DDX21;SNU13;EXOSC4;RPS15A;RPL14;RPS3;RPS27A;RPL18;RPL17;RPL19;NOP58;RPL35A;RPL23A;RPS26;RPS25;RPS28;RPS27;RPS29;RPL22L1;FAU;RPS21;NOP10;RPS23		R-HSA-6791223;R-HSA-6790982;R-HSA-6791222;R-HSA-6791221;R-HSA-6791219;R-HSA-6791218;R-HSA-6791228;R-HSA-6791227;R-HSA-6790907;R-HSA-6790906;R-HSA-6790905
R-HSA-1236975	Antigen processing-Cross presentation	68	195	0.0134279	1.11022e-16	5.44009e-15	16	23	0.00171309	9606	Homo sapiens	RPN2;RPN1;HMGB1;PSMB10;PSMA7;PSMD8;PSMB6;PSMB5;PSMD7;CTSL;PSMB3;SEC61G;PSMD2;PSMB1;PSMF1;RPS27A;B2M;PDIA3;HLA-C;TAP1;CYBA;HLA-A;PSMB9;HLA-E;SEM1;PSMA5;PSMA6;PSMA3;PSMA1;PSMC4;PSMC2;PSME1;PSME2		R-HSA-1236947;R-HSA-8863973;R-HSA-8951595;R-HSA-1236948;R-HSA-1236949;R-HSA-1236954;R-HSA-8863914;R-HSA-8863895;R-HSA-1236935;R-HSA-1236967;R-HSA-8863858;R-HSA-1236964;R-HSA-1236965;R-HSA-1236970;R-HSA-1236971;R-HSA-1236943
R-HSA-156842	Eukaryotic Translation Elongation	55	102	0.00702383	1.11022e-16	5.44009e-15	6	9	0.000670341	9606	Homo sapiens	RPL4;RPL30;RPL32;RPL31;RPLP1;RPLP0;RPL8;RPS15;EEF1B2;RPL7A;RPS17;RPS16;RPS19;RPL18A;RPS18;RPL36;RPLP2;RPL39;RPS13;RPS12;RPS7;RPS5;RPL22;RPSA;EEF1G;EEF1D;RPL26;RPL29;RPL28;RPL10;RPL12;RPS15A;RPL14;RPS3;RPS27A;RPL18;RPL17;RPL19;RPL35A;RPL23A;RPS26;RPS25;RPS28;RPS27;RPS29;RPL22L1;FAU;RPS21;RPS23		R-HSA-156915;R-HSA-156912;R-HSA-156913;R-HSA-156923;R-HSA-156907;R-HSA-156910
R-HSA-156827	L13a-mediated translational silencing of Ceruloplasmin expression	58	120	0.00826332	1.11022e-16	5.44009e-15	2	3	0.000223447	9606	Homo sapiens	RPL4;RPL30;RPL32;RPL31;RPLP1;RPLP0;RPL8;RPS15;RPL7A;RPS17;RPS16;RPS19;RPL18A;RPS18;RPL36;RPLP2;RPL39;RPS13;RPS12;RPS7;RPS5;RPL22;RPSA;PABPC1;RPL26;RPL29;RPL28;RPL10;RPL12;RPS15A;RPL14;RPS3;RPS27A;RPL18;RPL17;RPL19;RPL35A;RPL23A;EIF2S2;RPS26;RPS25;RPS28;EIF3M;RPS27;RPS29;EIF3H;EIF3E;RPL22L1;FAU;EIF3F;RPS21;RPS23		R-HSA-156823;R-HSA-156826
R-HSA-9711097	Cellular response to starvation	58	176	0.0121195	1.11022e-16	5.44009e-15	18	28	0.00208551	9606	Homo sapiens	RPL4;RPL30;RPL32;RPL31;RPLP1;RPLP0;RPL8;RPS15;RPL7A;RPS17;RPS16;RPS19;RPL18A;RPS18;RPL36;RPLP2;RPL39;RPS13;RPS12;RPS7;RPS5;RPL22;RPSA;RPL26;RPL29;ATP6V0C;RPL28;RPL10;RPL12;CEBPG;RPS15A;RPL14;RPS3;RPS27A;RPL18;RPL17;RPL19;ATP6V1F;RPL35A;RPL23A;EIF2S2;RPS26;RPS25;RPS28;RPS27;RHEB;RPS29;RPL22L1;LAMTOR1;FAU;RPS21;RPS23		R-HSA-9633008;R-HSA-9635927;R-HSA-9639286;R-HSA-9645598;R-HSA-381128;R-HSA-9640195;R-HSA-9650722;R-HSA-9640167;R-HSA-1791118;R-HSA-9646468;R-HSA-9635915;R-HSA-9635912;R-HSA-9640168;R-HSA-9645608;R-HSA-9633742;R-HSA-9640175;R-HSA-9634669;R-HSA-9633005
R-HSA-9633012	Response of EIF2AK4 (GCN2) to amino acid deficiency	54	115	0.00791902	1.11022e-16	5.44009e-15	10	16	0.00119172	9606	Homo sapiens	RPL4;RPL30;RPL10;RPL32;RPL31;RPL12;RPLP1;CEBPG;RPLP0;RPL8;RPS15;RPL7A;RPS17;RPS16;RPS15A;RPS19;RPL18A;RPS18;RPS3;RPL36;RPL14;RPLP2;RPL18;RPS27A;RPL17;RPL39;RPS13;RPS12;RPL19;RPS7;RPS5;RPL22;RPL35A;RPL23A;RPSA;EIF2S2;RPS26;RPS25;RPS28;RPS27;RPS29;RPL22L1;RPL26;FAU;RPL29;RPL28;RPS21;RPS23		R-HSA-9650722;R-HSA-9633008;R-HSA-9635927;R-HSA-1791118;R-HSA-9635915;R-HSA-9635912;R-HSA-9633742;R-HSA-381128;R-HSA-9634669;R-HSA-9633005
R-HSA-72766	Translation	95	339	0.0233439	1.11022e-16	5.44009e-15	60	99	0.00737375	9606	Homo sapiens	RPL4;RPL30;RPL32;RPL31;RPLP1;MRPS12;RPLP0;MRPL37;SRP14;RPL8;RPS15;EEF1B2;MRPL4;RPL7A;TRMT112;MRPL3;RPS17;RPS16;RPS19;RPL18A;RPS18;SEC61G;RPL36;RPLP2;RPL39;RPS13;RPS12;MRPS28;MRPS26;WARS;MRPS24;RPS7;RPS5;RPL22;RPSA;DDOST;TUFM;MRPL52;EEF1G;MRPL51;PPA1;EEF1D;PABPC1;RPL26;RPL29;RPL28;RPN2;RPL10;MRPS35;RPL12;MRPL18;RPN1;MRPL16;MRPL17;MRPL14;MRPL15;MRPL57;MRPL13;MRPL11;RPS15A;RPL14;RPS3;EIF4EBP1;RPS27A…		R-HSA-1799326;R-HSA-5368279;R-HSA-156808;R-HSA-72722;R-HSA-156823;R-HSA-449937;R-HSA-156826;R-HSA-157849;R-HSA-72619;R-HSA-72621;R-HSA-5419261;R-HSA-72622;R-HSA-71732;R-HSA-1799330;R-HSA-1799329;R-HSA-1799335;R-HSA-1799332;R-HSA-5389842;R-HSA-5419281;R-HSA-379974;R-HSA-5389845;R-HSA-5389848;R-HSA-5389849;R-HSA-379982;R-HSA-379977;R-HSA-379861;R-HSA-5419264;R-HSA-5419271;R-HSA-5419268;R-HSA-72663;…
R-HSA-72312	rRNA processing	68	245	0.016871	1.11022e-16	5.44009e-15	12	21	0.00156413	9606	Homo sapiens	RPL4;MT-ND4L;RPL30;RPL32;RPL31;RPLP1;RPLP0;RPL8;RPS15;RPL7A;FBL;TRMT112;RPS17;RPS16;RPS19;RPL18A;RPS18;RPL36;RPLP2;BUD23;RPL39;RPS13;RPS12;RPS7;RPS5;RPL22;IMP4;RPSA;EBNA1BP2;NCL;XRN2;RPP21;NHP2;MT-CO2;RPL26;RPL29;RPL28;RPL10;RPL12;DDX21;SNU13;EXOSC4;RPS15A;RPL14;RPS3;RPS27A;RPL18;RPL17;RPL19;NOP58;RPL35A;RPL23A;RPS26;RPS25;RPS28;RPS27;RPS29;RPL22L1;FAU;RPS21;NOP10;RPS23		R-HSA-6791223;R-HSA-6790982;R-HSA-6791222;R-HSA-6791221;R-HSA-6791219;R-HSA-6791218;R-HSA-6791228;R-HSA-6791227;R-HSA-6790907;R-HSA-6790906;R-HSA-6785722;R-HSA-6790905
R-HSA-8953854	Metabolism of RNA	147	782	0.0538493	1.11022e-16	5.44009e-15	97	187	0.0139282	9606	Homo sapiens	RPL4;MT-ND4L;RPL30;POP7;RPL32;RPL31;POP4;RPL8;ACTB;RPS15;PSMD8;FBL;RPS17;RPS16;PSMD7;RPS19;SNRPD2;RPL18A;RPS18;SNRPD1;PPP2R1A;MYC;PSMD2;RPL36;SNRPD3;RPL39;RPS13;RPS12;RPS7;RPS5;RPL22;IMP4;RPSA;EBNA1BP2;PRPF6;NCL;CLNS1A;XRN2;SNRPG;RPP21;NHP2;PSME1;PSME2;SNRPE;MT-CO2;SNRPF;RPL26;SNRPC;RPL29;RPL28;SNRPB;RPN2;RBM8A;RPN1;SNU13;PSMF1;LSM5;LSM4;LSM2;RPS26;SEM1;LSM8;RPS25;LSM7;RPS28;CNOT7;RPS27;RPS29;RPS…		R-HSA-77069;R-HSA-77068;R-HSA-428296;R-HSA-77585;R-HSA-77073;R-HSA-191763;R-HSA-450580;R-HSA-77587;R-HSA-77586;R-HSA-429845;R-HSA-158481;R-HSA-77077;R-HSA-158484;R-HSA-77078;R-HSA-77081;R-HSA-77083;R-HSA-77594;R-HSA-77085;R-HSA-6790982;R-HSA-429860;R-HSA-927789;R-HSA-77090;R-HSA-77095;R-HSA-191786;R-HSA-191784;R-HSA-191790;R-HSA-450620;R-HSA-159046;R-HSA-75079;R-HSA-75081;R-HSA-159050;R-HSA-75080…
R-HSA-2262752	Cellular responses to stress	143	811	0.0558463	1.11022e-16	5.44009e-15	130	289	0.0215254	9606	Homo sapiens	RPL4;RPL30;RPL32;RPL31;RPL8;COX6A1;RPS15;PSMD8;RPS17;RPS16;PSMD7;RPS19;RPL18A;RPS18;PSMD2;RPL36;RPL39;RPS13;RPS12;RPS7;RPS5;RPL22;RPSA;CYBA;COX6B1;CSNK2B;PSME1;PSME2;MT-CO2;RPL26;FKBP4;RPL29;RPL28;COX19;RPN2;MRPL18;RPN1;TXN;PRDX3;STIP1;PRDX1;SERPINH1;HMOX1;IGFBP7;PSMF1;ATP6V1F;UBE2C;HMGA1;EIF2S2;PRDX6;RPS26;SEM1;RPS25;IL6;H1F0;RPS28;RPS27;RHEB;RPS29;CDK4;CYCS;RPS21;RPS23;COX7B;CXCL8;RPLP1;RPLP0;R…		R-HSA-3790137;R-HSA-8979082;R-HSA-5324632;R-HSA-3790130;R-HSA-3371582;R-HSA-1234179;R-HSA-3371554;R-HSA-1234177;R-HSA-1234183;R-HSA-9646468;R-HSA-5324617;R-HSA-8951723;R-HSA-5251955;R-HSA-5251959;R-HSA-3200023;R-HSA-3341343;R-HSA-9690534;R-HSA-9708457;R-HSA-182594;R-HSA-3322995;R-HSA-3780979;R-HSA-5082369;R-HSA-9653724;R-HSA-3299682;R-HSA-9705925;R-HSA-3240295;R-HSA-3299691;R-HSA-9633742;R-HSA-50…
R-HSA-2408557	Selenocysteine synthesis	53	112	0.00771244	1.11022e-16	5.44009e-15	3	7	0.000521376	9606	Homo sapiens	RPL4;RPL30;RPL10;RPL32;RPL31;RPL12;RPLP1;RPLP0;RPL8;RPS15;RPL7A;RPS17;RPS16;RPS15A;RPS19;RPL18A;RPS18;RPS3;RPL36;RPL14;RPLP2;RPL18;RPS27A;RPL17;RPL39;RPS13;RPS12;RPL19;RPS7;RPS5;RPL22;RPL35A;RPL23A;RPSA;RPS26;RPS25;RPS28;RPS27;RPS29;RPL22L1;RPL26;FAU;RPL29;DCTPP1;RPL28;RPS21;RPS23		R-HSA-2408529;R-HSA-5333615;R-HSA-8959510
R-HSA-8953897	Cellular responses to external stimuli	143	829	0.0570858	1.11022e-16	5.44009e-15	130	320	0.0238344	9606	Homo sapiens	RPL4;RPL30;RPL32;RPL31;RPL8;COX6A1;RPS15;PSMD8;RPS17;RPS16;PSMD7;RPS19;RPL18A;RPS18;PSMD2;RPL36;RPL39;RPS13;RPS12;RPS7;RPS5;RPL22;RPSA;CYBA;COX6B1;CSNK2B;PSME1;PSME2;MT-CO2;RPL26;FKBP4;RPL29;RPL28;COX19;RPN2;MRPL18;RPN1;TXN;PRDX3;STIP1;PRDX1;SERPINH1;HMOX1;IGFBP7;PSMF1;ATP6V1F;UBE2C;HMGA1;EIF2S2;PRDX6;RPS26;SEM1;RPS25;IL6;H1F0;RPS28;RPS27;RHEB;RPS29;CDK4;CYCS;RPS21;RPS23;COX7B;CXCL8;RPLP1;RPLP0;R…		R-HSA-3790137;R-HSA-8979082;R-HSA-5324632;R-HSA-3790130;R-HSA-3371582;R-HSA-1234179;R-HSA-3371554;R-HSA-1234177;R-HSA-1234183;R-HSA-9646468;R-HSA-5324617;R-HSA-8951723;R-HSA-5251955;R-HSA-5251959;R-HSA-3200023;R-HSA-3341343;R-HSA-9690534;R-HSA-9708457;R-HSA-182594;R-HSA-3322995;R-HSA-3780979;R-HSA-5082369;R-HSA-9653724;R-HSA-3299682;R-HSA-9705925;R-HSA-3240295;R-HSA-3299691;R-HSA-9633742;R-HSA-50…
R-HSA-168273	Influenza Viral RNA Transcription and Replication	58	176	0.0121195	1.11022e-16	5.44009e-15	5	14	0.00104275	9606	Homo sapiens	RPL4;RPL30;RPL32;RPL31;RPLP1;RPLP0;RPL8;RPS15;RPL7A;RPS17;RPS16;RPS19;RPL18A;RPS18;RPL36;RPLP2;RPL39;RPS13;RPS12;RPS7;RPS5;RPL22;RPSA;RPL26;RPL29;RPL28;RPL10;RPL12;RPS15A;RPL14;POLR2E;RPS3;POLR2G;RPS27A;RPL18;POLR2J;RPL17;RAE1;POLR2K;POLR2L;RPL19;RPL35A;RPL23A;RPS26;RPS25;RPS28;RPS27;RPS29;RPL22L1;FAU;RPS21;RPS23		R-HSA-192627;R-HSA-192704;R-HSA-168326;R-HSA-192841;R-HSA-192925
R-HSA-9010553	Regulation of expression of SLITs and ROBOs	78	183	0.0126016	1.11022e-16	5.44009e-15	6	20	0.00148965	9606	Homo sapiens	RPL4;RPL30;RPL32;RPL31;RPLP1;RPLP0;RPL8;RPS15;PSMD8;RPL7A;RPS17;RPS16;PSMD7;RPS19;RPL18A;RPS18;PSMD2;RPL36;RPLP2;ELOC;RPL39;RPS13;RPS12;RPS7;RPS5;RPL22;RPSA;PSMA5;PSMA6;PSMA3;PSMA1;PSME1;PSME2;PABPC1;RPL26;RPL29;RPL28;RPN2;RPL10;RBM8A;RPL12;RPN1;PSMB10;PSMA7;PSMB6;RPS15A;PSMB5;PSMB3;PSMB1;RPL14;RPS3;PSMF1;RPS27A;RPL18;RPL17;RPL19;RPL35A;RPL23A;PSMB9;RPS26;SEM1;RPS25;RPS28;RPS27;RPS29;PSMC4;PSMC2;…		R-HSA-9011289;R-HSA-9014652;R-HSA-9011313;R-HSA-8986083;R-HSA-9014610;R-HSA-9011300
R-HSA-2408522	Selenoamino acid metabolism	56	180	0.012395	1.11022e-16	5.44009e-15	6	33	0.00245792	9606	Homo sapiens	RPL4;RPL30;RPL32;RPL31;RPLP1;RPLP0;RPL8;RPS15;RPL7A;RPS17;RPS16;RPS19;RPL18A;RPS18;RPL36;RPLP2;RPL39;RPS13;RPS12;RPS7;RPS5;RPL22;RPSA;RPL26;RPL29;DCTPP1;RPL28;AHCY;NNMT;RPL10;RPL12;RPS15A;RPL14;RPS3;RPS27A;RPL18;RPL17;RPL19;RPL35A;RPL23A;RPS26;AIMP2;RPS25;RPS28;RPS27;RPS29;RPL22L1;FAU;RPS21;RPS23		R-HSA-2408532;R-HSA-2408544;R-HSA-2408529;R-HSA-2408546;R-HSA-5333615;R-HSA-8959510
R-HSA-1280215	Cytokine Signaling in Immune system	170	1092	0.0751963	1.11022e-16	5.44009e-15	123	708	0.0527335	9606	Homo sapiens	IFITM3;APP;IFITM1;CXCL8;IFITM2;RPLP0;CXCL1;HMGB1;CXCL3;IFIT1;IFIT3;OASL;IFIT2;PSMD8;HERC5;PSMD7;CCND1;SUMO1;PPP2R1A;MYC;PSMD2;CFL1;TRIM26;MAP3K8;ELOC;TIMP1;B2M;ANXA1;ANXA2;TNFRSF12A;DDX58;RIPK2;IFNGR2;TALDO1;HLA-C;HLA-A;MIF;YWHAZ;HLA-E;PSMA5;PSMA6;PSMA3;OAS1;PSMA1;OAS3;PSME1;PSME2;UBE2V1;PPIA;SQSTM1;CD44;RALA;RPN2;RPN1;IFI6;RNF7;PTGS2;PSMB10;PSMA7;HSP90B1;RELB;PSMB6;PSMB5;PSMB3;CCL5;CCL4;PSMB1;HM…		R-HSA-936462;R-HSA-6785895;R-HSA-8983688;R-HSA-8983680;R-HSA-1112602;R-HSA-914182;R-HSA-1112604;R-HSA-199959;R-HSA-449058;R-HSA-450337;R-HSA-1031716;R-HSA-450346;R-HSA-1031713;R-HSA-5668454;R-HSA-451634;R-HSA-507719;R-HSA-8950732;R-HSA-451649;R-HSA-448591;R-HSA-5684250;R-HSA-5684248;R-HSA-8950480;R-HSA-9630923;R-HSA-451418;R-HSA-5676598;R-HSA-1112690;R-HSA-5684275;R-HSA-5607731;R-HSA-5684273;R-HS…
R-HSA-168255	Influenza Infection	62	200	0.0137722	1.11022e-16	5.44009e-15	10	59	0.00439446	9606	Homo sapiens	RPL4;RPL30;RPL32;RPL31;RPLP1;RPLP0;CLTA;RPL8;RPS15;RPL7A;RPS17;RPS16;RPS19;RPL18A;RPS18;RPL36;RPLP2;RPL39;RPS13;RPS12;RPS7;RPS5;RPL22;RPSA;RPL26;RPL29;SLC25A5;RPL28;RPL10;RPL12;RPS15A;RPL14;POLR2E;RPS3;POLR2G;RPS27A;RPL18;POLR2J;RPL17;RAE1;POLR2K;POLR2L;RPL19;RPL35A;RPL23A;ISG15;RPS26;RPS25;RPS28;RPS27;RPS29;RPL22L1;FAU;RPS21;RAN;RPS23		R-HSA-192627;R-HSA-192704;R-HSA-168880;R-HSA-168337;R-HSA-168326;R-HSA-1176059;R-HSA-192841;R-HSA-168878;R-HSA-192925;R-HSA-168285
R-HSA-376176	Signaling by ROBO receptors	81	235	0.0161823	1.11022e-16	5.44009e-15	10	60	0.00446894	9606	Homo sapiens	RPL4;RPL30;RPL32;RPL31;RPLP1;RPLP0;RPL8;RPS15;PSMD8;RPL7A;RPS17;RPS16;PSMD7;RPS19;RPL18A;RPS18;PSMD2;RPL36;RPLP2;ELOC;RAC1;RPL39;RPS13;RPS12;RPS7;RPS5;RPL22;RPSA;RHOA;PSMA5;PSMA6;PSMA3;PSMA1;PSME1;PSME2;PABPC1;RPL26;RPL29;PFN1;RPL28;RPN2;RPL10;RBM8A;RPL12;RPN1;PSMB10;PSMA7;PSMB6;RPS15A;PSMB5;PSMB3;PSMB1;RPL14;RPS3;PSMF1;RPS27A;RPL18;RPL17;RPL19;RPL35A;RPL23A;PSMB9;RPS26;SEM1;RPS25;RPS28;RPS27;RPS…		R-HSA-428534;R-HSA-9011289;R-HSA-428535;R-HSA-8985594;R-HSA-9014652;R-HSA-9011313;R-HSA-8986083;R-HSA-9014610;R-HSA-428522;R-HSA-9011300
R-HSA-909733	Interferon alpha/beta signaling	66	188	0.0129459	1.11022e-16	5.44009e-15	2	22	0.00163861	9606	Homo sapiens	IFITM3;IFITM1;IFITM2;MX2;IFI6;HLA-C;ISG15;HLA-A;IFIT1;IFIT3;HLA-E;IFIT2;OASL;BST2;OAS1;OAS3		R-HSA-1015702;R-HSA-1015699
R-HSA-983170	Antigen Presentation: Folding, assembly and peptide loading of class I MHC	40	102	0.00702383	4.44089e-16	2.13163e-14	14	16	0.00119172	9606	Homo sapiens	BCAP31;PDIA3;TAP1;HLA-C;HLA-A;B2M;HLA-E		R-HSA-8951499;R-HSA-983148;R-HSA-983146;R-HSA-983145;R-HSA-983144;R-HSA-983142;R-HSA-983427;R-HSA-983426;R-HSA-983138;R-HSA-983425;R-HSA-983424;R-HSA-983422;R-HSA-983421;R-HSA-983161
R-HSA-913531	Interferon Signaling	82	394	0.0271312	5.32907e-15	2.50466e-13	38	69	0.00513928	9606	Homo sapiens	IFITM3;IFITM1;IFITM2;IFI6;IFIT1;IFIT3;IFIT2;OASL;HERC5;SUMO1;TRIM26;RPS27A;B2M;RAE1;DDX58;MX2;IFNGR2;HLA-C;ISG15;HLA-A;HLA-E;BST2;OAS1;OAS3;UBE2N;TRIM31;EIF4G2;CD44		R-HSA-936462;R-HSA-8983688;R-HSA-8985153;R-HSA-8983680;R-HSA-873924;R-HSA-1169307;R-HSA-873927;R-HSA-8985091;R-HSA-873926;R-HSA-873921;R-HSA-8985157;R-HSA-873922;R-HSA-877269;R-HSA-1015702;R-HSA-1015699;R-HSA-1678841;R-HSA-1169395;R-HSA-1678843;R-HSA-1169394;R-HSA-1678842;R-HSA-1169397;R-HSA-1169399;R-HSA-1169398;R-HSA-1176059;R-HSA-1169403;R-HSA-1031716;R-HSA-1169402;R-HSA-1169405;R-HSA-877281;R…
R-HSA-422475	Axon guidance	105	584	0.0402148	9.10383e-15	4.09672e-13	76	298	0.0221957	9606	Homo sapiens	RPL4;RPL30;RPL32;RPL31;RPL8;ACTB;RPS15;PSMD8;RPS17;RPS16;PSMD7;RPS19;RPL18A;RPS18;PSMD2;CFL1;RPL36;RPL39;AP2M1;RPS13;RPS12;RPS7;RPS5;RPL22;ALG3;RPSA;MYL6;CSNK2B;PSME1;PSME2;RPL26;RPL29;PFN1;MYL9;RPL28;RPN2;RBM8A;RPN1;MYL12A;MYL12B;APH1A;PSMF1;PRNP;ARPC5;RPS26;SEM1;RPS25;RPS28;RPS27;ARPC3;RPS29;RPS21;RPS23;ARPC1B;RPLP1;RPLP0;CLTB;CLTA;RPL7A;TUBA1C;TUBA1B;RPLP2;ELOC;RAC1;TUBB;RHOC;RHOA;PSMA5;PSMA6;…		R-HSA-3928633;R-HSA-443779;R-HSA-419087;R-HSA-445071;R-HSA-3928625;R-HSA-445064;R-HSA-3928628;R-HSA-3928619;R-HSA-445079;R-HSA-3928616;R-HSA-445077;R-HSA-451347;R-HSA-445072;R-HSA-3928620;R-HSA-3928608;R-HSA-3928612;R-HSA-451366;R-HSA-3928602;R-HSA-3928607;R-HSA-4093336;R-HSA-445089;R-HSA-3928604;R-HSA-3928595;R-HSA-392749;R-HSA-392748;R-HSA-416559;R-HSA-392751;R-HSA-3928592;R-HSA-400682;R-HSA-37…
R-HSA-72695	Formation of the ternary complex, and subsequently, the 43S complex	27	54	0.0037185	1.01474e-13	4.46487e-12	3	3	0.000223447	9606	Homo sapiens	RPS15;RPS17;RPS16;RPS15A;RPS19;RPS18;RPS3;RPS27A;RPS13;RPS12;RPS7;RPS5;RPSA;EIF2S2;RPS26;RPS25;RPS28;EIF3M;RPS27;RPS29;EIF3H;EIF3E;FAU;EIF3F;RPS21;RPS23		R-HSA-72691;R-HSA-72663;R-HSA-72669
R-HSA-72662	Activation of the mRNA upon binding of the cap-binding complex and eIFs, and subsequent binding to 43S	29	66	0.00454483	2.94986e-13	1.26844e-11	3	6	0.000446894	9606	Homo sapiens	RPS15;RPS17;RPS16;RPS15A;RPS19;RPS18;RPS3;EIF4EBP1;RPS27A;RPS13;RPS12;RPS7;RPS5;RPSA;EIF2S2;RPS26;RPS25;RPS28;EIF3M;RPS27;RPS29;EIF3H;EIF3E;PABPC1;FAU;EIF3F;RPS21;RPS23		R-HSA-156808;R-HSA-157849;R-HSA-72622
R-HSA-9675108	Nervous system development	105	620	0.0426938	3.51497e-13	1.47629e-11	76	324	0.0241323	9606	Homo sapiens	RPL4;RPL30;RPL32;RPL31;RPL8;ACTB;RPS15;PSMD8;RPS17;RPS16;PSMD7;RPS19;RPL18A;RPS18;PSMD2;CFL1;RPL36;RPL39;AP2M1;RPS13;RPS12;RPS7;RPS5;RPL22;ALG3;RPSA;MYL6;CSNK2B;PSME1;PSME2;RPL26;RPL29;PFN1;MYL9;RPL28;RPN2;RBM8A;RPN1;MYL12A;MYL12B;APH1A;PSMF1;PRNP;ARPC5;RPS26;SEM1;RPS25;RPS28;RPS27;ARPC3;RPS29;RPS21;RPS23;ARPC1B;RPLP1;RPLP0;CLTB;CLTA;RPL7A;TUBA1C;TUBA1B;RPLP2;ELOC;RAC1;TUBB;RHOC;RHOA;PSMA5;PSMA6;…		R-HSA-3928633;R-HSA-443779;R-HSA-419087;R-HSA-445071;R-HSA-3928625;R-HSA-445064;R-HSA-3928628;R-HSA-3928619;R-HSA-445079;R-HSA-3928616;R-HSA-445077;R-HSA-451347;R-HSA-445072;R-HSA-3928620;R-HSA-3928608;R-HSA-3928612;R-HSA-451366;R-HSA-3928602;R-HSA-3928607;R-HSA-4093336;R-HSA-445089;R-HSA-3928604;R-HSA-3928595;R-HSA-392749;R-HSA-392748;R-HSA-416559;R-HSA-392751;R-HSA-3928592;R-HSA-400682;R-HSA-37…
R-HSA-72649	Translation initiation complex formation	28	62	0.00426938	3.96572e-13	1.62594e-11	2	2	0.000148965	9606	Homo sapiens	RPS15;RPS17;RPS16;RPS15A;RPS19;RPS18;RPS3;RPS27A;RPS13;RPS12;RPS7;RPS5;RPSA;EIF2S2;RPS26;RPS25;RPS28;EIF3M;RPS27;RPS29;EIF3H;EIF3E;PABPC1;FAU;EIF3F;RPS21;RPS23		R-HSA-156808;R-HSA-157849
R-HSA-6798695	Neutrophil degranulation	88	480	0.0330533	5.46119e-13	2.18447e-11	10	10	0.000744823	9606	Homo sapiens	GPI;SERPINA1;TMEM179B;HEXB;CXCL1;HMGB1;CXCL3;SRP14;WFDC2;PYCARD;LGALS3;PSMD7;LAMP1;NAPRT;FTH1;PSMD2;COTL1;CPNE1;RAC1;PRSS3;B2M;CTSC;CTSB;CCT2;ANXA2;PGAM1;TUBB;RNASET2;ATP6AP2;PLAUR;NME2;HLA-C;CYBA;HLA-A;MIF;DYNLL1;ILF2;RHOA;DDOST;SERPINB6;APRT;PSMA5;PKM;SLPI;NPC2;CSNK2B;DSG2;CD47;ALDOA;ATP6V0C;PPIA;CD44;FTL;CSTB;ASAH1;GRN;RPN2;GSTP1;RPN1;AGPAT2;CST3;PGRMC1;DPP7;PRDX4;TTR;PSAP;PSMB1;CD55;S100A11;G…		R-HSA-6798743;R-HSA-6799350;R-HSA-6798739;R-HSA-6800434;R-HSA-6798751;R-HSA-6798749;R-HSA-6798748;R-HSA-6798747;R-HSA-6800426;R-HSA-6798745
R-HSA-75815	Ubiquitin-dependent degradation of Cyclin D	26	54	0.0037185	6.65246e-13	2.59446e-11	5	5	0.000372412	9606	Homo sapiens	RPN2;RPN1;PSMB10;PSMA7;PSMD8;PSMB6;PSMB5;PSMD7;CCND1;PSMB3;PSMD2;PSMB1;PSMF1;RPS27A;PSMB9;SEM1;PSMA5;PSMA6;PSMA3;PSMA1;CDK4;PSMC4;PSMC2;PSME1;PSME2		R-HSA-75825;R-HSA-75824;R-HSA-75820;R-HSA-75823;R-HSA-75822
R-HSA-350562	Regulation of ornithine decarboxylase (ODC)	25	51	0.00351191	1.25311e-12	4.76181e-11	3	4	0.000297929	9606	Homo sapiens	RPN2;RPN1;OAZ1;AZIN1;PSMB10;PSMA7;PSMB9;SEM1;PSMD8;PSMA5;PSMB6;PSMA6;PSMA3;PSMB5;PSMD7;PSMA1;PSMB3;PSMC4;PSMD2;PSMC2;PSMB1;PSME1;PSME2;PSMF1		R-HSA-353125;R-HSA-350567;R-HSA-350600
R-HSA-72702	Ribosomal scanning and start codon recognition	27	64	0.00440711	4.78062e-12	1.76883e-10	2	2	0.000148965	9606	Homo sapiens	RPS15;RPS17;RPS16;RPS15A;RPS19;RPS18;RPS3;RPS27A;RPS13;RPS12;RPS7;RPS5;RPSA;EIF2S2;RPS26;RPS25;RPS28;EIF3M;RPS27;RPS29;EIF3H;EIF3E;FAU;EIF3F;RPS21;RPS23		R-HSA-72697;R-HSA-72621
R-HSA-211733	Regulation of activated PAK-2p34 by proteasome mediated degradation	24	50	0.00344305	5.38125e-12	1.93725e-10	2	2	0.000148965	9606	Homo sapiens	RPN2;RPN1;PSMB10;PSMA7;PSMB9;SEM1;PSMD8;PSMA5;PSMB6;PSMA6;PSMA3;PSMB5;PSMD7;PSMA1;PSMB3;PSMC4;PSMD2;PSMC2;PSMB1;PSME1;PSME2;PSMF1;RPS27A		R-HSA-211715;R-HSA-211734
R-HSA-180585	Vif-mediated degradation of APOBEC3G	25	56	0.00385622	8.99625e-12	3.14869e-10	3	4	0.000297929	9606	Homo sapiens	RPN2;RPN1;PSMB10;PSMA7;PSMB9;SEM1;PSMD8;PSMA5;PSMB6;PSMA6;PSMA3;PSMB5;PSMD7;PSMA1;PSMB3;PSMC4;PSMD2;PSMC2;PSMB1;PSME1;PSME2;ELOC;PSMF1;RPS27A		R-HSA-180603;R-HSA-180555;R-HSA-180540
R-HSA-450408	AUF1 (hnRNP D0) binds and destabilizes mRNA	25	56	0.00385622	8.99625e-12	3.14869e-10	3	4	0.000297929	9606	Homo sapiens	RPN2;RPN1;PSMB10;PSMA7;PSMB9;SEM1;PSMD8;PSMA5;PSMB6;PSMA6;PSMA3;PSMB5;PSMD7;PSMA1;PSMB3;PSMC4;PSMD2;PSMC2;PSMB1;PSME1;PSME2;PABPC1;PSMF1;RPS27A		R-HSA-450551;R-HSA-450580;R-HSA-450466
R-HSA-5676590	NIK-->noncanonical NF-kB signaling	26	61	0.00420052	9.46354e-12	3.2176e-10	6	9	0.000670341	9606	Homo sapiens	RPN2;RPN1;PSMB10;PSMA7;RELB;PSMD8;PSMB6;PSMB5;PSMD7;PSMB3;PSMD2;PSMB1;PSMF1;RPS27A;PSMB9;SEM1;PSMA5;PSMA6;PSMA3;PSMA1;PSMC4;PSMC2;REL;PSME1;PSME2		R-HSA-5607731;R-HSA-5607741;R-HSA-5607725;R-HSA-5607726;R-HSA-5607720;R-HSA-5607723
R-HSA-162909	Host Interactions of HIV factors	41	150	0.0103292	1.64426e-11	5.42607e-10	35	54	0.00402205	9606	Homo sapiens	RPN2;RPN1;PSMB10;PSMA7;PSMD8;PSMB6;PSMB5;PSMD7;PSMB3;PSMD2;PSMB1;AP2S1;RCC1;AP1S1;BANF1;ELOC;RAC1;PSMF1;RPS27A;B2M;RAE1;AP2M1;RANBP1;HMGA1;HLA-A;PSMB9;SEM1;PSMA5;PSMA6;PSMA3;PSMA1;PSMC4;PSMC2;PSME1;PSME2;SLC25A5;PPIA;RAN		R-HSA-180739;R-HSA-180736;R-HSA-182279;R-HSA-180555;R-HSA-180622;R-HSA-182286;R-HSA-180687;R-HSA-180627;R-HSA-167633;R-HSA-180630;R-HSA-167637;R-HSA-180634;R-HSA-182171;R-HSA-180632;R-HSA-180573;R-HSA-182243;R-HSA-180710;R-HSA-165028;R-HSA-165034;R-HSA-182186;R-HSA-180905;R-HSA-167597;R-HSA-165043;R-HSA-167601;R-HSA-167537;R-HSA-182198;R-HSA-165047;R-HSA-182263;R-HSA-180597;R-HSA-180603;R-HSA-180…
R-HSA-180534	Vpu mediated degradation of CD4	24	53	0.00364964	1.74869e-11	5.59581e-10	2	5	0.000372412	9606	Homo sapiens	RPN2;RPN1;PSMB10;PSMA7;PSMB9;SEM1;PSMD8;PSMA5;PSMB6;PSMA6;PSMA3;PSMB5;PSMD7;PSMA1;PSMB3;PSMC4;PSMD2;PSMC2;PSMB1;PSME1;PSME2;PSMF1;RPS27A		R-HSA-180597;R-HSA-180573
R-HSA-168256	Immune System	301	2681	0.184616	1.92194e-11	6.15021e-10	480	1621	0.120736	9606	Homo sapiens	IFITM3;APP;IFITM1;IFITM2;IFIT1;IFIT3;ACTB;IFIT2;PSMD8;HERC5;LGALS3;PSMD7;RNF114;PPP2R1A;FTH1;PSMD2;MYC;CPNE1;AP1S1;TRIM26;PRSS3;B2M;HLA-C;TALDO1;HLA-A;MIF;HLA-E;SLPI;CSNK2B;PSME1;SERPING1;PSME2;RBCK1;CFB;RPN2;PRKDC;RPN1;TXN;PRDX4;HMOX1;PSMF1;S100A11;GSDMD;BTF3;CTSA;JUP;REG4;FUCA2;FN1;PRDX6;BST2;REL;TNFSF9;CALM3;GPI;SERPINA1;HEXB;ARPC1B;RPLP0;CLTA;WFDC2;IFIH1;TUBA1C;TUBA1B;CTSL;SEC61G;ELOC;RAC1;TI…		R-HSA-8983688;R-HSA-741386;R-HSA-688136;R-HSA-688137;R-HSA-6810724;R-HSA-8983680;R-HSA-936960;R-HSA-8863895;R-HSA-936991;R-HSA-936986;R-HSA-741395;R-HSA-741411;R-HSA-8863914;R-HSA-937022;R-HSA-451634;R-HSA-1296421;R-HSA-451649;R-HSA-6804527;R-HSA-448591;R-HSA-5684250;R-HSA-6800426;R-HSA-5684248;R-HSA-937050;R-HSA-6800434;R-HSA-9630923;R-HSA-2530429;R-HSA-983150;R-HSA-8863973;R-HSA-983148;R-HSA-98…
R-HSA-877300	Interferon gamma signaling	55	250	0.0172153	2.39504e-11	7.12637e-10	14	16	0.00119172	9606	Homo sapiens	SUMO1;OAS1;OAS3;IFNGR2;HLA-C;TRIM26;HLA-A;TRIM31;B2M;CD44;HLA-E;OASL		R-HSA-873924;R-HSA-873927;R-HSA-1031716;R-HSA-873926;R-HSA-873921;R-HSA-877281;R-HSA-1031713;R-HSA-873922;R-HSA-877308;R-HSA-873919;R-HSA-9678561;R-HSA-873918;R-HSA-877269;R-HSA-909552
R-HSA-69613	p53-Independent G1/S DNA damage checkpoint	24	54	0.0037185	2.54513e-11	7.12637e-10	2	4	0.000297929	9606	Homo sapiens	RPN2;RPN1;PSMB10;PSMA7;PSMB9;SEM1;PSMD8;PSMA5;PSMB6;PSMA6;PSMA3;PSMB5;PSMD7;PSMA1;PSMB3;PSMC4;PSMD2;PSMC2;PSMB1;PSME1;PSME2;PSMF1;RPS27A		R-HSA-69600;R-HSA-69598
R-HSA-69610	p53-Independent DNA Damage Response	24	54	0.0037185	2.54513e-11	7.12637e-10	2	4	0.000297929	9606	Homo sapiens	RPN2;RPN1;PSMB10;PSMA7;PSMB9;SEM1;PSMD8;PSMA5;PSMB6;PSMA6;PSMA3;PSMB5;PSMD7;PSMA1;PSMB3;PSMC4;PSMD2;PSMC2;PSMB1;PSME1;PSME2;PSMF1;RPS27A		R-HSA-69600;R-HSA-69598
R-HSA-69601	Ubiquitin Mediated Degradation of Phosphorylated Cdc25A	24	54	0.0037185	2.54513e-11	7.12637e-10	2	4	0.000297929	9606	Homo sapiens	RPN2;RPN1;PSMB10;PSMA7;PSMB9;SEM1;PSMD8;PSMA5;PSMB6;PSMA6;PSMA3;PSMB5;PSMD7;PSMA1;PSMB3;PSMC4;PSMD2;PSMC2;PSMB1;PSME1;PSME2;PSMF1;RPS27A		R-HSA-69600;R-HSA-69598
R-HSA-349425	Autodegradation of the E3 ubiquitin ligase COP1	24	54	0.0037185	2.54513e-11	7.12637e-10	2	5	0.000372412	9606	Homo sapiens	RPN2;RPN1;PSMB10;PSMA7;PSMB9;SEM1;PSMD8;PSMA5;PSMB6;PSMA6;PSMA3;PSMB5;PSMD7;PSMA1;PSMB3;PSMC4;PSMD2;PSMC2;PSMB1;PSME1;PSME2;PSMF1;RPS27A		R-HSA-264444;R-HSA-264458
R-HSA-169911	Regulation of Apoptosis	24	54	0.0037185	2.54513e-11	7.12637e-10	2	5	0.000372412	9606	Homo sapiens	RPN2;RPN1;PSMB10;PSMA7;PSMB9;SEM1;PSMD8;PSMA5;PSMB6;PSMA6;PSMA3;PSMB5;PSMD7;PSMA1;PSMB3;PSMC4;PSMD2;PSMC2;PSMB1;PSME1;PSME2;PSMF1;RPS27A		R-HSA-211715;R-HSA-211734
R-HSA-69541	Stabilization of p53	25	59	0.0040628	2.66117e-11	7.45128e-10	4	15	0.00111724	9606	Homo sapiens	RPN2;CDKN2A;RPN1;PSMB10;PSMA7;PSMB9;SEM1;PSMD8;PSMA5;PSMB6;PSMA6;PSMA3;PSMB5;PSMD7;PSMA1;PSMB3;PSMC4;PSMD2;PSMC2;PSMB1;PSME1;PSME2;PSMF1;RPS27A		R-HSA-6804724;R-HSA-6804879;R-HSA-264444;R-HSA-264458
R-HSA-9707587	Regulation of HMOX1 expression and activity	28	75	0.00516458	3.14719e-11	8.49742e-10	8	19	0.00141516	9606	Homo sapiens	RPN2;HM13;RPN1;PSMB10;PSMA7;PSMD8;PSMB6;PSMB5;PSMD7;PSMB3;PSMD2;PSMB1;HMOX1;PSMF1;RPS27A;PSMB9;SEM1;PSMA5;PSMA6;PSMA3;PSMA1;PSMC4;CSNK2B;PSMC2;PSME1;PSME2		R-HSA-9708517;R-HSA-8932351;R-HSA-9707645;R-HSA-9708558;R-HSA-8932322;R-HSA-8932355;R-HSA-9708536;R-HSA-9708457
R-HSA-8854050	FBXL7 down-regulates AURKA during mitotic entry and in early mitosis	24	55	0.00378736	3.67397e-11	9.55233e-10	4	6	0.000446894	9606	Homo sapiens	RPN2;RPN1;PSMB10;PSMA7;PSMB9;SEM1;PSMD8;PSMA5;PSMB6;PSMA6;PSMA3;PSMB5;PSMD7;PSMA1;PSMB3;PSMC4;PSMD2;PSMC2;PSMB1;PSME1;PSME2;PSMF1;RPS27A		R-HSA-8854071;R-HSA-8854051;R-HSA-8854044;R-HSA-8854041
R-HSA-174113	SCF-beta-TrCP mediated degradation of Emi1	24	55	0.00378736	3.67397e-11	9.55233e-10	2	3	0.000223447	9606	Homo sapiens	RPN2;RPN1;PSMB10;PSMA7;PSMB9;SEM1;PSMD8;PSMA5;PSMB6;PSMA6;PSMA3;PSMB5;PSMD7;PSMA1;PSMB3;PSMC4;PSMD2;PSMC2;PSMB1;PSME1;PSME2;PSMF1;RPS27A		R-HSA-174203;R-HSA-174159
R-HSA-8932339	ROS sensing by NFE2L2	25	60	0.00413166	3.76442e-11	9.7875e-10	3	8	0.000595859	9606	Homo sapiens	RPN2;RPN1;PSMB10;PSMA7;PSMB9;SEM1;PSMD8;PSMA5;PSMB6;PSMA6;PSMA3;PSMB5;PSMD7;PSMA1;PSMB3;PSMC4;PSMD2;CSNK2B;PSMC2;PSMB1;PSME1;PSME2;PSMF1;RPS27A		R-HSA-8932351;R-HSA-8932322;R-HSA-8932355
R-HSA-5607761	Dectin-1 mediated noncanonical NF-kB signaling	26	66	0.00454483	5.08392e-11	1.32182e-09	7	9	0.000670341	9606	Homo sapiens	RPN2;RPN1;PSMB10;PSMA7;RELB;PSMD8;PSMB6;PSMB5;PSMD7;PSMB3;PSMD2;PSMB1;PSMF1;RPS27A;PSMB9;SEM1;PSMA5;PSMA6;PSMA3;PSMA1;PSMC4;PSMC2;REL;PSME1;PSME2		R-HSA-5660965;R-HSA-5607731;R-HSA-5607741;R-HSA-5607725;R-HSA-5607726;R-HSA-5607720;R-HSA-5607723
R-HSA-187577	SCF(Skp2)-mediated degradation of p27/p21	25	62	0.00426938	7.37911e-11	1.7947e-09	6	7	0.000521376	9606	Homo sapiens	RPN2;RPN1;PSMB10;PSMA7;CKS1B;PSMD8;PSMB6;PSMB5;PSMD7;CCND1;PSMB3;PSMD2;PSMB1;PSMF1;RPS27A;PSMB9;SEM1;PSMA5;PSMA6;PSMA3;PSMA1;CDK4;PSMC4;PSMC2;PSME1;PSME2		R-HSA-187552;R-HSA-8848436;R-HSA-187574;R-HSA-187575;R-HSA-8848414;R-HSA-187545
R-HSA-4641258	Degradation of DVL	24	57	0.00392508	7.47792e-11	1.7947e-09	4	7	0.000521376	9606	Homo sapiens	RPN2;RPN1;PSMB10;PSMA7;PSMB9;SEM1;PSMD8;PSMA5;PSMB6;PSMA6;PSMA3;PSMB5;PSMD7;PSMA1;PSMB3;PSMC4;PSMD2;PSMC2;PSMB1;PSME1;PSME2;PSMF1;RPS27A		R-HSA-4641159;R-HSA-1504193;R-HSA-1504190;R-HSA-4641260
R-HSA-4641257	Degradation of AXIN	24	57	0.00392508	7.47792e-11	1.7947e-09	4	8	0.000595859	9606	Homo sapiens	RPN2;RPN1;PSMB10;PSMA7;PSMB9;SEM1;PSMD8;PSMA5;PSMB6;PSMA6;PSMA3;PSMB5;PSMD7;PSMA1;PSMB3;PSMC4;PSMD2;PSMC2;PSMB1;PSME1;PSME2;PSMF1;RPS27A		R-HSA-3640861;R-HSA-3640874;R-HSA-4641256;R-HSA-4641129
R-HSA-174154	APC/C:Cdc20 mediated degradation of Securin	26	68	0.00468255	9.53975e-11	2.1952e-09	3	3	0.000223447	9606	Homo sapiens	RPN2;RPN1;PSMB10;PSMA7;PSMD8;PSMB6;PSMB5;PSMD7;PTTG1;PSMB3;PSMD2;PSMB1;PSMF1;RPS27A;UBE2C;PSMB9;SEM1;PSMA5;PSMA6;PSMA3;PSMA1;PSMC4;PSMC2;PSME1;PSME2		R-HSA-174144;R-HSA-174202;R-HSA-174121
R-HSA-9711123	Cellular response to chemical stress	48	208	0.0143231	9.54435e-11	2.1952e-09	32	71	0.00528825	9606	Homo sapiens	COX19;COX7B;RPN2;GSTP1;HM13;RPN1;TXN;COX6A1;COX5B;COX5A;PSMB10;PSMA7;PSMD8;PSMB6;PRDX3;PSMB5;PSMD7;PSMB3;PRDX1;PSMD2;PSMB1;HMOX1;PSMF1;RPS27A;COX8A;GPX2;NDUFA4;CYBA;COX6C;PRDX6;SOD1;PSMB9;COX6B1;SEM1;PSMA5;PSMA6;PSMA3;PSMA1;PSMC4;CSNK2B;PSMC2;PSME1;PSME2;CYCS;MT-CO2		R-HSA-3322995;R-HSA-9709406;R-HSA-3780979;R-HSA-9709918;R-HSA-8932355;R-HSA-163214;R-HSA-3299682;R-HSA-189398;R-HSA-3697838;R-HSA-3299691;R-HSA-9708558;R-HSA-3299753;R-HSA-3341294;R-HSA-3777112;R-HSA-3697882;R-HSA-6807557;R-HSA-8951723;R-HSA-3343700;R-HSA-3780958;R-HSA-9707645;R-HSA-8932322;R-HSA-9708536;R-HSA-3341343;R-HSA-73646;R-HSA-3341277;R-HSA-9708517;R-HSA-1250272;R-HSA-8932351;R-HSA-12223…
R-HSA-1236978	Cross-presentation of soluble exogenous antigens (endosomes)	23	53	0.00364964	1.03688e-10	2.38483e-09	1	6	0.000446894	9606	Homo sapiens	RPN2;RPN1;PSMB10;PSMA7;PSMB9;SEM1;PSMD8;PSMA5;PSMB6;PSMA6;PSMA3;PSMB5;PSMD7;PSMA1;PSMB3;PSMC4;PSMD2;PSMC2;PSMB1;PSME1;PSME2;PSMF1		R-HSA-1236970
R-HSA-9020702	Interleukin-1 signaling	33	109	0.00750585	1.24372e-10	2.86056e-09	24	47	0.00350067	9606	Homo sapiens	APP;RPN2;RPN1;HMGB1;PSMB10;PSMA7;PSMD8;PSMB6;PSMB5;PSMD7;PSMB3;PSMD2;PSMB1;MAP3K8;PSMF1;RPS27A;RIPK2;PSMB9;NFKBIA;SEM1;PSMA5;PSMA6;PSMA3;PSMA1;PSMC4;PSMC2;REL;PSME1;UBE2N;PSME2;UBE2V1;SQSTM1		R-HSA-507719;R-HSA-168166;R-HSA-209063;R-HSA-5684275;R-HSA-209061;R-HSA-209125;R-HSA-451649;R-HSA-5684273;R-HSA-8948015;R-HSA-8948066;R-HSA-5684250;R-HSA-450187;R-HSA-5684248;R-HSA-168140;R-HSA-5684261;R-HSA-451634;R-HSA-8948063;R-HSA-9630923;R-HSA-168184;R-HSA-8948018;R-HSA-446877;R-HSA-451418;R-HSA-209087;R-HSA-5684267
R-HSA-68827	CDT1 association with the CDC6:ORC:origin complex	24	59	0.0040628	1.47774e-10	3.25103e-09	2	3	0.000223447	9606	Homo sapiens	RPN2;RPN1;PSMB10;PSMA7;PSMB9;SEM1;PSMD8;PSMA5;PSMB6;PSMA6;PSMA3;PSMB5;PSMD7;PSMA1;PSMB3;PSMC4;PSMD2;PSMC2;PSMB1;PSME1;PSME2;PSMF1;RPS27A		R-HSA-68825;R-HSA-68712
R-HSA-4086400	PCP/CE pathway	31	99	0.00681724	2.02684e-10	4.45905e-09	8	24	0.00178758	9606	Homo sapiens	RPN2;RPN1;CLTB;CLTA;PSMB10;PSMA7;PSMD8;PSMB6;PSMB5;PSMD7;PSMB3;PSMD2;PSMB1;AP2S1;RAC1;PSMF1;RPS27A;AP2M1;RHOA;PSMB9;SEM1;PSMA5;PSMA6;PSMA3;PSMA1;PSMC4;PSMC2;PSME1;PSME2;PFN1		R-HSA-4608855;R-HSA-3858475;R-HSA-4608852;R-HSA-5140747;R-HSA-5138459;R-HSA-3858495;R-HSA-3965450;R-HSA-5138433
R-HSA-5362768	Hh mutants are degraded by ERAD	24	61	0.00420052	2.84082e-10	6.24981e-09	2	6	0.000446894	9606	Homo sapiens	RPN2;RPN1;PSMB10;PSMA7;PSMB9;SEM1;PSMD8;PSMA5;PSMB6;PSMA6;PSMA3;PSMB5;PSMD7;PSMA1;PSMB3;PSMC4;PSMD2;PSMC2;PSMB1;PSME1;PSME2;PSMF1;RPS27A		R-HSA-5387392;R-HSA-5483238
R-HSA-8852276	The role of GTSE1 in G2/M progression after G2 checkpoint	28	83	0.00571547	2.98581e-10	6.2702e-09	4	10	0.000744823	9606	Homo sapiens	RPN2;RPN1;PSMB10;PSMA7;PSMD8;PSMB6;TUBA1C;TUBA1B;PSMB5;PSMD7;PSMB3;PSMD2;PSMB1;PSMF1;RPS27A;TUBB;PSMB9;SEM1;PSMA5;PSMA6;PSMA3;PSMA1;PSMC4;PSMC2;PSME1;PSME2;MAPRE1		R-HSA-8852354;R-HSA-8852306;R-HSA-8852298;R-HSA-8852280
R-HSA-1169091	Activation of NF-kappaB in B cells	26	72	0.00495799	3.14397e-10	6.60234e-09	5	10	0.000744823	9606	Homo sapiens	RPN2;RPN1;PSMB10;PSMA7;PSMD8;PSMB6;PSMB5;PSMD7;PSMB3;PSMD2;PSMB1;PSMF1;RPS27A;PSMB9;NFKBIA;SEM1;PSMA5;PSMA6;PSMA3;PSMA1;PSMC4;PSMC2;REL;PSME1;PSME2		R-HSA-1168640;R-HSA-1168643;R-HSA-1168642;R-HSA-1168633;R-HSA-1168638
R-HSA-5610780	Degradation of GLI1 by the proteasome	24	62	0.00426938	3.90052e-10	7.80105e-09	3	6	0.000446894	9606	Homo sapiens	RPN2;RPN1;PSMB10;PSMA7;PSMB9;SEM1;PSMD8;PSMA5;PSMB6;PSMA6;PSMA3;PSMB5;PSMD7;PSMA1;PSMB3;PSMC4;PSMD2;PSMC2;PSMB1;PSME1;PSME2;PSMF1;RPS27A		R-HSA-5610758;R-HSA-5610742;R-HSA-5610760
R-HSA-5610785	GLI3 is processed to GLI3R by the proteasome	24	62	0.00426938	3.90052e-10	7.80105e-09	2	5	0.000372412	9606	Homo sapiens	RPN2;RPN1;PSMB10;PSMA7;PSMB9;SEM1;PSMD8;PSMA5;PSMB6;PSMA6;PSMA3;PSMB5;PSMD7;PSMA1;PSMB3;PSMC4;PSMD2;PSMC2;PSMB1;PSME1;PSME2;PSMF1;RPS27A		R-HSA-5610754;R-HSA-5610746
R-HSA-5610783	Degradation of GLI2 by the proteasome	24	62	0.00426938	3.90052e-10	7.80105e-09	2	5	0.000372412	9606	Homo sapiens	RPN2;RPN1;PSMB10;PSMA7;PSMB9;SEM1;PSMD8;PSMA5;PSMB6;PSMA6;PSMA3;PSMB5;PSMD7;PSMA1;PSMB3;PSMC4;PSMD2;PSMC2;PSMB1;PSME1;PSME2;PSMF1;RPS27A		R-HSA-5610757;R-HSA-5610745
R-HSA-9604323	Negative regulation of NOTCH4 signaling	23	57	0.00392508	4.12473e-10	8.24946e-09	3	6	0.000446894	9606	Homo sapiens	RPN2;RPN1;YWHAZ;PSMB10;PSMA7;PSMB9;SEM1;PSMD8;PSMA5;PSMB6;PSMA6;PSMA3;PSMB5;PSMD7;PSMA1;PSMB3;PSMC4;PSMD2;PSMC2;PSMB1;PSME1;PSME2;PSMF1;RPS27A		R-HSA-9604642;R-HSA-9604387;R-HSA-9604629
R-HSA-8941858	Regulation of RUNX3 expression and activity	23	57	0.00392508	4.12473e-10	8.24946e-09	3	9	0.000670341	9606	Homo sapiens	RPN2;CDKN2A;RPN1;PSMB10;PSMA7;PSMB9;SEM1;PSMD8;PSMA5;PSMB6;PSMA6;PSMA3;PSMB5;PSMD7;PSMA1;PSMB3;PSMC4;PSMD2;PSMC2;PSMB1;PSME1;PSME2;PSMF1;RPS27A		R-HSA-8952408;R-HSA-8952382;R-HSA-8952419
R-HSA-68867	Assembly of the pre-replicative complex	25	68	0.00468255	4.78509e-10	9.57018e-09	3	12	0.000893788	9606	Homo sapiens	MCM7;RPN2;RPN1;PSMB10;PSMA7;PSMB9;SEM1;PSMD8;PSMA5;PSMB6;PSMA6;PSMA3;PSMB5;PSMD7;PSMA1;PSMB3;PSMC4;PSMD2;PSMC2;PSMB1;PSME1;PSME2;PSMF1;RPS27A		R-HSA-68849;R-HSA-68825;R-HSA-68712
R-HSA-1168372	Downstream signaling events of B Cell Receptor (BCR)	29	91	0.00626635	5.20701e-10	9.89332e-09	8	15	0.00111724	9606	Homo sapiens	RPN2;RPN1;PSMB10;PSMA7;PSMD8;PSMB6;PSMB5;PSMD7;PSMB3;PSMD2;PSMB1;PSMF1;RPS27A;PSMB9;NFKBIA;FKBP1A;SEM1;PSMA5;PSMA6;PSMA3;PSMA1;PSMC4;PSMC2;REL;PSME1;PSME2;CALM3;PPIA		R-HSA-1168640;R-HSA-1168643;R-HSA-1168642;R-HSA-2025882;R-HSA-1168633;R-HSA-2025890;R-HSA-9690461;R-HSA-1168638
R-HSA-174178	APC/C:Cdh1 mediated degradation of Cdc20 and other APC/C:Cdh1 targeted proteins in late mitosis/early G1	26	74	0.00509572	5.53527e-10	1.0517e-08	6	6	0.000446894	9606	Homo sapiens	RPN2;RPN1;PSMB10;PSMA7;PSMD8;PSMB6;PSMB5;PSMD7;PTTG1;PSMB3;PSMD2;PSMB1;PSMF1;RPS27A;UBE2C;PSMB9;SEM1;PSMA5;PSMA6;PSMA3;PSMA1;PSMC4;PSMC2;PSME1;PSME2		R-HSA-174195;R-HSA-9686980;R-HSA-9686969;R-HSA-174088;R-HSA-174105;R-HSA-188191
R-HSA-5387390	Hh mutants abrogate ligand secretion	24	64	0.00440711	7.21839e-10	1.37149e-08	2	7	0.000521376	9606	Homo sapiens	RPN2;RPN1;PSMB10;PSMA7;PSMB9;SEM1;PSMD8;PSMA5;PSMB6;PSMA6;PSMA3;PSMB5;PSMD7;PSMA1;PSMB3;PSMC4;PSMD2;PSMC2;PSMB1;PSME1;PSME2;PSMF1;RPS27A		R-HSA-5387392;R-HSA-5483238
R-HSA-69563	p53-Dependent G1 DNA Damage Response	25	70	0.00482027	8.53023e-10	1.53544e-08	4	22	0.00163861	9606	Homo sapiens	RPN2;CDKN2A;RPN1;PSMB10;PSMA7;PSMB9;SEM1;PSMD8;PSMA5;PSMB6;PSMA6;PSMA3;PSMB5;PSMD7;PSMA1;PSMB3;PSMC4;PSMD2;PSMC2;PSMB1;PSME1;PSME2;PSMF1;RPS27A		R-HSA-6804724;R-HSA-6804879;R-HSA-264444;R-HSA-264458
R-HSA-69580	p53-Dependent G1/S DNA damage checkpoint	25	70	0.00482027	8.53023e-10	1.53544e-08	4	22	0.00163861	9606	Homo sapiens	RPN2;CDKN2A;RPN1;PSMB10;PSMA7;PSMB9;SEM1;PSMD8;PSMA5;PSMB6;PSMA6;PSMA3;PSMB5;PSMD7;PSMA1;PSMB3;PSMC4;PSMD2;PSMC2;PSMB1;PSME1;PSME2;PSMF1;RPS27A		R-HSA-6804724;R-HSA-6804879;R-HSA-264444;R-HSA-264458
R-HSA-9707564	Cytoprotection by HMOX1	39	158	0.01088	8.80847e-10	1.58552e-08	13	37	0.00275585	9606	Homo sapiens	COX19;COX7B;RPN2;HM13;RPN1;COX6A1;COX5B;COX5A;PSMB10;PSMA7;PSMD8;PSMB6;PSMB5;PSMD7;PSMB3;PSMD2;PSMB1;HMOX1;PSMF1;RPS27A;COX8A;NDUFA4;COX6C;PSMB9;COX6B1;SEM1;PSMA5;PSMA6;PSMA3;PSMA1;PSMC4;CSNK2B;PSMC2;PSME1;PSME2;CYCS;MT-CO2		R-HSA-9707645;R-HSA-9709406;R-HSA-9709918;R-HSA-8932322;R-HSA-8932355;R-HSA-163214;R-HSA-9708536;R-HSA-9708517;R-HSA-1250272;R-HSA-189398;R-HSA-8932351;R-HSA-9708558;R-HSA-9708457
R-HSA-176409	APC/C:Cdc20 mediated degradation of mitotic proteins	26	76	0.00523344	9.56222e-10	1.7212e-08	13	13	0.000968271	9606	Homo sapiens	RPN2;RPN1;PSMB10;PSMA7;PSMD8;PSMB6;PSMB5;PSMD7;PTTG1;PSMB3;PSMD2;PSMB1;PSMF1;RPS27A;UBE2C;PSMB9;SEM1;PSMA5;PSMA6;PSMA3;PSMA1;PSMC4;PSMC2;PSME1;PSME2		R-HSA-174144;R-HSA-174120;R-HSA-174121;R-HSA-174255;R-HSA-174157;R-HSA-179410;R-HSA-174227;R-HSA-174202;R-HSA-174171;R-HSA-174104;R-HSA-179417;R-HSA-174238;R-HSA-179421
R-HSA-176814	Activation of APC/C and APC/C:Cdc20 mediated degradation of mitotic proteins	26	77	0.0053023	1.24829e-09	2.21838e-08	15	15	0.00111724	9606	Homo sapiens	RPN2;RPN1;PSMB10;PSMA7;PSMD8;PSMB6;PSMB5;PSMD7;PTTG1;PSMB3;PSMD2;PSMB1;PSMF1;RPS27A;UBE2C;PSMB9;SEM1;PSMA5;PSMA6;PSMA3;PSMA1;PSMC4;PSMC2;PSME1;PSME2		R-HSA-174144;R-HSA-174119;R-HSA-174120;R-HSA-174121;R-HSA-174255;R-HSA-174157;R-HSA-179410;R-HSA-174227;R-HSA-174132;R-HSA-174202;R-HSA-174171;R-HSA-174104;R-HSA-179417;R-HSA-174238;R-HSA-179421
R-HSA-5678895	Defective CFTR causes cystic fibrosis	24	66	0.00454483	1.30493e-09	2.21838e-08	3	7	0.000521376	9606	Homo sapiens	RPN2;RPN1;PSMB10;PSMA7;PSMB9;SEM1;PSMD8;PSMA5;PSMB6;PSMA6;PSMA3;PSMB5;PSMD7;PSMA1;PSMB3;PSMC4;PSMD2;PSMC2;PSMB1;PSME1;PSME2;PSMF1;RPS27A		R-HSA-8866854;R-HSA-8866858;R-HSA-8866856
R-HSA-4608870	Asymmetric localization of PCP proteins	24	66	0.00454483	1.30493e-09	2.21838e-08	2	7	0.000521376	9606	Homo sapiens	RPN2;RPN1;PSMB10;PSMA7;PSMB9;SEM1;PSMD8;PSMA5;PSMB6;PSMA6;PSMA3;PSMB5;PSMD7;PSMA1;PSMB3;PSMC4;PSMD2;PSMC2;PSMB1;PSME1;PSME2;PSMF1;RPS27A		R-HSA-4608855;R-HSA-4608852
R-HSA-983169	Class I MHC mediated antigen processing & presentation	78	473	0.0325713	1.41204e-09	2.40047e-08	37	48	0.00357515	9606	Homo sapiens	RPN2;RPN1;HMGB1;RNF7;PSMB10;PSMA7;PSMD8;PSMB6;HERC5;PSMB5;PSMD7;RNF114;CTSL;PSMB3;SEC61G;PSMD2;PSMB1;ELOC;PSMF1;RPS27A;B2M;BCAP31;PDIA3;UBE2C;HLA-C;TAP1;CYBA;UBE2A;HLA-A;PSMB9;HLA-E;SEM1;PSMA5;PSMA6;PSMA3;PSMA1;PSMC4;PSMC2;PSME1;UBE2N;PSME2;RBCK1;UBE2V1		R-HSA-1236947;R-HSA-8951499;R-HSA-1236948;R-HSA-1236949;R-HSA-1236954;R-HSA-983427;R-HSA-983426;R-HSA-983425;R-HSA-983424;R-HSA-8863895;R-HSA-1236935;R-HSA-1236943;R-HSA-983150;R-HSA-8863973;R-HSA-983148;R-HSA-8951595;R-HSA-983147;R-HSA-983146;R-HSA-983145;R-HSA-983144;R-HSA-983142;R-HSA-983140;R-HSA-983138;R-HSA-8863914;R-HSA-983422;R-HSA-983421;R-HSA-1236967;R-HSA-8863858;R-HSA-1236964;R-HSA-98…
R-HSA-1234176	Oxygen-dependent proline hydroxylation of Hypoxia-inducible Factor Alpha	25	72	0.00495799	1.48997e-09	2.53295e-08	9	12	0.000893788	9606	Homo sapiens	RPN2;RPN1;PSMB10;PSMA7;PSMB9;SEM1;PSMD8;PSMA5;PSMB6;PSMA6;PSMA3;PSMB5;PSMD7;PSMA1;PSMB3;PSMC4;PSMD2;PSMC2;PSMB1;PSME1;PSME2;ELOC;PSMF1;RPS27A		R-HSA-1234163;R-HSA-1234179;R-HSA-1234177;R-HSA-1234183;R-HSA-1234169;R-HSA-1234159;R-HSA-1234175;R-HSA-1234172;R-HSA-1234173
R-HSA-69615	G1/S DNA Damage Checkpoints	25	72	0.00495799	1.48997e-09	2.53295e-08	6	26	0.00193654	9606	Homo sapiens	RPN2;CDKN2A;RPN1;PSMB10;PSMA7;PSMB9;SEM1;PSMD8;PSMA5;PSMB6;PSMA6;PSMA3;PSMB5;PSMD7;PSMA1;PSMB3;PSMC4;PSMD2;PSMC2;PSMB1;PSME1;PSME2;PSMF1;RPS27A		R-HSA-69600;R-HSA-6804724;R-HSA-6804879;R-HSA-264444;R-HSA-264458;R-HSA-69598
R-HSA-174184	Cdc20:Phospho-APC/C mediated degradation of Cyclin A	25	73	0.00502686	1.95487e-09	3.12779e-08	3	3	0.000223447	9606	Homo sapiens	RPN2;UBE2C;RPN1;PSMB10;PSMA7;PSMB9;SEM1;PSMD8;PSMA5;PSMB6;PSMA6;PSMA3;PSMB5;PSMD7;PSMA1;PSMB3;PSMC4;PSMD2;PSMC2;PSMB1;PSME1;PSME2;PSMF1;RPS27A		R-HSA-174171;R-HSA-174104;R-HSA-174255
R-HSA-68949	Orc1 removal from chromatin	25	73	0.00502686	1.95487e-09	3.12779e-08	3	4	0.000297929	9606	Homo sapiens	MCM7;RPN2;RPN1;PSMB10;PSMA7;PSMB9;SEM1;PSMD8;PSMA5;PSMB6;PSMA6;PSMA3;PSMB5;PSMD7;PSMA1;PSMB3;PSMC4;PSMD2;PSMC2;PSMB1;PSME1;PSME2;PSMF1;RPS27A		R-HSA-68944;R-HSA-68946;R-HSA-68948
R-HSA-109581	Apoptosis	43	192	0.0132213	2.14823e-09	3.43716e-08	44	141	0.010502	9606	Homo sapiens	RPN2;YWHAB;RPN1;HMGB1;PSMB10;PSMA7;BBC3;PSMD8;PSMB6;PSMB5;PSMD7;PSMB3;PSMD2;C1QBP;PSMB1;SFN;PSMF1;RPS27A;HIST1H1C;BCAP31;GSDMD;CDKN2A;TNFRSF10B;DYNLL1;YWHAZ;PSMB9;SEM1;PSMA5;PSMA6;H1F0;PSMA3;PSMA1;PSMC4;PSMC2;PSME1;CTNNB1;BAX;PSME2;CYCS;DSG2		R-HSA-211715;R-HSA-139906;R-HSA-351877;R-HSA-114307;R-HSA-9627089;R-HSA-508163;R-HSA-508162;R-HSA-139914;R-HSA-351948;R-HSA-114440;R-HSA-139913;R-HSA-6804652;R-HSA-139918;R-HSA-114252;R-HSA-4331340;R-HSA-114254;R-HSA-139917;R-HSA-114256;R-HSA-114259;R-HSA-351894;R-HSA-6804596;R-HSA-168849;R-HSA-114261;R-HSA-9627078;R-HSA-211734;R-HSA-266204;R-HSA-114264;R-HSA-202969;R-HSA-3465448;R-HSA-9627056;R-…
R-HSA-195253	Degradation of beta-catenin by the destruction complex	28	91	0.00626635	2.18195e-09	3.49111e-08	17	23	0.00171309	9606	Homo sapiens	RPN2;RPN1;PSMB10;PSMA7;PSMD8;PSMB6;PSMB5;PSMD7;PSMB3;PPP2R1A;PSMD2;MYC;PSMB1;PSMF1;RPS27A;PSMB9;SEM1;PSMA5;PSMA6;PSMA3;PSMA1;PSMC4;PSMC2;PSME1;CTNNB1;PSME2		R-HSA-195300;R-HSA-2130279;R-HSA-8944352;R-HSA-195275;R-HSA-4641231;R-HSA-2130282;R-HSA-195304;R-HSA-5229348;R-HSA-2130286;R-HSA-5229343;R-HSA-195283;R-HSA-195251;R-HSA-195280;R-HSA-195318;R-HSA-195287;R-HSA-5246693;R-HSA-8944349
R-HSA-179419	APC:Cdc20 mediated degradation of cell cycle proteins prior to satisfation of the cell cycle checkpoint	25	74	0.00509572	2.55285e-09	4.05932e-08	6	6	0.000446894	9606	Homo sapiens	RPN2;UBE2C;RPN1;PSMB10;PSMA7;PSMB9;SEM1;PSMD8;PSMA5;PSMB6;PSMA6;PSMA3;PSMB5;PSMD7;PSMA1;PSMB3;PSMC4;PSMD2;PSMC2;PSMB1;PSME1;PSME2;PSMF1;RPS27A		R-HSA-179410;R-HSA-174171;R-HSA-174104;R-HSA-179417;R-HSA-174255;R-HSA-179421
R-HSA-8948751	Regulation of PTEN stability and activity	25	74	0.00509572	2.55285e-09	4.05932e-08	7	13	0.000968271	9606	Homo sapiens	RPN2;RPN1;PSMB10;PSMA7;PSMB9;SEM1;PSMD8;PSMA5;PSMB6;PSMA6;PSMA3;PSMB5;PSMD7;PSMA1;PSMB3;PSMC4;PSMD2;CSNK2B;PSMC2;PSMB1;PSME1;PSME2;PSMF1;RPS27A		R-HSA-6807206;R-HSA-8851011;R-HSA-8850945;R-HSA-8850992;R-HSA-8948832;R-HSA-6807134;R-HSA-8948775
R-HSA-351202	Metabolism of polyamines	26	80	0.00550888	2.70621e-09	4.05932e-08	4	17	0.0012662	9606	Homo sapiens	RPN2;RPN1;OAZ1;PSMB10;PSMA7;PSMD8;PSMB6;PSMB5;PSMD7;PSMB3;PSMD2;PSMB1;PSMF1;AZIN1;PSMB9;SEM1;PSMA5;PSMA6;PSMA3;PSMA1;PSMC4;PSMC2;SMS;PSME1;PSME2		R-HSA-353125;R-HSA-350567;R-HSA-350600;R-HSA-351210
R-HSA-69017	CDK-mediated phosphorylation and removal of Cdc6	25	75	0.00516458	3.31858e-09	4.97787e-08	2	4	0.000297929	9606	Homo sapiens	RPN2;UBE2C;RPN1;PSMB10;PSMA7;PSMB9;SEM1;PSMD8;PSMA5;PSMB6;PSMA6;PSMA3;PSMB5;PSMD7;PSMA1;PSMB3;PSMC4;PSMD2;PSMC2;PSMB1;PSME1;PSME2;PSMF1;RPS27A		R-HSA-69015;R-HSA-69016
R-HSA-450531	Regulation of mRNA stability by proteins that bind AU-rich elements	28	93	0.00640408	3.46285e-09	5.19428e-08	10	26	0.00193654	9606	Homo sapiens	RPN2;YWHAB;RPN1;PSMB10;PSMA7;PSMD8;PSMB6;EXOSC4;PSMB5;PSMD7;PSMB3;PSMD2;PSMB1;PSMF1;RPS27A;YWHAZ;PSMB9;SEM1;PSMA5;PSMA6;PSMA3;PSMA1;PSMC4;PSMC2;PSME1;PSME2;PABPC1		R-HSA-450406;R-HSA-450422;R-HSA-450551;R-HSA-450580;R-HSA-482788;R-HSA-450466;R-HSA-450431;R-HSA-450620;R-HSA-450394;R-HSA-450488
R-HSA-174084	Autodegradation of Cdh1 by Cdh1:APC/C	23	64	0.00440711	3.54905e-09	5.32358e-08	2	2	0.000148965	9606	Homo sapiens	RPN2;UBE2C;RPN1;PSMB10;PSMA7;PSMB9;SEM1;PSMD8;PSMA5;PSMB6;PSMA6;PSMA3;PSMB5;PSMD7;PSMA1;PSMB3;PSMC4;PSMD2;PSMC2;PSMB1;PSME1;PSME2;PSMF1;RPS27A		R-HSA-174058;R-HSA-174057
R-HSA-163200	Respiratory electron transport, ATP synthesis by chemiosmotic coupling, and heat production by uncoupling proteins.	37	153	0.0105357	4.01648e-09	6.02472e-08	20	31	0.00230895	9606	Homo sapiens	COX19;NDUFB9;COX7B;NDUFB5;NDUFA12;NDUFB4;NDUFB3;ATP5MC2;ATP5MC3;COX6A1;COX5B;COX5A;ATP5MC1;ATP5F1B;UQCRFS1;CYC1;NDUFV2;NDUFV1;ATP5MG;ATP5MF;COX8A;NDUFA6;NDUFA4;NDUFA1;SDHC;SDHD;COX6C;ATP5F1D;ATP5F1E;COX6B1;NDUFS8;CPS1;NDUFAB1;NDUFS3;NDUFAF3;CYCS;MT-CO2		R-HSA-164834;R-HSA-6800870;R-HSA-164832;R-HSA-6800868;R-HSA-6799203;R-HSA-6799202;R-HSA-164651;R-HSA-164840;R-HSA-6788556;R-HSA-163214;R-HSA-6799179;R-HSA-6788523;R-HSA-6799178;R-HSA-9673054;R-HSA-9673053;R-HSA-163213;R-HSA-6799191;R-HSA-163217;R-HSA-6799197;R-HSA-6799196
R-HSA-5658442	Regulation of RAS by GAPs	24	71	0.00488913	5.22183e-09	7.83275e-08	2	5	0.000372412	9606	Homo sapiens	RPN2;RPN1;PSMB10;PSMA7;PSMB9;SEM1;PSMD8;PSMA5;PSMB6;PSMA6;PSMA3;PSMB5;PSMD7;PSMA1;PSMB3;PSMC4;PSMD2;PSMC2;PSMB1;PSME1;PSME2;PSMF1;RPS27A		R-HSA-5658430;R-HSA-5658424
R-HSA-5358346	Hedgehog ligand biogenesis	24	72	0.00495799	6.7894e-09	9.50516e-08	2	15	0.00111724	9606	Homo sapiens	RPN2;RPN1;PSMB10;PSMA7;PSMB9;SEM1;PSMD8;PSMA5;PSMB6;PSMA6;PSMA3;PSMB5;PSMD7;PSMA1;PSMB3;PSMC4;PSMD2;PSMC2;PSMB1;PSME1;PSME2;PSMF1;RPS27A		R-HSA-5362448;R-HSA-5362412
R-HSA-5607764	CLEC7A (Dectin-1) signaling	31	120	0.00826332	1.68242e-08	2.35538e-07	19	45	0.00335171	9606	Homo sapiens	RPN2;RPN1;PSMB10;PSMA7;RELB;PYCARD;PSMD8;PSMB6;PSMB5;PSMD7;PSMB3;PSMD2;PSMB1;PSMF1;RPS27A;PSMB9;NFKBIA;SEM1;PSMA5;PSMA6;PSMA3;PSMA1;PSMC4;PSMC2;REL;PSME1;UBE2N;PSME2;CALM3;UBE2V1		R-HSA-5660662;R-HSA-5660663;R-HSA-202534;R-HSA-5607728;R-HSA-5607731;R-HSA-5607741;R-HSA-2730849;R-HSA-202541;R-HSA-2730872;R-HSA-74448;R-HSA-5660965;R-HSA-5607725;R-HSA-5607757;R-HSA-5607724;R-HSA-5607756;R-HSA-2730867;R-HSA-5607726;R-HSA-5607720;R-HSA-5607723
R-HSA-69002	DNA Replication Pre-Initiation	26	88	0.00605977	1.79452e-08	2.51233e-07	11	21	0.00156413	9606	Homo sapiens	MCM7;RPN2;RPN1;PSMB10;PSMA7;PSMD8;PSMB6;PSMB5;PSMD7;PSMB3;PSMD2;PSMB1;PSMF1;RPS27A;PSMB9;SEM1;PSMA5;PSMA6;PSMA3;PSMA1;PSMC4;RPA3;PSMC2;PSME1;PSME2		R-HSA-68849;R-HSA-68960;R-HSA-68914;R-HSA-68917;R-HSA-68916;R-HSA-68919;R-HSA-68918;R-HSA-68825;R-HSA-68712;R-HSA-68954;R-HSA-68940
R-HSA-69202	Cyclin E associated events during G1/S transition	26	88	0.00605977	1.79452e-08	2.51233e-07	8	20	0.00148965	9606	Homo sapiens	RPN2;RPN1;PSMB10;PSMA7;CKS1B;PSMD8;PSMB6;PSMB5;PSMD7;CCND1;PSMB3;MYC;PSMD2;PSMB1;PSMF1;RPS27A;PSMB9;SEM1;PSMA5;PSMA6;PSMA3;PSMA1;CDK4;PSMC4;PSMC2;PSME1;PSME2		R-HSA-187552;R-HSA-8848436;R-HSA-187574;R-HSA-187575;R-HSA-8932400;R-HSA-8848414;R-HSA-187545;R-HSA-188345
R-HSA-162906	HIV Infection	50	264	0.0181793	2.30388e-08	3.22544e-07	123	160	0.0119172	9606	Homo sapiens	GTF2A2;RPN2;RNMT;RPN1;PSMB10;PSMA7;PSMD8;PSMB6;PSMB5;PSMD7;PSMB3;PSMD2;PSMB1;POLR2E;AP2S1;RCC1;AP1S1;POLR2G;BANF1;ELOC;RAC1;PSMF1;NELFCD;RPS27A;POLR2J;B2M;RAE1;POLR2K;AP2M1;POLR2L;RANBP1;HMGA1;HLA-A;PSMB9;SEM1;PSMA5;PSMA6;PSMA3;PSMA1;PSMC4;PSMC2;PSME1;PSME2;CHMP4B;SLC25A5;PPIA;RAN		R-HSA-180739;R-HSA-184323;R-HSA-8951690;R-HSA-180736;R-HSA-182279;R-HSA-175108;R-HSA-182795;R-HSA-182286;R-HSA-175117;R-HSA-167181;R-HSA-167191;R-HSA-167192;R-HSA-162590;R-HSA-167196;R-HSA-167197;R-HSA-9613490;R-HSA-167459;R-HSA-9613498;R-HSA-167468;R-HSA-167474;R-HSA-167478;R-HSA-173111;R-HSA-167477;R-HSA-173115;R-HSA-167481;R-HSA-180540;R-HSA-167484;R-HSA-175174;R-HSA-173642;R-HSA-182859;R-HSA-…
R-HSA-176408	Regulation of APC/C activators between G1/S and early anaphase	25	83	0.00571547	2.3281e-08	3.25933e-07	6	14	0.00104275	9606	Homo sapiens	RPN2;UBE2C;RPN1;PSMB10;PSMA7;PSMB9;SEM1;PSMD8;PSMA5;PSMB6;PSMA6;PSMA3;PSMB5;PSMD7;PSMA1;PSMB3;PSMC4;PSMD2;PSMC2;PSMB1;PSME1;PSME2;PSMF1;RPS27A		R-HSA-188371;R-HSA-174203;R-HSA-174139;R-HSA-141423;R-HSA-174079;R-HSA-174159
R-HSA-69656	Cyclin A:Cdk2-associated events at S phase entry	26	90	0.00619749	2.78023e-08	3.89232e-07	7	19	0.00141516	9606	Homo sapiens	RPN2;RPN1;PSMB10;PSMA7;CKS1B;PSMD8;PSMB6;PSMB5;PSMD7;CCND1;PSMB3;MYC;PSMD2;PSMB1;PSMF1;RPS27A;PSMB9;SEM1;PSMA5;PSMA6;PSMA3;PSMA1;CDK4;PSMC4;PSMC2;PSME1;PSME2		R-HSA-187552;R-HSA-8848436;R-HSA-187574;R-HSA-187575;R-HSA-8848414;R-HSA-187545;R-HSA-188345
R-HSA-3858494	Beta-catenin independent WNT signaling	37	166	0.0114309	3.14951e-08	4.40931e-07	22	51	0.0037986	9606	Homo sapiens	RPN2;RPN1;CLTB;CLTA;PSMB10;PSMA7;PSMD8;PSMB6;PSMB5;PSMD7;GNG5;PSMB3;PSMD2;MYC;PSMB1;AP2S1;RAC1;PSMF1;RPS27A;AP2M1;RHOA;PSMB9;SEM1;PSMA5;PSMA6;PSMA3;PSMA1;PSMC4;GNB2;PSMC2;PSME1;CTNNB1;PSME2;CALM3;PFN1		R-HSA-8944362;R-HSA-4332358;R-HSA-5140747;R-HSA-4332359;R-HSA-3858495;R-HSA-4411365;R-HSA-4332363;R-HSA-4551465;R-HSA-5138433;R-HSA-4608855;R-HSA-3858475;R-HSA-2730872;R-HSA-4608852;R-HSA-4411383;R-HSA-5138459;R-HSA-3965450;R-HSA-398193;R-HSA-3965444;R-HSA-3965447;R-HSA-3965441;R-HSA-398040;R-HSA-4551451
R-HSA-5668541	TNFR2 non-canonical NF-kB pathway	28	104	0.00716155	3.53405e-08	4.59426e-07	14	43	0.00320274	9606	Homo sapiens	RPN2;RPN1;PSMB10;PSMA7;RELB;PSMD8;PSMB6;PSMB5;PSMD7;PSMB3;PSMD2;PSMB1;PSMF1;RPS27A;TNFRSF12A;PSMB9;SEM1;PSMA5;PSMA6;PSMA3;PSMA1;PSMC4;PSMC2;REL;PSME1;TNFSF9;PSME2		R-HSA-5676598;R-HSA-5668534;R-HSA-5607731;R-HSA-5668414;R-HSA-5607741;R-HSA-5669023;R-HSA-8858475;R-HSA-5668454;R-HSA-5668481;R-HSA-5607725;R-HSA-5607726;R-HSA-5607720;R-HSA-5668520;R-HSA-5607723
R-HSA-1234174	Cellular response to hypoxia	25	85	0.00585319	3.64723e-08	4.7414e-07	9	20	0.00148965	9606	Homo sapiens	RPN2;RPN1;PSMB10;PSMA7;PSMB9;SEM1;PSMD8;PSMA5;PSMB6;PSMA6;PSMA3;PSMB5;PSMD7;PSMA1;PSMB3;PSMC4;PSMD2;PSMC2;PSMB1;PSME1;PSME2;ELOC;PSMF1;RPS27A		R-HSA-1234163;R-HSA-1234179;R-HSA-1234177;R-HSA-1234183;R-HSA-1234169;R-HSA-1234159;R-HSA-1234175;R-HSA-1234172;R-HSA-1234173
R-HSA-5689603	UCH proteinases	27	98	0.00674838	3.90782e-08	5.08017e-07	8	11	0.000819306	9606	Homo sapiens	RPN2;RPN1;NEDD8;PSMB10;ACTB;PSMA7;PSMD8;PSMB6;PSMB5;PSMD7;PSMB3;PSMD2;PSMB1;PSMF1;RPS27A;ADRM1;PSMB9;SEM1;PSMA5;PSMA6;PSMA3;PSMA1;PSMC4;PSMC2;PSME1;PSME2		R-HSA-5690790;R-HSA-5690759;R-HSA-5665854;R-HSA-5665871;R-HSA-5690319;R-HSA-2179291;R-HSA-5689544;R-HSA-5690808
R-HSA-8878159	Transcriptional regulation by RUNX3	30	118	0.0081256	4.00688e-08	5.20894e-07	13	47	0.00350067	9606	Homo sapiens	RPN2;RPN1;PSMB10;PSMA7;PSMD8;PSMB6;PSMB5;PSMD7;CCND1;PSMB3;MYC;PSMD2;PSMB1;PSMF1;RPS27A;CDKN2A;PSMB9;SEM1;PSMA5;PSMA6;PSMA3;PSMA1;PSMC4;PSMC2;PSME1;CTNNB1;PSME2		R-HSA-4411367;R-HSA-8952419;R-HSA-8951428;R-HSA-8952069;R-HSA-8952101;R-HSA-8952408;R-HSA-8952058;R-HSA-8952382;R-HSA-8952062;R-HSA-8952081;R-HSA-8951442;R-HSA-8951443;R-HSA-4411357
R-HSA-174143	APC/C-mediated degradation of cell cycle proteins	26	92	0.00633522	4.25253e-08	5.52829e-07	31	40	0.00297929	9606	Homo sapiens	RPN2;RPN1;PSMB10;PSMA7;PSMD8;PSMB6;PSMB5;PSMD7;PTTG1;PSMB3;PSMD2;PSMB1;PSMF1;RPS27A;UBE2C;PSMB9;SEM1;PSMA5;PSMA6;PSMA3;PSMA1;PSMC4;PSMC2;PSME1;PSME2		R-HSA-174144;R-HSA-174088;R-HSA-174159;R-HSA-174157;R-HSA-179410;R-HSA-174227;R-HSA-188371;R-HSA-174224;R-HSA-9686980;R-HSA-174171;R-HSA-174104;R-HSA-174105;R-HSA-179417;R-HSA-174238;R-HSA-188191;R-HSA-179421;R-HSA-174119;R-HSA-174058;R-HSA-9686969;R-HSA-174120;R-HSA-174057;R-HSA-174121;R-HSA-174255;R-HSA-141423;R-HSA-174195;R-HSA-174070;R-HSA-174132;R-HSA-174202;R-HSA-174203;R-HSA-174139;R-HSA-1…
R-HSA-453276	Regulation of mitotic cell cycle	26	92	0.00633522	4.25253e-08	5.52829e-07	31	40	0.00297929	9606	Homo sapiens	RPN2;RPN1;PSMB10;PSMA7;PSMD8;PSMB6;PSMB5;PSMD7;PTTG1;PSMB3;PSMD2;PSMB1;PSMF1;RPS27A;UBE2C;PSMB9;SEM1;PSMA5;PSMA6;PSMA3;PSMA1;PSMC4;PSMC2;PSME1;PSME2		R-HSA-174144;R-HSA-174088;R-HSA-174159;R-HSA-174157;R-HSA-179410;R-HSA-174227;R-HSA-188371;R-HSA-174224;R-HSA-9686980;R-HSA-174171;R-HSA-174104;R-HSA-174105;R-HSA-179417;R-HSA-174238;R-HSA-188191;R-HSA-179421;R-HSA-174119;R-HSA-174058;R-HSA-9686969;R-HSA-174120;R-HSA-174057;R-HSA-174121;R-HSA-174255;R-HSA-141423;R-HSA-174195;R-HSA-174070;R-HSA-174132;R-HSA-174202;R-HSA-174203;R-HSA-174139;R-HSA-1…
R-HSA-5357801	Programmed Cell Death	46	238	0.0163889	4.70142e-08	6.11185e-07	67	197	0.014673	9606	Homo sapiens	RPN2;YWHAB;RPN1;HMGB1;PSMB10;PSMA7;BBC3;PSMD8;PSMB6;PSMB5;PSMD7;PSMB3;PSMD2;C1QBP;PSMB1;SFN;PSMF1;RPS27A;HIST1H1C;GSDMD;BCAP31;CDKN2A;TNFRSF10B;DYNLL1;YWHAZ;PSMB9;SEM1;PSMA5;PSMA6;H1F0;PSMA3;PSMA1;PSMC4;CDC37;PSMC2;PSME1;CTNNB1;BAX;PSME2;CYCS;CHMP4B;DSG2		R-HSA-211715;R-HSA-139906;R-HSA-351877;R-HSA-9710101;R-HSA-114307;R-HSA-508163;R-HSA-508162;R-HSA-9710353;R-HSA-139914;R-HSA-9647643;R-HSA-114440;R-HSA-139913;R-HSA-139918;R-HSA-9647645;R-HSA-9710106;R-HSA-4331340;R-HSA-9698844;R-HSA-139917;R-HSA-9647619;R-HSA-351894;R-HSA-6804596;R-HSA-168849;R-HSA-211734;R-HSA-5675456;R-HSA-5675470;R-HSA-9688459;R-HSA-9686920;R-HSA-9647631;R-HSA-9693324;R-HSA-9…
R-HSA-69052	Switching of origins to a post-replicative state	26	93	0.00640408	5.23504e-08	6.80555e-07	6	9	0.000670341	9606	Homo sapiens	MCM7;RPN2;RPN1;PSMB10;PSMA7;PSMD8;PSMB6;PSMB5;PSMD7;PSMB3;PSMD2;PSMB1;PSMF1;RPS27A;UBE2C;PSMB9;SEM1;PSMA5;PSMA6;PSMA3;PSMA1;PSMC4;PSMC2;PSME1;PSME2		R-HSA-68944;R-HSA-68946;R-HSA-68948;R-HSA-69015;R-HSA-69016;R-HSA-69019
R-HSA-168249	Innate Immune System	159	1333	0.0917918	9.12166e-08	1.0946e-06	279	708	0.0527335	9606	Homo sapiens	APP;TMEM179B;DEFB1;SRP14;ACTB;PYCARD;PSMD8;HERC5;LGALS3;PSMD7;LAMP1;PPP2R1A;FTH1;PSMD2;CFL1;COTL1;CPNE1;MAP3K8;PRSS3;B2M;HLA-C;CYBA;HLA-A;MIF;ILF2;MUC3A;HLA-E;SLPI;CSNK2B;PSME1;SERPING1;PSME2;UBE2V1;PPIA;CFB;FTL;RPN2;PRKDC;RPN1;TXN;PLD3;HSP90B1;VTN;PRDX4;DPP7;PSAP;HMOX1;PI3;PSMF1;S100A11;ATP6V1F;GSDMD;CTSA;JUP;REG4;FUCA2;GGH;ISG15;ARPC5;PRDX6;NFKBIA;SEM1;BST2;ARPC3;REL;UBE2N;CALM3;NIT2;IGKV3-20;G…		R-HSA-936462;R-HSA-741386;R-HSA-688136;R-HSA-688137;R-HSA-6810724;R-HSA-936960;R-HSA-936991;R-HSA-981535;R-HSA-936986;R-HSA-936475;R-HSA-741395;R-HSA-177690;R-HSA-177692;R-HSA-9705137;R-HSA-741411;R-HSA-9705145;R-HSA-937022;R-HSA-1006143;R-HSA-451634;R-HSA-8951486;R-HSA-1296421;R-HSA-173626;R-HSA-2272795;R-HSA-173631;R-HSA-5432852;R-HSA-451649;R-HSA-399950;R-HSA-6804527;R-HSA-5684250;R-HSA-680042…
R-HSA-8939902	Regulation of RUNX2 expression and activity	24	83	0.00571547	9.21494e-08	1.10579e-06	9	32	0.00238344	9606	Homo sapiens	RPN2;RPN1;PSMB10;PSMA7;PSMB9;SEM1;PSMD8;PSMA5;PSMB6;PSMA6;PSMA3;PSMB5;PSMD7;PSMA1;PSMB3;PSMC4;PSMD2;PSMC2;PSMB1;PSME1;PSME2;PSMF1;RPS27A		R-HSA-8939801;R-HSA-9008475;R-HSA-9009403;R-HSA-8939706;R-HSA-9008076;R-HSA-9009308;R-HSA-9008479;R-HSA-9008110;R-HSA-9009362
R-HSA-9013694	Signaling by NOTCH4	25	92	0.00633522	1.58069e-07	1.89683e-06	5	20	0.00148965	9606	Homo sapiens	RPN2;RPN1;PSMB10;PSMA7;PSMD8;PSMB6;APH1A;PSMB5;PSMD7;PSMB3;PSMD2;PSMB1;PSMF1;RPS27A;ALG3;YWHAZ;PSMB9;SEM1;PSMA5;PSMA6;PSMA3;PSMA1;PSMC4;PSMC2;PSME1;PSME2		R-HSA-9604642;R-HSA-9604387;R-HSA-9604294;R-HSA-9604308;R-HSA-9604629
R-HSA-5687128	MAPK6/MAPK4 signaling	27	106	0.00729927	1.80946e-07	2.17135e-06	7	40	0.00297929	9606	Homo sapiens	RPN2;RPN1;PSMB10;PSMA7;PSMD8;PSMB6;PSMB5;PSMD7;PSMB3;MYC;PSMD2;PSMB1;RAC1;PSMF1;RPS27A;PSMB9;SEM1;PSMA5;PSMA6;PSMA3;PSMA1;PSMC4;PSMC2;PSME1;PSME2		R-HSA-389788;R-HSA-5627775;R-HSA-5687115;R-HSA-5687083;R-HSA-5687112;R-HSA-5687113;R-HSA-5687081
R-HSA-69206	G1/S Transition	33	150	0.0103292	2.29264e-07	2.75116e-06	20	61	0.00454342	9606	Homo sapiens	PCNA;MCM7;RPN2;RPN1;TYMS;PSMB10;PSMA7;CKS1B;PSMD8;PSMB6;PSMB5;PSMD7;CCND1;PSMB3;PPP2R1A;MYC;PSMD2;PSMB1;PSMF1;RPS27A;PSMB9;SEM1;PSMA5;PSMA6;PSMA3;PSMA1;CDK4;PSMC4;RPA3;PSMC2;PSME1;PSME2		R-HSA-68960;R-HSA-187552;R-HSA-8961665;R-HSA-8962050;R-HSA-68940;R-HSA-68914;R-HSA-8848436;R-HSA-187574;R-HSA-68917;R-HSA-68916;R-HSA-187575;R-HSA-68919;R-HSA-68918;R-HSA-8932400;R-HSA-8848414;R-HSA-187545;R-HSA-188345;R-HSA-68954;R-HSA-8961651;R-HSA-113503
R-HSA-71291	Metabolism of amino acids and derivatives	91	661	0.0455171	2.51187e-07	3.01424e-06	27	285	0.0212275	9606	Homo sapiens	RPL4;RPL30;HIBADH;RPL32;RPL31;RPLP1;RPLP0;RPL8;RPS15;PSMD8;GCSH;RPL7A;RPS17;RPS16;PSMD7;RPS19;RPL18A;RPS18;PSMD2;RPL36;RPLP2;RPL39;RPS13;RPS12;RPS7;RPS5;RPL22;RPSA;PSMA5;PSMA6;PSMA3;PSMA1;ETHE1;SMS;PSME1;PSME2;RPL26;RPL29;DCTPP1;RPL28;DDC;AHCY;NNMT;OAT;RPN2;RPL10;RPL12;RPN1;SLC3A2;OAZ1;PSMB10;PSMA7;PSMB6;RPS15A;PSMB5;PSMB3;PSMB1;RPL14;RPS3;PSMF1;RPS27A;RPL18;RPL17;RPL19;RPL35A;RPL23A;AZIN1;ASS1;P…		R-HSA-209859;R-HSA-174401;R-HSA-2408544;R-HSA-2408546;R-HSA-209924;R-HSA-70666;R-HSA-350600;R-HSA-5693977;R-HSA-6793591;R-HSA-6793590;R-HSA-5694018;R-HSA-1614605;R-HSA-5693967;R-HSA-70555;R-HSA-6792572;R-HSA-8959510;R-HSA-353125;R-HSA-350567;R-HSA-70885;R-HSA-352232;R-HSA-351210;R-HSA-2408532;R-HSA-70577;R-HSA-2408529;R-HSA-5333615;R-HSA-508473;R-HSA-70654
R-HSA-611105	Respiratory electron transport	28	118	0.0081256	4.34856e-07	5.21827e-06	15	19	0.00141516	9606	Homo sapiens	COX19;NDUFB9;COX7B;NDUFB5;NDUFA12;NDUFB4;NDUFB3;COX6A1;COX5B;COX5A;UQCRFS1;CYC1;NDUFV2;NDUFV1;COX8A;NDUFA6;NDUFA4;NDUFA1;SDHC;SDHD;COX6C;COX6B1;NDUFS8;NDUFAB1;NDUFS3;NDUFAF3;CYCS;MT-CO2		R-HSA-6800870;R-HSA-6800868;R-HSA-6799203;R-HSA-6799202;R-HSA-164651;R-HSA-6788556;R-HSA-163214;R-HSA-6799179;R-HSA-6788523;R-HSA-6799178;R-HSA-163213;R-HSA-6799191;R-HSA-163217;R-HSA-6799197;R-HSA-6799196
R-HSA-69239	Synthesis of DNA	30	133	0.00915852	4.8278e-07	5.79336e-06	17	26	0.00193654	9606	Homo sapiens	PCNA;MCM7;RPN2;RPN1;PSMB10;PSMA7;PSMD8;PSMB6;POLD4;PSMB5;PSMD7;PSMB3;PSMD2;POLD2;PSMB1;PSMF1;RPS27A;UBE2C;PSMB9;SEM1;PSMA5;PSMA6;PSMA3;PSMA1;PSMC4;RPA3;PSMC2;PSME1;PSME2		R-HSA-69152;R-HSA-69127;R-HSA-69063;R-HSA-176942;R-HSA-69068;R-HSA-68944;R-HSA-69074;R-HSA-68946;R-HSA-68948;R-HSA-69140;R-HSA-69015;R-HSA-69142;R-HSA-69016;R-HSA-69144;R-HSA-69019;R-HSA-69116;R-HSA-169468
R-HSA-5619084	ABC transporter disorders	25	98	0.00674838	4.9474e-07	5.93688e-06	4	22	0.00163861	9606	Homo sapiens	RPN2;RPN1;APOA1;PSMB10;PSMA7;PSMB9;SEM1;PSMD8;PSMA5;PSMB6;PSMA6;PSMA3;PSMB5;PSMD7;PSMA1;PSMB3;PSMC4;PSMD2;PSMC2;PSMB1;PSME1;PSME2;PSMF1;RPS27A		R-HSA-8866854;R-HSA-5682111;R-HSA-8866858;R-HSA-8866856
R-HSA-392499	Metabolism of proteins	246	2334	0.160722	5.50746e-07	6.21654e-06	429	892	0.0664383	9606	Homo sapiens	RPL4;APP;RPL30;SPARC;RPL32;RPL31;KDELR1;RPL8;ACTB;PSMD8;RPS15;RPS17;PSMD7;LGALS1;RPS16;RPL18A;TFG;RPS19;RPS18;PSMD2;MYC;RPL36;B2M;RPL39;RPS13;RPS12;ST6GAL1;RPL22;ALG3;HLA-A;PPA1;CSNK2B;XRN2;PSME1;VDAC3;PSME2;RPL26;RPL29;RPL28;CES2;RPN2;KLK1;DCUN1D5;PRKDC;MRPL18;RPN1;MRPL16;MRPL17;MRPL14;MRPL15;TXN;MRPL13;MRPL11;SNX3;APH1A;RAD21;PSMF1;APOE;CTSA;FUCA2;EDEM2;FN1;MRPL24;RPS26;CCT6A;AIMP2;RPS25;RPS28;…		R-HSA-8956040;R-HSA-5686359;R-HSA-163843;R-HSA-688136;R-HSA-8956045;R-HSA-5660752;R-HSA-8850560;R-HSA-5660753;R-HSA-5696605;R-HSA-5696600;R-HSA-975902;R-HSA-3000383;R-HSA-548890;R-HSA-72722;R-HSA-162836;R-HSA-5665871;R-HSA-5692495;R-HSA-8956050;R-HSA-2022403;R-HSA-8850594;R-HSA-5696627;R-HSA-870437;R-HSA-3000348;R-HSA-71732;R-HSA-5696534;R-HSA-5694487;R-HSA-8956106;R-HSA-870479;R-HSA-379974;R-HSA…
R-HSA-5632684	Hedgehog 'on' state	24	92	0.00633522	5.6514e-07	6.21654e-06	5	37	0.00275585	9606	Homo sapiens	RPN2;RPN1;PSMB10;PSMA7;PSMB9;SEM1;PSMD8;PSMA5;PSMB6;PSMA6;PSMA3;PSMB5;PSMD7;PSMA1;PSMB3;PSMC4;PSMD2;PSMC2;PSMB1;PSME1;PSME2;PSMF1;RPS27A		R-HSA-5635856;R-HSA-5635868;R-HSA-5635854;R-HSA-5632648;R-HSA-5635864
R-HSA-8939236	RUNX1 regulates transcription of genes involved in differentiation of HSCs	26	106	0.00729927	6.07052e-07	6.67758e-06	6	15	0.00111724	9606	Homo sapiens	GRN;RPN2;RPN1;PSMB10;PSMA7;PSMD8;PSMB6;PSMB5;PSMD7;PSMB3;PSMD2;PSMB1;PSMF1;RPS27A;H2AFV;PSMB9;SEM1;PSMA5;PSMA6;PSMA3;PSMA1;PSMC4;PSMC2;PSME1;PSME2		R-HSA-8956568;R-HSA-8865491;R-HSA-8956684;R-HSA-8865505;R-HSA-8957265;R-HSA-8865498
R-HSA-453279	Mitotic G1 phase and G1/S transition	35	173	0.011913	6.7447e-07	7.41917e-06	35	99	0.00737375	9606	Homo sapiens	PCNA;MCM7;RPN2;RPN1;TYMS;PSMB10;PSMA7;CKS1B;PSMD8;PSMB6;PSMB5;PSMD7;CCND2;CCND1;PSMB3;PPP2R1A;MYC;PSMD2;PSMB1;PSMF1;RPS27A;CDKN2A;PSMB9;SEM1;PSMA5;PSMA6;PSMA3;PSMA1;CDK4;PSMC4;RPA3;PSMC2;PSME1;PSME2		R-HSA-182594;R-HSA-8942607;R-HSA-8961665;R-HSA-8962050;R-HSA-68940;R-HSA-8941895;R-HSA-8941915;R-HSA-1363328;R-HSA-1363331;R-HSA-1363276;R-HSA-8848414;R-HSA-8942803;R-HSA-187545;R-HSA-68954;R-HSA-113503;R-HSA-1363274;R-HSA-68960;R-HSA-187552;R-HSA-9018017;R-HSA-69227;R-HSA-68914;R-HSA-8848436;R-HSA-187574;R-HSA-68917;R-HSA-68916;R-HSA-187575;R-HSA-68919;R-HSA-68918;R-HSA-8932400;R-HSA-8964465;R-H…
R-HSA-72165	mRNA Splicing - Minor Pathway	18	56	0.00385622	8.36433e-07	9.20076e-06	5	5	0.000372412	9606	Homo sapiens	SF3B4;SF3B2;SF3B6;SNU13;LSM2;PRPF6;SNRPD2;SNRPD1;POLR2E;SNRPG;POLR2G;SNRPE;SNRPF;SNRPD3;POLR2J;POLR2K;POLR2L;SNRPB		R-HSA-75079;R-HSA-75081;R-HSA-75080;R-HSA-75083;R-HSA-75082
R-HSA-446652	Interleukin-1 family signaling	34	167	0.0114998	8.44482e-07	9.2893e-06	26	80	0.00595859	9606	Homo sapiens	APP;RPN2;RPN1;HMGB1;PSMB10;PSMA7;PSMD8;PSMB6;PSMB5;PSMD7;PSMB3;PSMD2;PSMB1;MAP3K8;PSMF1;RPS27A;GSDMD;RIPK2;PSMB9;NFKBIA;SEM1;PSMA5;PSMA6;PSMA3;PSMA1;PSMC4;PSMC2;REL;PSME1;UBE2N;PSME2;UBE2V1;SQSTM1		R-HSA-507719;R-HSA-451649;R-HSA-5684250;R-HSA-450187;R-HSA-5684248;R-HSA-168140;R-HSA-8948063;R-HSA-9630923;R-HSA-446877;R-HSA-451418;R-HSA-168166;R-HSA-449058;R-HSA-209063;R-HSA-5684275;R-HSA-209061;R-HSA-209125;R-HSA-5684273;R-HSA-8948015;R-HSA-8948066;R-HSA-5684261;R-HSA-451634;R-HSA-448703;R-HSA-168184;R-HSA-8948018;R-HSA-209087;R-HSA-5684267
R-HSA-1268020	Mitochondrial protein import	20	69	0.00475141	1.01661e-06	1.11827e-05	13	14	0.00104275	9606	Homo sapiens	COA4;TIMM8B;DNAJC19;COX19;TOMM40;MTX2;TIMM13;ATP5MC3;CHCHD10;TIMM10;HSPD1;ATP5MC1;TOMM22;CHCHD2;CHCHD3;ATP5F1B;TOMM7;TIMM17B;CYC1;SLC25A5;TOMM5		R-HSA-1299475;R-HSA-1268022;R-HSA-1299478;R-HSA-1299476;R-HSA-1307802;R-HSA-1299482;R-HSA-1955380;R-HSA-1299481;R-HSA-1268025;R-HSA-1299480;R-HSA-8986181;R-HSA-1299487;R-HSA-1299484
R-HSA-202424	Downstream TCR signaling	28	124	0.00853877	1.12366e-06	1.23603e-05	6	24	0.00178758	9606	Homo sapiens	RPN2;RPN1;PSMB10;PSMA7;PSMD8;PSMB6;PSMB5;PSMD7;PSMB3;PSMD2;PSMB1;PSMF1;RPS27A;RIPK2;PSMB9;NFKBIA;SEM1;PSMA5;PSMA6;PSMA3;PSMA1;PSMC4;PSMC2;PSME1;UBE2N;PSME2;UBE2V1		R-HSA-202534;R-HSA-5607728;R-HSA-202453;R-HSA-202459;R-HSA-5607724;R-HSA-202541
R-HSA-1428517	The citric acid (TCA) cycle and respiratory electron transport	42	235	0.0161823	1.29833e-06	1.42816e-05	30	67	0.00499032	9606	Homo sapiens	COX19;NDUFB9;COX7B;NDUFB5;NDUFA12;NDUFB4;GLO1;NDUFB3;ATP5MC2;ATP5MC3;COX6A1;COX5B;COX5A;ATP5MC1;LDHA;ATP5F1B;BSG;UQCRFS1;CYC1;NDUFV2;NDUFV1;ATP5MG;ATP5MF;COX8A;NDUFA6;NDUFA4;MDH2;NDUFA1;SDHC;SDHD;COX6C;ATP5F1D;ATP5F1E;COX6B1;NDUFS8;CPS1;NDUFAB1;NDUFS3;NDUFAF3;CYCS;MT-CO2;SUCLG1		R-HSA-6800870;R-HSA-70979;R-HSA-6800868;R-HSA-6799203;R-HSA-6799202;R-HSA-163214;R-HSA-6788523;R-HSA-9673054;R-HSA-9673053;R-HSA-163213;R-HSA-163217;R-HSA-70994;R-HSA-70997;R-HSA-71775;R-HSA-164834;R-HSA-5694071;R-HSA-164832;R-HSA-71783;R-HSA-71849;R-HSA-164651;R-HSA-164840;R-HSA-6788556;R-HSA-6799179;R-HSA-6799178;R-HSA-373867;R-HSA-70510;R-HSA-6799191;R-HSA-373875;R-HSA-6799197;R-HSA-6799196
R-HSA-69242	S Phase	35	180	0.012395	1.6158e-06	1.77738e-05	33	54	0.00402205	9606	Homo sapiens	PCNA;MCM7;RPN2;RPN1;PSMB10;PSMA7;CKS1B;PSMD8;PSMB6;POLD4;PSMB5;PSMD7;CCND1;PSMB3;RAD21;MYC;PSMD2;POLD2;PSMB1;PSMF1;RPS27A;UBE2C;PSMB9;SEM1;PSMA5;PSMA6;PSMA3;PSMA1;CDK4;PSMC4;RPA3;PSMC2;PSME1;PSME2		R-HSA-69127;R-HSA-69063;R-HSA-69068;R-HSA-68944;R-HSA-69074;R-HSA-68946;R-HSA-68948;R-HSA-69140;R-HSA-69015;R-HSA-69142;R-HSA-69016;R-HSA-69144;R-HSA-8848414;R-HSA-69019;R-HSA-2473151;R-HSA-187545;R-HSA-69152;R-HSA-187552;R-HSA-2468039;R-HSA-2473152;R-HSA-176942;R-HSA-2468041;R-HSA-75820;R-HSA-75823;R-HSA-75822;R-HSA-75825;R-HSA-75824;R-HSA-8848436;R-HSA-187574;R-HSA-187575;R-HSA-188345;R-HSA-691…
R-HSA-69306	DNA Replication	30	142	0.00977827	1.77933e-06	1.95727e-05	28	47	0.00350067	9606	Homo sapiens	PCNA;MCM7;RPN2;RPN1;PSMB10;PSMA7;PSMD8;PSMB6;POLD4;PSMB5;PSMD7;PSMB3;PSMD2;POLD2;PSMB1;PSMF1;RPS27A;UBE2C;PSMB9;SEM1;PSMA5;PSMA6;PSMA3;PSMA1;PSMC4;RPA3;PSMC2;PSME1;PSME2		R-HSA-69127;R-HSA-69063;R-HSA-69068;R-HSA-68940;R-HSA-68944;R-HSA-69074;R-HSA-68946;R-HSA-68948;R-HSA-69140;R-HSA-69015;R-HSA-69142;R-HSA-68825;R-HSA-69016;R-HSA-69144;R-HSA-69019;R-HSA-68954;R-HSA-68960;R-HSA-69152;R-HSA-68712;R-HSA-176942;R-HSA-68849;R-HSA-68914;R-HSA-68917;R-HSA-68916;R-HSA-68919;R-HSA-68918;R-HSA-69116;R-HSA-169468
R-HSA-8950505	Gene and protein expression by JAK-STAT signaling after Interleukin-12 stimulation	20	73	0.00502686	2.34805e-06	2.58286e-05	10	36	0.00268136	9606	Homo sapiens	RALA;HNRNPA3;ANXA2;HNRNPA2B1;CFL1;RPLP0;TALDO1;PSME2;MIF;PPIA;SOD1		R-HSA-8950328;R-HSA-8950732;R-HSA-8950367;R-HSA-8950480;R-HSA-8950322;R-HSA-8950771;R-HSA-8950260;R-HSA-8950292;R-HSA-8950581;R-HSA-8950533
R-HSA-449147	Signaling by Interleukins	85	643	0.0442776	3.02474e-06	3.16533e-05	68	493	0.0367198	9606	Homo sapiens	APP;CXCL8;RPLP0;CXCL1;HMGB1;CXCL3;PSMD8;PSMD7;CCND1;PPP2R1A;MYC;PSMD2;CFL1;MAP3K8;TIMP1;ANXA1;ANXA2;RIPK2;TALDO1;MIF;YWHAZ;PSMA5;PSMA6;PSMA3;PSMA1;PSME1;PSME2;UBE2V1;PPIA;SQSTM1;RALA;RPN2;RPN1;PTGS2;PSMB10;PSMA7;HSP90B1;PSMB6;PSMB5;PSMB3;CCL5;CCL4;PSMB1;HMOX1;PSMF1;RPS27A;IL32;GSDMD;HNRNPA3;CCL20;FN1;SOD1;PSMB9;SEM1;NFKBIA;CXCL10;IL6;PSMC4;HNRNPA2B1;PSMC2;REL;UBE2N		R-HSA-6785895;R-HSA-1067667;R-HSA-1112727;R-HSA-6789615;R-HSA-1112602;R-HSA-914182;R-HSA-1112604;R-HSA-1067676;R-HSA-450187;R-HSA-8950533;R-HSA-1067651;R-HSA-199959;R-HSA-1112708;R-HSA-1067659;R-HSA-446877;R-HSA-8950292;R-HSA-1112755;R-HSA-449058;R-HSA-209063;R-HSA-209061;R-HSA-450337;R-HSA-8948015;R-HSA-450346;R-HSA-1112510;R-HSA-8950328;R-HSA-6797268;R-HSA-451634;R-HSA-1067688;R-HSA-448703;R-HS…
R-HSA-69481	G2/M Checkpoints	31	154	0.0106046	3.16533e-06	3.16533e-05	11	24	0.00178758	9606	Homo sapiens	MCM7;RPN2;YWHAB;RPN1;PSMB10;PSMA7;PSMD8;PSMB6;PSMB5;PSMD7;SUMO1;PSMB3;PSMD2;PSMB1;SFN;PSMF1;RPS27A;YWHAZ;PSMB9;SEM1;PSMA5;PSMA6;PSMA3;PSMA1;PSMC4;RPA3;PSMC2;PSME1;UBE2N;PSME2		R-HSA-5683735;R-HSA-69891;R-HSA-6799332;R-HSA-8852354;R-HSA-176101;R-HSA-176250;R-HSA-176298;R-HSA-75016;R-HSA-176264;R-HSA-176318;R-HSA-176175
R-HSA-5610787	Hedgehog 'off' state	27	124	0.00853877	3.34782e-06	3.34782e-05	9	32	0.00238344	9606	Homo sapiens	RPN2;RPN1;PSMB10;PSMA7;PSMD8;PSMB6;TUBA1C;TUBA1B;PSMB5;PSMD7;PSMB3;PSMD2;PSMB1;PSMF1;RPS27A;TUBB;PSMB9;SEM1;PSMA5;PSMA6;PSMA3;PSMA1;PSMC4;PSMC2;PSME1;PSME2		R-HSA-5610757;R-HSA-5610758;R-HSA-5610742;R-HSA-5610754;R-HSA-5610733;R-HSA-5610767;R-HSA-5610745;R-HSA-5610760;R-HSA-5610746
R-HSA-8878166	Transcriptional regulation by RUNX2	30	147	0.0101226	3.48349e-06	3.48349e-05	14	84	0.00625652	9606	Homo sapiens	RPN2;RPN1;PSMB10;PSMA7;PSMD8;PSMB6;LGALS3;PSMB5;PSMD7;CCND1;PSMB3;PSMD2;PSMB1;PSMF1;RPS27A;PSMB9;SEM1;PSMA5;PSMA6;PSMA3;PSMA1;CDK4;PSMC4;PSMC2;PSME1;BAX;PSME2		R-HSA-9008076;R-HSA-8938382;R-HSA-9008110;R-HSA-9008832;R-HSA-8938371;R-HSA-9008839;R-HSA-8939801;R-HSA-9008475;R-HSA-9009403;R-HSA-8939706;R-HSA-9008412;R-HSA-9009308;R-HSA-9008479;R-HSA-9009362
R-HSA-5663205	Infectious disease	152	1343	0.0924804	3.51728e-06	3.51728e-05	235	750	0.0558618	9606	Homo sapiens	RPL4;APP;RPL30;RPL32;RPL31;SCT;ENO1;RPL8;ACTB;RPS15;PYCARD;PSMD8;RPS17;RPS16;PSMD7;RPS19;RPL18A;RPS18;PSMD2;RPL36;AP1S1;RCC1;BANF1;B2M;RPL39;AP2M1;RPS13;RPS12;ST6GAL1;RPS7;RPS5;RPL22;ATP1B3;RPSA;CYBA;HLA-A;PSME1;PSME2;CHMP4B;RPL26;RPL29;FKBP4;RPL28;PPIA;RPN2;RPN1;TXN;PGK1;HMOX1;PSMF1;GSDMD;EDEM2;HMGA1;ISG15;ARPC5;PARP14;RPS26;SEM1;RPS25;IL6;RPS28;RPS27;ARPC3;RPS29;GNB2;REL;CALM3;FXYD5;RPS21;IGKV3…		R-HSA-180739;R-HSA-184323;R-HSA-180736;R-HSA-9685655;R-HSA-182279;R-HSA-175108;R-HSA-182795;R-HSA-182286;R-HSA-175117;R-HSA-5211224;R-HSA-9613490;R-HSA-167459;R-HSA-449058;R-HSA-9686710;R-HSA-9613498;R-HSA-9610942;R-HSA-167468;R-HSA-167474;R-HSA-167478;R-HSA-173111;R-HSA-167477;R-HSA-173115;R-HSA-167481;R-HSA-167484;R-HSA-9681616;R-HSA-175174;R-HSA-173642;R-HSA-182859;R-HSA-3149434;R-HSA-9683679;…
R-HSA-381426	Regulation of Insulin-like Growth Factor (IGF) transport and uptake by Insulin-like Growth Factor Binding Proteins (IGFBPs)	27	127	0.00874535	5.12715e-06	5.12715e-05	5	14	0.00104275	9606	Homo sapiens	APP;SPARC;SERPINA1;KLK1;MSLN;PRSS23;HSP90B1;CST3;LGALS1;GPC3;IGFBP7;TIMP1;APOE;IGFBP6;IGFBP4;APLP2;FUCA2;SHISA5;APOA2;FN1;APOA1;PDIA6;IL6;RCN1;NUCB1;GAS6		R-HSA-381543;R-HSA-8952289;R-HSA-381503;R-HSA-381518;R-HSA-381466
R-HSA-382556	ABC-family proteins mediated transport	26	122	0.00840105	7.29643e-06	7.29643e-05	5	27	0.00201102	9606	Homo sapiens	RPN2;RPN1;PSMB10;PSMA7;PSMD8;PSMB6;PSMB5;PSMD7;PSMB3;PSMD2;PSMB1;PSMF1;RPS27A;APOA1;EIF2S2;PSMB9;SEM1;PSMA5;PSMA6;PSMA3;PSMA1;PSMC4;PSMC2;PSME1;PSME2		R-HSA-8866546;R-HSA-8866542;R-HSA-382553;R-HSA-8866553;R-HSA-5227009
R-HSA-72163	mRNA Splicing - Major Pathway	34	185	0.0127393	7.31015e-06	7.31015e-05	8	9	0.000670341	9606	Homo sapiens	SF3B4;SF3B2;RBM8A;SF3B6;SNU13;PUF60;SNRPD2;SNRPD1;POLR2E;POLR2G;SNRPB2;SNRPD3;HNRNPA1;POLR2J;POLR2K;POLR2L;RBM17;HNRNPA3;SF3A2;BUD31;LSM5;LSM4;LSM2;LSM8;LSM7;PRPF6;HNRNPA2B1;SNRPG;SNRPE;SNRPF;SNRPC;SNRPB		R-HSA-72160;R-HSA-72130;R-HSA-156661;R-HSA-72139;R-HSA-72107;R-HSA-72124;R-HSA-72143;R-HSA-72127
R-HSA-5389840	Mitochondrial translation elongation	22	94	0.00647294	8.87159e-06	8.87159e-05	8	8	0.000595859	9606	Homo sapiens	GADD45GIP1;MRPS28;MRPS26;MRPS35;MRPS24;MRPL18;MRPS12;MRPL16;MRPL17;MRPL14;MRPL37;MRPL15;MRPL24;MRPL57;MRPL13;TUFM;MRPL11;MRPL4;MRPL52;MRPL3;MRPL51		R-HSA-5389842;R-HSA-5389857;R-HSA-5419268;R-HSA-5419269;R-HSA-5389845;R-HSA-5389848;R-HSA-5419279;R-HSA-5419261
R-HSA-8949613	Cristae formation	12	31	0.00213469	9.09544e-06	9.09544e-05	2	2	0.000148965	9606	Homo sapiens	CHCHD3;ATP5F1B;C19orf70;MINOS1;MTX2;ATP5MC2;ATP5MC3;ATP5MG;ATP5F1D;ATP5MF;ATP5F1E;ATP5MC1		R-HSA-8949609;R-HSA-8949580
R-HSA-8957275	Post-translational protein phosphorylation	24	109	0.00750585	9.58221e-06	9.58221e-05	1	1	7.44823e-05	9606	Homo sapiens	APP;SPARC;SERPINA1;IGFBP4;APLP2;FUCA2;SHISA5;APOA2;FN1;APOA1;MSLN;PDIA6;PRSS23;HSP90B1;CST3;RCN1;IL6;LGALS1;GPC3;NUCB1;IGFBP7;TIMP1;APOE;GAS6		R-HSA-8952289
R-HSA-1266738	Developmental Biology	141	1262	0.0869026	1.55875e-05	0.000155875	151	556	0.0414122	9606	Homo sapiens	RPL4;RPL30;RPL32;RPL31;RPL8;ACTB;RPS15;PSMD8;RPS17;RPS16;PSMD7;RPS19;RPL18A;RPS18;MYC;PSMD2;CFL1;RPL36;RPL39;AP2M1;RPS13;RPS12;RPS7;RPS5;RPL22;KRT8;KRT7;ALG3;RPSA;MIF;DKK1;MYL6;CSNK2B;PSME1;PSME2;RPL26;PKP3;RPL29;PFN1;MYL9;RPL28;DSC2;RPN2;RBM8A;RPN1;MYL12A;MYL12B;APH1A;PI3;PSMF1;PRNP;ST14;JUP;ARPC5;DRAP1;RPS26;SEM1;RPS25;RPS28;RPS27;ARPC3;RPS29;CDK4;RPS21;RPS23;ARPC1B;RPLP1;RPLP0;CLTB;CLTA;WFDC2;…		R-HSA-5617492;R-HSA-3928633;R-HSA-6806629;R-HSA-8849797;R-HSA-9618582;R-HSA-9618586;R-HSA-419087;R-HSA-211466;R-HSA-3928625;R-HSA-9618584;R-HSA-3928628;R-HSA-3928619;R-HSA-3928616;R-HSA-451347;R-HSA-3928620;R-HSA-8942224;R-HSA-5617484;R-HSA-9634442;R-HSA-3928608;R-HSA-5617486;R-HSA-2972977;R-HSA-5617483;R-HSA-9634445;R-HSA-3928612;R-HSA-451366;R-HSA-3928602;R-HSA-6805573;R-HSA-3928607;R-HSA-88498…
R-HSA-9020591	Interleukin-12 signaling	20	84	0.00578433	1.75432e-05	0.000175432	10	56	0.00417101	9606	Homo sapiens	RALA;HNRNPA3;ANXA2;HNRNPA2B1;CFL1;RPLP0;TALDO1;PSME2;MIF;PPIA;SOD1		R-HSA-8950328;R-HSA-8950732;R-HSA-8950367;R-HSA-8950480;R-HSA-8950322;R-HSA-8950771;R-HSA-8950260;R-HSA-8950292;R-HSA-8950581;R-HSA-8950533
R-HSA-2467813	Separation of Sister Chromatids	34	195	0.0134279	2.10209e-05	0.000210209	7	8	0.000595859	9606	Homo sapiens	RPN2;RPN1;PSMB10;PSMA7;PSMD8;PSMB6;TUBA1C;TUBA1B;PSMB5;PSMD7;PTTG1;PSMB3;PPP2R1A;RAD21;PSMD2;PSMB1;PSMF1;RPS27A;UBE2C;TUBB;DYNLL1;PSMB9;SEM1;PSMA5;PSMA6;PSMA3;RPS27;PSMA1;PSMC4;PSMC2;PSME1;PSME2;MAPRE1		R-HSA-174144;R-HSA-2467798;R-HSA-2467809;R-HSA-2545203;R-HSA-2467811;R-HSA-174202;R-HSA-174121
R-HSA-72172	mRNA Splicing	34	196	0.0134968	2.32453e-05	0.000229389	13	14	0.00104275	9606	Homo sapiens	SF3B4;SF3B2;RBM8A;SF3B6;SNU13;PUF60;SNRPD2;SNRPD1;POLR2E;POLR2G;SNRPB2;SNRPD3;HNRNPA1;POLR2J;POLR2K;POLR2L;RBM17;HNRNPA3;SF3A2;BUD31;LSM5;LSM4;LSM2;LSM8;LSM7;PRPF6;HNRNPA2B1;SNRPG;SNRPE;SNRPF;SNRPC;SNRPB		R-HSA-72160;R-HSA-72130;R-HSA-75079;R-HSA-75081;R-HSA-75080;R-HSA-72139;R-HSA-72107;R-HSA-75083;R-HSA-75082;R-HSA-72143;R-HSA-156661;R-HSA-72124;R-HSA-72127
R-HSA-202403	TCR signaling	28	147	0.0101226	2.45154e-05	0.000229389	6	52	0.00387308	9606	Homo sapiens	RPN2;RPN1;PSMB10;PSMA7;PSMD8;PSMB6;PSMB5;PSMD7;PSMB3;PSMD2;PSMB1;PSMF1;RPS27A;RIPK2;PSMB9;NFKBIA;SEM1;PSMA5;PSMA6;PSMA3;PSMA1;PSMC4;PSMC2;PSME1;UBE2N;PSME2;UBE2V1		R-HSA-202534;R-HSA-5607728;R-HSA-202453;R-HSA-202459;R-HSA-5607724;R-HSA-202541
R-HSA-389957	Prefoldin mediated transfer of substrate to CCT/TriC	11	29	0.00199697	2.54877e-05	0.000229389	2	2	0.000148965	9606	Homo sapiens	CCT3;CCT6A;TUBA1C;CCT2;TUBB;PFDN2;PFDN4;CCT5;ACTB;CCT4		R-HSA-389970;R-HSA-389980
R-HSA-68882	Mitotic Anaphase	40	249	0.0171464	2.57183e-05	0.000231464	21	32	0.00238344	9606	Homo sapiens	RPN2;RPN1;PSMB10;PSMA7;PSMD8;PSMB6;TUBA1C;TUBA1B;PSMB5;PSMD7;PTTG1;SUMO1;PSMB3;PPP2R1A;RAD21;PSMD2;PSMB1;RCC1;BANF1;PSMF1;RPS27A;EMD;UBE2C;TUBB;DYNLL1;PSMB9;SEM1;PSMA5;PSMA6;PSMA3;RPS27;PSMA1;PSMC4;PSMC2;PSME1;PSME2;CHMP4B;MAPRE1;RAN		R-HSA-174144;R-HSA-2467809;R-HSA-2467811;R-HSA-9668405;R-HSA-174121;R-HSA-9668415;R-HSA-3000449;R-HSA-9667965;R-HSA-9624893;R-HSA-9668419;R-HSA-2995388;R-HSA-2467798;R-HSA-2545203;R-HSA-9668389;R-HSA-174202;R-HSA-9668395;R-HSA-9615945;R-HSA-2995376;R-HSA-9668398;R-HSA-9624876;R-HSA-9624845
R-HSA-5419276	Mitochondrial translation termination	21	94	0.00647294	2.739e-05	0.00024651	5	5	0.000372412	9606	Homo sapiens	GADD45GIP1;MRPS28;MRPS26;MRPS35;MRPS24;MRPL18;MRPS12;MRPL16;MRPL17;MRPL14;MRPL37;MRPL15;MRPL24;MRPL57;MRPL13;MRPL11;MRPL4;MRPL52;MRPL3;MRPL51		R-HSA-5419264;R-HSA-5419281;R-HSA-5419271;R-HSA-5419273;R-HSA-5419277
R-HSA-2555396	Mitotic Metaphase and Anaphase	40	250	0.0172153	2.80504e-05	0.000252453	21	33	0.00245792	9606	Homo sapiens	RPN2;RPN1;PSMB10;PSMA7;PSMD8;PSMB6;TUBA1C;TUBA1B;PSMB5;PSMD7;PTTG1;SUMO1;PSMB3;PPP2R1A;RAD21;PSMD2;PSMB1;RCC1;BANF1;PSMF1;RPS27A;EMD;UBE2C;TUBB;DYNLL1;PSMB9;SEM1;PSMA5;PSMA6;PSMA3;RPS27;PSMA1;PSMC4;PSMC2;PSME1;PSME2;CHMP4B;MAPRE1;RAN		R-HSA-174144;R-HSA-2467809;R-HSA-2467811;R-HSA-9668405;R-HSA-174121;R-HSA-9668415;R-HSA-3000449;R-HSA-9667965;R-HSA-9624893;R-HSA-9668419;R-HSA-2995388;R-HSA-2467798;R-HSA-2545203;R-HSA-9668389;R-HSA-174202;R-HSA-9668395;R-HSA-9615945;R-HSA-2995376;R-HSA-9668398;R-HSA-9624876;R-HSA-9624845
R-HSA-5368287	Mitochondrial translation	22	102	0.00702383	2.99508e-05	0.000269557	16	17	0.0012662	9606	Homo sapiens	GADD45GIP1;MRPS28;MRPS26;MRPS35;MRPS24;MRPL18;MRPS12;MRPL16;MRPL17;MRPL14;MRPL37;MRPL15;MRPL24;MRPL57;MRPL13;TUFM;MRPL11;MRPL4;MRPL52;MRPL3;MRPL51		R-HSA-5389842;R-HSA-5419281;R-HSA-5368279;R-HSA-5389845;R-HSA-5389848;R-HSA-5389849;R-HSA-5419261;R-HSA-5419264;R-HSA-5389857;R-HSA-5419271;R-HSA-5419268;R-HSA-5419269;R-HSA-5419273;R-HSA-5419279;R-HSA-5389839;R-HSA-5419277
R-HSA-5368286	Mitochondrial translation initiation	21	96	0.00661066	3.68778e-05	0.0003319	3	4	0.000297929	9606	Homo sapiens	GADD45GIP1;MRPS28;MRPS26;MRPS35;MRPS24;MRPL18;MRPS12;MRPL16;MRPL17;MRPL14;MRPL37;MRPL15;MRPL24;MRPL57;MRPL13;MRPL11;MRPL4;MRPL52;MRPL3;MRPL51		R-HSA-5368279;R-HSA-5389849;R-HSA-5389839
R-HSA-389958	Cooperation of Prefoldin and TriC/CCT in actin and tubulin folding	12	37	0.00254786	4.98121e-05	0.000448309	6	6	0.000446894	9606	Homo sapiens	CCT3;CCT6A;TUBA1C;CCT2;TUBA1B;TUBB;PFDN2;PFDN4;CCT5;ACTB;CCT4		R-HSA-390453;R-HSA-389970;R-HSA-389954;R-HSA-389980;R-HSA-389961;R-HSA-390459
R-HSA-2871837	FCERI mediated NF-kB activation	30	175	0.0120507	8.39861e-05	0.000755875	6	19	0.00141516	9606	Homo sapiens	RPN2;RPN1;PSMB10;PSMA7;PSMD8;PSMB6;IGLV3-25;PSMB5;PSMD7;PSMB3;PSMD2;PSMB1;PSMF1;RPS27A;PSMB9;NFKBIA;SEM1;PSMA5;PSMA6;PSMA3;PSMA1;PSMC4;PSMC2;PSME1;UBE2N;PSME2;UBE2V1;IGKV3-20		R-HSA-2730904;R-HSA-202534;R-HSA-5607728;R-HSA-5607724;R-HSA-2730882;R-HSA-202541
R-HSA-390450	Folding of actin by CCT/TriC	7	13	0.000895193	9.15302e-05	0.000823772	2	2	0.000148965	9606	Homo sapiens	CCT3;CCT6A;CCT2;CCT5;ACTB;CCT4		R-HSA-390453;R-HSA-390459
R-HSA-428359	Insulin-like Growth Factor-2 mRNA Binding Proteins (IGF2BPs/IMPs/VICKZs) bind RNA	7	13	0.000895193	9.15302e-05	0.000823772	2	3	0.000223447	9606	Homo sapiens	MYC;ACTB;CD44		R-HSA-428287;R-HSA-428296
R-HSA-69275	G2/M Transition	34	212	0.0145985	0.000103737	0.000933631	27	78	0.00580962	9606	Homo sapiens	RPN2;RPN1;PSMB10;PSMA7;PSMD8;PSMB6;TUBA1C;TUBA1B;PSMB5;PSMD7;PSMB3;PPP2R1A;PSMD2;PSMB1;PSMF1;RPS27A;PHLDA1;TUBB;DYNLL1;PSMB9;PPP1CA;SEM1;PSMA5;TPX2;PSMA6;PSMA3;PSMA1;PSMC4;PSMC2;PSME1;PSME2;MAPRE1		R-HSA-380294;R-HSA-8853444;R-HSA-8852354;R-HSA-380303;R-HSA-8852298;R-HSA-3000319;R-HSA-380311;R-HSA-8852306;R-HSA-3002811;R-HSA-2574845;R-HSA-8853405;R-HSA-8854044;R-HSA-3000310;R-HSA-8854041;R-HSA-2574840;R-HSA-380455;R-HSA-3000335;R-HSA-8854051;R-HSA-8853419;R-HSA-8854071;R-HSA-8856951;R-HSA-8853429;R-HSA-4088141;R-HSA-380272;R-HSA-8856945;R-HSA-380283;R-HSA-8852280
R-HSA-447115	Interleukin-12 family signaling	20	96	0.00661066	0.000106615	0.000959536	10	114	0.00849099	9606	Homo sapiens	RALA;HNRNPA3;ANXA2;HNRNPA2B1;CFL1;RPLP0;TALDO1;PSME2;MIF;PPIA;SOD1		R-HSA-8950328;R-HSA-8950732;R-HSA-8950367;R-HSA-8950480;R-HSA-8950322;R-HSA-8950771;R-HSA-8950260;R-HSA-8950292;R-HSA-8950581;R-HSA-8950533
R-HSA-9609507	Protein localization	29	170	0.0117064	0.000118645	0.0010678	38	53	0.00394756	9606	Homo sapiens	COX19;APP;TOMM40;TIMM13;ATP5MC3;TIMM10;HSPD1;TOMM22;ATP5MC1;CHCHD2;CHCHD3;ATP5F1B;SEC61G;TIMM17B;HMOX1;CYC1;RPS27A;EMD;GET4;COA4;TIMM8B;DNAJC19;FIS1;PRNP;ACOT8;MTX2;CHCHD10;TOMM7;SLC25A5;TOMM5		R-HSA-1299475;R-HSA-9033485;R-HSA-1299478;R-HSA-1299476;R-HSA-1307802;R-HSA-1299482;R-HSA-1299481;R-HSA-1299480;R-HSA-8986181;R-HSA-1299487;R-HSA-9603804;R-HSA-1299484;R-HSA-9033478;R-HSA-8953946;R-HSA-9033499;R-HSA-9609921;R-HSA-9609860;R-HSA-9610442;R-HSA-9033233;R-HSA-9033235;R-HSA-9033491;R-HSA-9603784;R-HSA-9033236;R-HSA-1268022;R-HSA-9033516;R-HSA-9033505;R-HSA-1955380;R-HSA-9617595;R-HSA-1…
R-HSA-453274	Mitotic G2-G2/M phases	34	214	0.0147363	0.000123311	0.0011098	27	80	0.00595859	9606	Homo sapiens	RPN2;RPN1;PSMB10;PSMA7;PSMD8;PSMB6;TUBA1C;TUBA1B;PSMB5;PSMD7;PSMB3;PPP2R1A;PSMD2;PSMB1;PSMF1;RPS27A;PHLDA1;TUBB;DYNLL1;PSMB9;PPP1CA;SEM1;PSMA5;TPX2;PSMA6;PSMA3;PSMA1;PSMC4;PSMC2;PSME1;PSME2;MAPRE1		R-HSA-380294;R-HSA-8853444;R-HSA-8852354;R-HSA-380303;R-HSA-8852298;R-HSA-3000319;R-HSA-380311;R-HSA-8852306;R-HSA-3002811;R-HSA-2574845;R-HSA-8853405;R-HSA-8854044;R-HSA-3000310;R-HSA-8854041;R-HSA-2574840;R-HSA-380455;R-HSA-3000335;R-HSA-8854051;R-HSA-8853419;R-HSA-8854071;R-HSA-8856951;R-HSA-8853429;R-HSA-4088141;R-HSA-380272;R-HSA-8856945;R-HSA-380283;R-HSA-8852280
R-HSA-1280218	Adaptive Immune System	112	1004	0.0691365	0.000131818	0.00118636	105	264	0.0196633	9606	Homo sapiens	IFITM1;IFITM2;YWHAB;CLTA;HMGB1;PSMD8;HERC5;TUBA1C;TUBA1B;PSMD7;RNF114;CTSL;PPP2R1A;KIF5B;SEC61G;PSMD2;AP1S1;MAP3K8;ELOC;RAC1;B2M;CTSC;AP2M1;CTSB;PDIA3;RIPK2;TUBB;HLA-C;TAP1;CYBA;HLA-A;DYNLL1;YWHAZ;HLA-E;PSMA5;PSMA6;PSMA3;PSMA1;PSME1;PSME2;RBCK1;UBE2V1;PPIA;RPN2;RPN1;RNF7;PSMB10;PSMA7;PSMB6;IGLV3-25;PSMB5;PSMB3;PSMB1;AP2S1;PSMF1;RPS27A;CD99;BCAP31;BTF3;CTSA;UBE2C;UBE2A;PSMB9;FKBP1A;SEM1;NFKBIA;COL…		R-HSA-199169;R-HSA-8862084;R-HSA-2130725;R-HSA-8863895;R-HSA-1168640;R-HSA-8850326;R-HSA-1168643;R-HSA-1168642;R-HSA-2130486;R-HSA-5690702;R-HSA-5690701;R-HSA-5690740;R-HSA-202534;R-HSA-198955;R-HSA-198958;R-HSA-8863914;R-HSA-202541;R-HSA-2130706;R-HSA-5696356;R-HSA-8850356;R-HSA-5696357;R-HSA-8951498;R-HSA-8951499;R-HSA-392513;R-HSA-913993;R-HSA-1112666;R-HSA-2213236;R-HSA-392530;R-HSA-199518;R-…
R-HSA-5689880	Ub-specific processing proteases	33	206	0.0141854	0.000132841	0.00119557	37	40	0.00297929	9606	Homo sapiens	RPN2;RPN1;PSMB10;PSMA7;SNX3;IFIH1;PSMD8;PSMB6;PSMB5;PSMD7;PSMB3;MYC;PSMD2;PSMB1;PSMF1;RPS27A;DDX58;ADRM1;PSMB9;NFKBIA;SEM1;PSMA5;PSMA6;PSMA3;PSMA1;PSMC4;PSMC2;VDAC3;PSME1;FKBP8;PSME2;OTUB1		R-HSA-5696534;R-HSA-870479;R-HSA-5690196;R-HSA-6782628;R-HSA-6782820;R-HSA-5696914;R-HSA-5689950;R-HSA-936390;R-HSA-5696605;R-HSA-5696600;R-HSA-6781814;R-HSA-5689539;R-HSA-5696960;R-HSA-8869456;R-HSA-5696968;R-HSA-3640872;R-HSA-5696564;R-HSA-5689972;R-HSA-5689973;R-HSA-6781764;R-HSA-5696947;R-HSA-5696627;R-HSA-5696945;R-HSA-5697009;R-HSA-5696958;R-HSA-870437;R-HSA-6781897;R-HSA-6783177;R-HSA-8862…
R-HSA-983705	Signaling by the B Cell Receptor (BCR)	31	189	0.0130147	0.000139733	0.0012576	22	44	0.00327722	9606	Homo sapiens	RPN2;RPN1;PSMB10;PSMA7;PSMD8;PSMB6;IGLV3-25;PSMB5;PSMD7;PSMB3;PSMD2;PSMB1;PSMF1;RPS27A;PSMB9;NFKBIA;FKBP1A;SEM1;PSMA5;PSMA6;PSMA3;PSMA1;PSMC4;PSMC2;REL;PSME1;PSME2;CALM3;PPIA;IGKV3-20		R-HSA-9606162;R-HSA-9606163;R-HSA-5690740;R-HSA-2025882;R-HSA-1168633;R-HSA-1112666;R-HSA-9690461;R-HSA-1168638;R-HSA-1168640;R-HSA-74448;R-HSA-1168643;R-HSA-983709;R-HSA-1168642;R-HSA-983707;R-HSA-9606151;R-HSA-983703;R-HSA-5690702;R-HSA-983700;R-HSA-5690701;R-HSA-2025890;R-HSA-9606159;R-HSA-983696
R-HSA-6783783	Interleukin-10 signaling	18	86	0.00592205	0.000218031	0.00176046	3	15	0.00111724	9606	Homo sapiens	CXCL10;IL6;CXCL8;CCL20;CCL5;CCL4;CXCL1;TIMP1;PTGS2;CXCL3		R-HSA-6785047;R-HSA-6784160;R-HSA-6790029
R-HSA-5621481	C-type lectin receptors (CLRs)	32	203	0.0139788	0.000220057	0.00176046	21	68	0.0050648	9606	Homo sapiens	RPN2;RPN1;PSMB10;PSMA7;RELB;PYCARD;PSMD8;PSMB6;PSMB5;PSMD7;PSMB3;PSMD2;PSMB1;PSMF1;RPS27A;MUC3A;PSMB9;NFKBIA;SEM1;PSMA5;PSMA6;PSMA3;PSMA1;PSMC4;PSMC2;REL;PSME1;UBE2N;PSME2;CALM3;UBE2V1		R-HSA-5660662;R-HSA-5660663;R-HSA-5660980;R-HSA-8858500;R-HSA-202534;R-HSA-5607728;R-HSA-5607731;R-HSA-5607741;R-HSA-2730849;R-HSA-202541;R-HSA-2730872;R-HSA-74448;R-HSA-5660965;R-HSA-5607725;R-HSA-5607757;R-HSA-5607724;R-HSA-5607756;R-HSA-2730867;R-HSA-5607726;R-HSA-5607720;R-HSA-5607723
R-HSA-6807070	PTEN Regulation	28	171	0.0117752	0.00029434	0.00235472	13	56	0.00417101	9606	Homo sapiens	RPN2;RPN1;PSMB10;PSMA7;PSMD8;PSMB6;PSMB5;PSMD7;PSMB3;PSMD2;PSMB1;PSMF1;MAF1;RPS27A;PSMB9;SEM1;PSMA5;PSMA6;PSMA3;PSMA1;RHEB;PSMC4;CSNK2B;PSMC2;PSME1;PSME2;LAMTOR1		R-HSA-8944104;R-HSA-8944457;R-HSA-6807206;R-HSA-8851011;R-HSA-6807106;R-HSA-8850945;R-HSA-8948832;R-HSA-6807118;R-HSA-8944420;R-HSA-8944454;R-HSA-8948775;R-HSA-8850992;R-HSA-6807134
R-HSA-114608	Platelet degranulation	24	137	0.00943396	0.000303265	0.00242612	8	11	0.000819306	9606	Homo sapiens	LGALS3BP;SRGN;APP;FAM49B;SPARC;SERPINA1;APLP2;SERPINE1;FN1;APOA1;SOD1;LAMP1;CFL1;PSAP;SERPING1;TIMP3;CD9;CALM3;TAGLN2;TIMP1;ALDOA;GAS6;PFN1;PPIA		R-HSA-482775;R-HSA-481044;R-HSA-482772;R-HSA-482770;R-HSA-481010;R-HSA-481009;R-HSA-481007;R-HSA-351341
R-HSA-5205685	PINK1-PRKN Mediated Mitophagy	8	22	0.00151494	0.000416032	0.00332825	5	8	0.000595859	9606	Homo sapiens	MAP1LC3B;MAP1LC3A;TOMM40;TOMM7;RPS27A;SQSTM1;TOMM5;TOMM22		R-HSA-5205663;R-HSA-5205661;R-HSA-5205673;R-HSA-5205682;R-HSA-5205649
R-HSA-198933	Immunoregulatory interactions between a Lymphoid and a non-Lymphoid cell	43	316	0.0217601	0.000468372	0.00374697	18	44	0.00327722	9606	Homo sapiens	IGLV3-25;COL3A1;IFITM1;IFITM2;HLA-C;HLA-A;B2M;IGKV3-20;CD99;HLA-E		R-HSA-199043;R-HSA-199587;R-HSA-199169;R-HSA-8862084;R-HSA-199558;R-HSA-198955;R-HSA-198958;R-HSA-199566;R-HSA-8850326;R-HSA-5696356;R-HSA-8850356;R-HSA-5696357;R-HSA-199062;R-HSA-199579;R-HSA-199161;R-HSA-199576;R-HSA-199583;R-HSA-199518
R-HSA-5358351	Signaling by Hedgehog	27	168	0.0115687	0.00049388	0.00395104	16	82	0.00610755	9606	Homo sapiens	RPN2;RPN1;PSMB10;PSMA7;PSMD8;PSMB6;TUBA1C;TUBA1B;PSMB5;PSMD7;PSMB3;PSMD2;PSMB1;PSMF1;RPS27A;TUBB;PSMB9;SEM1;PSMA5;PSMA6;PSMA3;PSMA1;PSMC4;PSMC2;PSME1;PSME2		R-HSA-5362448;R-HSA-5610742;R-HSA-5635856;R-HSA-5635868;R-HSA-5610745;R-HSA-5635864;R-HSA-5610746;R-HSA-5610757;R-HSA-5610758;R-HSA-5610754;R-HSA-5610733;R-HSA-5610767;R-HSA-5635854;R-HSA-5610760;R-HSA-5362412;R-HSA-5632648
R-HSA-2682334	EPH-Ephrin signaling	19	101	0.00695496	0.000539188	0.0043135	30	56	0.00417101	9606	Homo sapiens	ARPC1B;CLTB;ALG3;CLTA;ARPC5;RHOA;MYL12A;ACTB;MYL12B;APH1A;MYL6;ELF1;ARPC3;CFL1;AP2S1;MYH9;RAC1;MYL9;AP2M1		R-HSA-3928633;R-HSA-3928625;R-HSA-3928628;R-HSA-3928619;R-HSA-3928616;R-HSA-3928620;R-HSA-3928608;R-HSA-3928612;R-HSA-3928602;R-HSA-3928607;R-HSA-4093336;R-HSA-3928604;R-HSA-3928595;R-HSA-3928656;R-HSA-3928592;R-HSA-3928597;R-HSA-3928660;R-HSA-3928651;R-HSA-4093327;R-HSA-3928584;R-HSA-3928648;R-HSA-3928591;R-HSA-3928654;R-HSA-3928642;R-HSA-3928578;R-HSA-3928641;R-HSA-3928577;R-HSA-3928640;R-HSA-3…
R-HSA-8878171	Transcriptional regulation by RUNX1	37	261	0.0179727	0.000548447	0.00438757	42	132	0.00983167	9606	Homo sapiens	GRN;RPN2;RPN1;PSMB10;PSMA7;PSMD8;PSMB6;LGALS3;PSMB5;PSMD7;CCND2;CCND1;CTSL;PSMB3;PSMD2;PSMB1;PSMF1;RPS27A;PRMT1;H2AFV;PSMB9;SEM1;PSMA5;PSMA6;ELF1;PSMA3;PSMA1;PSMC4;CSNK2B;PSMC2;PSME1;PSME2;MYL9		R-HSA-8936584;R-HSA-8937097;R-HSA-8956684;R-HSA-8937037;R-HSA-8938382;R-HSA-8934735;R-HSA-8937989;R-HSA-8956568;R-HSA-8938201;R-HSA-8937113;R-HSA-8937050;R-HSA-8865491;R-HSA-8936989;R-HSA-8937118;R-HSA-8957265;R-HSA-8936979;R-HSA-8865498;R-HSA-8938965;R-HSA-8938389;R-HSA-8934742;R-HSA-8936599;R-HSA-8938199;R-HSA-8936616;R-HSA-8938987;R-HSA-8936621;R-HSA-8865505;R-HSA-8936608;R-HSA-8936481;R-HSA-8…
R-HSA-163210	Formation of ATP by chemiosmotic coupling	8	23	0.0015838	0.000554854	0.00443883	3	3	0.000223447	9606	Homo sapiens	ATP5F1B;ATP5MC2;ATP5MC3;ATP5MG;ATP5F1D;ATP5MF;ATP5F1E;ATP5MC1		R-HSA-164834;R-HSA-164832;R-HSA-164840
R-HSA-5625900	RHO GTPases activate CIT	8	23	0.0015838	0.000554854	0.00443883	5	6	0.000446894	9606	Homo sapiens	MYL6;MYH9;RAC1;RHOC;MYL9;RHOA;MYL12B;PPP1CA		R-HSA-5671970;R-HSA-5625901;R-HSA-5671919;R-HSA-8981443;R-HSA-5671993
R-HSA-76005	Response to elevated platelet cytosolic Ca2+	24	144	0.00991599	0.000604426	0.00483541	8	14	0.00104275	9606	Homo sapiens	LGALS3BP;SRGN;APP;FAM49B;SPARC;SERPINA1;APLP2;SERPINE1;FN1;APOA1;SOD1;LAMP1;CFL1;PSAP;SERPING1;TIMP3;CD9;CALM3;TAGLN2;TIMP1;ALDOA;GAS6;PFN1;PPIA		R-HSA-482775;R-HSA-481044;R-HSA-482772;R-HSA-482770;R-HSA-481010;R-HSA-481009;R-HSA-481007;R-HSA-351341
R-HSA-391251	Protein folding	19	102	0.00702383	0.000605244	0.00484195	28	28	0.00208551	9606	Homo sapiens	CCT3;CCT2;TUBB;ARL2;TBCB;ACTB;CCT6A;TUBA1C;TUBA1B;GNG5;GNB2;CSNK2B;XRN2;PFDN2;PFDN4;GAPDH;CCT5;CCT4		R-HSA-6814119;R-HSA-389956;R-HSA-390470;R-HSA-389955;R-HSA-8850560;R-HSA-389954;R-HSA-389964;R-HSA-6814124;R-HSA-389961;R-HSA-6814121;R-HSA-389963;R-HSA-6814120;R-HSA-389972;R-HSA-389974;R-HSA-389969;R-HSA-389970;R-HSA-8850527;R-HSA-389980;R-HSA-389976;R-HSA-389978;R-HSA-8850534;R-HSA-8850529;R-HSA-391266;R-HSA-8850539;R-HSA-6814409;R-HSA-390453;R-HSA-6814418;R-HSA-390459
R-HSA-201681	TCF dependent signaling in response to WNT	32	216	0.014874	0.000621195	0.00496956	44	71	0.00528825	9606	Homo sapiens	RPN2;RPN1;PSMB10;PSMA7;PSMD8;PSMB6;PSMB5;PSMD7;PSMB3;PPP2R1A;MYC;PSMD2;PSMB1;PSMF1;RPS27A;H2AFV;YWHAZ;DKK1;PSMB9;SEM1;PSMA5;PSMA6;PSMA3;PSMA1;PSMC4;CSNK2B;PSMC2;PSME1;CTNNB1;PSME2		R-HSA-3769401;R-HSA-4641159;R-HSA-3299569;R-HSA-3322422;R-HSA-201669;R-HSA-3601585;R-HSA-3769393;R-HSA-3769392;R-HSA-3364026;R-HSA-3322427;R-HSA-3322424;R-HSA-3769394;R-HSA-3322429;R-HSA-4641236;R-HSA-4411351;R-HSA-5368580;R-HSA-201685;R-HSA-3769391;R-HSA-1504193;R-HSA-4641246;R-HSA-5368586;R-HSA-3640874;R-HSA-3364014;R-HSA-4411357;R-HSA-5665608;R-HSA-3769383;R-HSA-3640872;R-HSA-4641253;R-HSA-336…
R-HSA-195721	Signaling by WNT	44	332	0.0228619	0.000685565	0.00548452	86	157	0.0116937	9606	Homo sapiens	RPN2;RPN1;CLTB;CLTA;PSMB10;PSMA7;SNX3;PSMD8;PSMB6;PSMB5;PSMD7;GNG5;PSMB3;PPP2R1A;MYC;PSMD2;PSMB1;AP2S1;RAC1;PSMF1;RPS27A;AP2M1;H2AFV;YWHAZ;DKK1;RHOA;PSMB9;SEM1;PSMA5;PSMA6;PSMA3;PSMA1;PSMC4;GNB2;CSNK2B;PSMC2;PSME1;CTNNB1;PSME2;CALM3;PFN1		R-HSA-3769401;R-HSA-3322422;R-HSA-4332358;R-HSA-4332359;R-HSA-3858495;R-HSA-3601585;R-HSA-3769393;R-HSA-3769392;R-HSA-3364026;R-HSA-3322427;R-HSA-4332363;R-HSA-4641231;R-HSA-3322424;R-HSA-3769394;R-HSA-3322429;R-HSA-4608855;R-HSA-3858475;R-HSA-4608852;R-HSA-4641236;R-HSA-4411351;R-HSA-3769391;R-HSA-4641246;R-HSA-3640874;R-HSA-3364014;R-HSA-4411357;R-HSA-5665608;R-HSA-3769383;R-HSA-3640872;R-HSA-4…
R-HSA-5627117	RHO GTPases Activate ROCKs	8	24	0.00165266	0.000728935	0.00583148	6	7	0.000521376	9606	Homo sapiens	MYL6;CFL1;MYH9;RHOC;MYL9;RHOA;MYL12B;PPP1CA		R-HSA-419232;R-HSA-419087;R-HSA-3928608;R-HSA-419197;R-HSA-419083;R-HSA-419049
R-HSA-389960	Formation of tubulin folding intermediates by CCT/TriC	9	30	0.00206583	0.000729892	0.00583914	2	2	0.000148965	9606	Homo sapiens	CCT3;CCT6A;TUBA1C;CCT2;TUBA1B;TUBB;CCT5;CCT4		R-HSA-389954;R-HSA-389961
R-HSA-72203	Processing of Capped Intron-Containing Pre-mRNA	36	256	0.0176284	0.000743843	0.00595074	31	32	0.00238344	9606	Homo sapiens	SF3B4;SF3B2;NXT1;RBM8A;SF3B6;SNU13;PUF60;SNRPD2;SNRPD1;POLR2E;POLR2G;SNRPB2;SNRPD3;HNRNPA1;POLR2J;RAE1;POLR2K;POLR2L;RBM17;HNRNPA3;SF3A2;BUD31;LSM5;LSM4;LSM2;LSM8;LSM7;PRPF6;HNRNPA2B1;SNRPG;SNRPE;SNRPF;SNRPC;SNRPB		R-HSA-8849157;R-HSA-72130;R-HSA-159046;R-HSA-75079;R-HSA-75081;R-HSA-159050;R-HSA-75080;R-HSA-72139;R-HSA-75083;R-HSA-75082;R-HSA-72143;R-HSA-111439;R-HSA-77587;R-HSA-158481;R-HSA-158484;R-HSA-75097;R-HSA-75096;R-HSA-75098;R-HSA-77594;R-HSA-72095;R-HSA-72160;R-HSA-72103;R-HSA-72107;R-HSA-158441;R-HSA-158447;R-HSA-72180;R-HSA-156661;R-HSA-72185;R-HSA-72124;R-HSA-72127;R-HSA-159101
R-HSA-5205647	Mitophagy	9	31	0.00213469	0.000915755	0.00732604	8	15	0.00111724	9606	Homo sapiens	MAP1LC3B;MAP1LC3A;TOMM40;CSNK2B;TOMM7;RPS27A;SQSTM1;TOMM5;TOMM22		R-HSA-5205663;R-HSA-5205661;R-HSA-5205673;R-HSA-8959571;R-HSA-8959573;R-HSA-5205682;R-HSA-5205649;R-HSA-8948039
R-HSA-6799198	Complex I biogenesis	13	59	0.0040628	0.000987205	0.00789764	11	13	0.000968271	9606	Homo sapiens	NDUFB9;NDUFA6;NDUFB5;NDUFA12;NDUFB4;NDUFB3;NDUFA1;NDUFS8;NDUFAB1;NDUFS3;NDUFAF3;NDUFV2;NDUFV1		R-HSA-6799191;R-HSA-6800870;R-HSA-6800868;R-HSA-6799203;R-HSA-6799202;R-HSA-6799197;R-HSA-6799196;R-HSA-6788556;R-HSA-6799179;R-HSA-6788523;R-HSA-6799178
R-HSA-8951430	RUNX3 regulates WNT signaling	5	10	0.00068861	0.00127704	0.0102163	5	5	0.000372412	9606	Homo sapiens	CCND1;MYC;CTNNB1		R-HSA-4411367;R-HSA-8951442;R-HSA-8951443;R-HSA-8951428;R-HSA-4411357
R-HSA-111367	SLBP independent Processing of Histone Pre-mRNAs	5	10	0.00068861	0.00127704	0.0102163	2	2	0.000148965	9606	Homo sapiens	SNRPG;SNRPE;SNRPF;SNRPD3;SNRPB		R-HSA-111437;R-HSA-111438
R-HSA-5688426	Deubiquitination	38	288	0.019832	0.00165359	0.0132287	63	77	0.00573514	9606	Homo sapiens	RPN2;RPN1;TNFAIP3;NEDD8;PSMB10;ACTB;PSMA7;SNX3;IFIH1;PSMD8;PSMB6;PSMB5;PSMD7;PSMB3;MYC;PSMD2;PSMB1;PSMF1;RPS27A;DDX58;RIPK2;ADRM1;RHOA;PSMB9;NFKBIA;SEM1;PSMA5;PSMA6;PSMA3;PSMA1;PSMC4;PSMC2;VDAC3;PSME1;FKBP8;PSME2;OTUB1		R-HSA-688136;R-HSA-5690196;R-HSA-6782820;R-HSA-8869506;R-HSA-5689950;R-HSA-5690845;R-HSA-5696605;R-HSA-5688797;R-HSA-5690843;R-HSA-5696600;R-HSA-6781814;R-HSA-5689539;R-HSA-5696960;R-HSA-5665871;R-HSA-8865182;R-HSA-5690319;R-HSA-5690827;R-HSA-5689544;R-HSA-5696968;R-HSA-3640872;R-HSA-5690870;R-HSA-5689972;R-HSA-5689973;R-HSA-6781764;R-HSA-5691381;R-HSA-5696627;R-HSA-5697009;R-HSA-870437;R-HSA-678…
R-HSA-69620	Cell Cycle Checkpoints	37	280	0.0192811	0.00184173	0.0134933	22	56	0.00417101	9606	Homo sapiens	MCM7;RPN2;YWHAB;RPN1;PSMB10;PSMA7;PSMD8;PSMB6;PSMB5;PSMD7;SUMO1;PSMB3;PPP2R1A;PSMD2;PSMB1;SFN;PSMF1;RPS27A;UBE2C;CDKN2A;DYNLL1;YWHAZ;PSMB9;SEM1;PSMA5;PSMA6;PSMA3;RPS27;PSMA1;PSMC4;RPA3;PSMC2;PSME1;UBE2N;PSME2;MAPRE1		R-HSA-69600;R-HSA-5683735;R-HSA-69891;R-HSA-6799332;R-HSA-141409;R-HSA-8852354;R-HSA-176101;R-HSA-6804879;R-HSA-176298;R-HSA-75016;R-HSA-176264;R-HSA-141422;R-HSA-141423;R-HSA-176175;R-HSA-264458;R-HSA-6804724;R-HSA-141431;R-HSA-176250;R-HSA-264444;R-HSA-176318;R-HSA-141439;R-HSA-69598
R-HSA-390466	Chaperonin-mediated protein folding	17	96	0.00661066	0.00192761	0.0134933	19	19	0.00141516	9606	Homo sapiens	CCT3;CCT2;TUBB;ACTB;CCT6A;TUBA1C;TUBA1B;GNG5;GNB2;CSNK2B;XRN2;PFDN2;PFDN4;GAPDH;CCT5;CCT4		R-HSA-6814119;R-HSA-8850534;R-HSA-390470;R-HSA-8850529;R-HSA-8850560;R-HSA-391266;R-HSA-389954;R-HSA-6814124;R-HSA-389961;R-HSA-8850539;R-HSA-6814121;R-HSA-6814409;R-HSA-6814120;R-HSA-390453;R-HSA-6814418;R-HSA-389970;R-HSA-8850527;R-HSA-389980;R-HSA-390459
R-HSA-77588	SLBP Dependent Processing of Replication-Dependent Histone Pre-mRNAs	5	11	0.000757471	0.00192988	0.0135091	2	3	0.000223447	9606	Homo sapiens	SNRPG;SNRPE;SNRPF;SNRPD3;SNRPB		R-HSA-77585;R-HSA-77586
R-HSA-9663891	Selective autophagy	16	89	0.00612863	0.0022255	0.0155785	32	48	0.00357515	9606	Homo sapiens	TOMM40;TUBB;DYNLL1;TOMM22;TUBA1C;MAP1LC3B;TUBA1B;MAP1LC3A;CSNK2B;TOMM7;UBE2N;PLIN2;UBE2V1;RPS27A;SQSTM1;TOMM5		R-HSA-9646354;R-HSA-9641111;R-HSA-9646679;R-HSA-9664855;R-HSA-9641109;R-HSA-9613530;R-HSA-9646685;R-HSA-8948039;R-HSA-5205663;R-HSA-5205661;R-HSA-9641089;R-HSA-9646347;R-HSA-9641096;R-HSA-8959571;R-HSA-9613513;R-HSA-9674127;R-HSA-8959573;R-HSA-5205649;R-HSA-9646348;R-HSA-9664881;R-HSA-9664880;R-HSA-9646390;R-HSA-5205673;R-HSA-9664892;R-HSA-9613565;R-HSA-9664867;R-HSA-9613666;R-HSA-9640480;R-HSA-9…
R-HSA-2454202	Fc epsilon receptor (FCERI) signaling	32	235	0.0161823	0.00231337	0.0161936	24	63	0.00469239	9606	Homo sapiens	RPN2;RPN1;PSMB10;PSMA7;PSMD8;PSMB6;IGLV3-25;PSMB5;PSMD7;PSMB3;PSMD2;PSMB1;RAC1;PSMF1;RPS27A;PSMB9;NFKBIA;SEM1;PSMA5;PSMA6;PSMA3;PSMA1;PSMC4;PSMC2;PSME1;UBE2N;PSME2;CALM3;UBE2V1;IGKV3-20		R-HSA-2730889;R-HSA-2730856;R-HSA-2730888;R-HSA-202534;R-HSA-5607728;R-HSA-2730860;R-HSA-2454240;R-HSA-2454208;R-HSA-2730849;R-HSA-2730851;R-HSA-2730882;R-HSA-2730884;R-HSA-202541;R-HSA-2730886;R-HSA-2730840;R-HSA-2730904;R-HSA-2730872;R-HSA-74448;R-HSA-2730843;R-HSA-2454192;R-HSA-2730833;R-HSA-5607724;R-HSA-2454239;R-HSA-2730867
R-HSA-5628897	TP53 Regulates Metabolic Genes	20	126	0.00867649	0.00285139	0.0199597	10	34	0.0025324	9606	Homo sapiens	COX8A;GPI;COX19;GPX2;COX7B;NDUFA4;YWHAB;TXN;COX6A1;COX5B;COX6C;YWHAZ;COX5A;COX6B1;RHEB;PRDX1;CYCS;SFN;MT-CO2;LAMTOR1		R-HSA-380979;R-HSA-5632738;R-HSA-5631885;R-HSA-5632732;R-HSA-70475;R-HSA-5631903;R-HSA-163214;R-HSA-3341343;R-HSA-73646;R-HSA-3341277
R-HSA-9630747	Diseases of Cellular Senescence	3	4	0.000275444	0.00404708	0.0283295	3	3	0.000223447	9606	Homo sapiens	CDK4;CDKN2A		R-HSA-9646295;R-HSA-9630795;R-HSA-9630792
R-HSA-9675132	Diseases of cellular response to stress	3	4	0.000275444	0.00404708	0.0283295	3	3	0.000223447	9606	Homo sapiens	CDK4;CDKN2A		R-HSA-9646295;R-HSA-9630795;R-HSA-9630792
R-HSA-8853884	Transcriptional Regulation by VENTX	10	48	0.00330533	0.00530214	0.037115	9	13	0.000968271	9606	Homo sapiens	IL6;CCND1;CDKN2A;UBE2C;CTNNB1		R-HSA-8853956;R-HSA-3857305;R-HSA-8853890;R-HSA-8853921;R-HSA-8853920;R-HSA-3209114;R-HSA-8853965;R-HSA-3790130;R-HSA-3209151
R-HSA-75205	Dissolution of Fibrin Clot	5	14	0.000964055	0.00532899	0.037303	9	19	0.00141516	9606	Homo sapiens	ANXA2;SERPINE1;PLAUR;S100A10;SERPINB6		R-HSA-158800;R-HSA-158982;R-HSA-158795;R-HSA-159001;R-HSA-158750;R-HSA-158942;R-HSA-158959;R-HSA-159005;R-HSA-158925
R-HSA-6814122	Cooperation of PDCL (PhLP1) and TRiC/CCT in G-protein beta folding	9	41	0.0028233	0.00575108	0.0402575	11	11	0.000819306	9606	Homo sapiens	CCT3;CCT6A;CCT2;GNG5;GNB2;CSNK2B;CCT5;CCT4		R-HSA-6814119;R-HSA-8850534;R-HSA-6814418;R-HSA-8850529;R-HSA-8850560;R-HSA-8850527;R-HSA-6814124;R-HSA-8850539;R-HSA-6814121;R-HSA-6814409;R-HSA-6814120
R-HSA-5627123	RHO GTPases activate PAKs	7	27	0.00185925	0.00601448	0.0421014	9	15	0.00111724	9606	Homo sapiens	MYL6;MYH9;CALM3;RAC1;MYL9;MYL12B;PPP1CA		R-HSA-8981931;R-HSA-5668932;R-HSA-445797;R-HSA-5668978;R-HSA-5668947;R-HSA-419232;R-HSA-5627775;R-HSA-2029456;R-HSA-8981926
R-HSA-380108	Chemokine receptors bind chemokines	11	57	0.00392508	0.00618191	0.0432733	7	19	0.00141516	9606	Homo sapiens	CXCL10;CXCL11;CXCL8;CCL20;CCL5;CCL4;CXCL1;CXCL3;CXCL5;CXCL16		R-HSA-373813;R-HSA-373061;R-HSA-443986;R-HSA-373087;R-HSA-373791;R-HSA-373358;R-HSA-374248
			Supplementary Table 5.2 :Pathway analysis of normal vs. tumor epithelial subclusters UP EpiC2

## Sheet: Supp Table 5.3
Supplementary Table 5.3.Pathway analysis of normal vs. tumor epithelial subclusters UP EpiC3
Pathway identifier	Pathway name	#Entities found	#Entities total	Entities ratio	Entities pValue	Entities FDR	#Reactions found	#Reactions total	Reactions ratio	Species identifier	Species name	Submitted entities found	Mapped entities	Found reaction identifiers
R-HSA-1236977	Endosomal/Vacuolar pathway	76	82	0.00564661	1.11022e-16	3.66374e-15	4	4	0.000297929	9606	Homo sapiens	CTSL;HLA-B;HLA-C;HLA-A;HLA-F;B2M;CTSS;HLA-E		R-HSA-1236964;R-HSA-1236948;R-HSA-1236954;R-HSA-1236943
R-HSA-72689	Formation of a pool of free 40S subunits	85	106	0.00729927	1.11022e-16	3.66374e-15	2	2	0.000148965	9606	Homo sapiens	RPL4;RPL5;RPL30;RPL32;RPL31;RPL34;RPLP1;RPLP0;RPL10A;RPL8;RPL6;RPL7;RPS4X;RPS15;RPS14;RPL7A;RPS17;RPS16;RPS19;RPL18A;RPS18;RPL36AL;RPL36;RPL35;RPLP2;RPL38;RPL37;RPL39;RPS13;RPS12;RPS9;RPS7;RPS8;RPS5;RPS6;RPL22;RPS3A;RPSA;RPL37A;RPL24;RPL27;RPL26;RPL29;UBA52;RPL28;RPL10;RPL12;RPL11;RPL36A;RPS27L;RPS15A;RPL14;RPS3;RPL13;RPL15;RPS2;RPS27A;RPL18;RPL17;RPL19;RPL41;RPL35A;RPL23A;RPS26;RPS25;RPS28;EIF3M…		R-HSA-72673;R-HSA-72676
R-HSA-975956	Nonsense Mediated Decay (NMD) independent of the Exon Junction Complex (EJC)	80	101	0.00695496	1.11022e-16	3.66374e-15	1	1	7.44823e-05	9606	Homo sapiens	RPL4;RPL5;RPL30;RPL32;RPL31;RPL34;RPLP1;RPLP0;RPL10A;RPL8;RPL6;RPL7;RPS4X;RPS15;RPS14;RPL7A;RPS17;RPS16;RPS19;RPL18A;RPS18;RPL36AL;RPL36;RPL35;RPLP2;RPL38;RPL37;RPL39;RPS13;RPS12;RPS9;RPS7;RPS8;RPS5;RPS6;RPL22;RPS3A;RPSA;RPL37A;RPL24;RPL27;PABPC1;RPL26;RPL29;UBA52;RPL28;RPL10;RPL12;RPL11;RPL36A;RPS27L;RPS15A;RPL14;RPS3;RPL13;RPL15;RPS2;RPS27A;RPL18;RPL17;RPL19;RPL41;RPL35A;RPL23A;RPS26;RPS25;RPS2…		R-HSA-927789
R-HSA-1799339	SRP-dependent cotranslational protein targeting to membrane	88	119	0.00819446	1.11022e-16	3.66374e-15	5	5	0.000372412	9606	Homo sapiens	RPL4;RPL5;RPL30;RPL32;RPL31;RPL34;RPLP1;RPLP0;RPL10A;RPL8;RPL6;RPL7;RPS4X;RPS15;RPS14;RPL7A;RPS17;RPS16;RPS19;RPL18A;RPS18;RPL36AL;SEC61G;RPL36;RPL35;RPLP2;RPL38;SEC61B;RPL37;RPL39;RPS13;RPS12;RPS9;RPS7;RPS8;SSR2;RPS5;RPS6;RPL22;RPS3A;RPSA;SRP9;DDOST;RPL37A;RPL24;RPL27;RPL26;RPL29;UBA52;RPL28;RPN2;RPL10;RPL12;RPN1;RPL11;RPL36A;RPS27L;RPS15A;RPL14;RPS3;RPL13;RPL15;RPS2;RPS27A;RPL18;RPL17;SEC11A;RP…		R-HSA-1799326;R-HSA-1799330;R-HSA-1799329;R-HSA-1799335;R-HSA-1799332
R-HSA-156827	L13a-mediated translational silencing of Ceruloplasmin expression	88	120	0.00826332	1.11022e-16	3.66374e-15	3	3	0.000223447	9606	Homo sapiens	RPL4;EIF4A1;RPL5;RPL30;RPL32;RPL31;RPL34;RPLP1;RPLP0;RPL10A;RPL8;RPL6;RPL7;RPS4X;RPS15;RPS14;RPL7A;RPS17;RPS16;RPS19;RPL18A;RPS18;RPL36AL;RPL36;RPL35;RPLP2;RPL38;RPL37;RPL39;RPS13;RPS12;RPS9;RPS7;RPS8;RPS5;RPS6;RPL22;RPS3A;RPSA;RPL37A;RPL24;RPL27;PABPC1;RPL26;RPL29;UBA52;RPL28;RPL10;RPL12;RPL11;RPL36A;RPS27L;RPS15A;RPL14;RPS3;RPL13;RPL15;RPS2;RPS27A;RPL18;RPL17;RPL19;RPL41;RPL35A;RPL23A;EIF2S2;RP…		R-HSA-156832;R-HSA-156823;R-HSA-156826
R-HSA-72706	GTP hydrolysis and joining of the 60S ribosomal subunit	87	120	0.00826332	1.11022e-16	3.66374e-15	3	3	0.000223447	9606	Homo sapiens	RPL4;EIF4A1;RPL5;RPL30;RPL32;RPL31;RPL34;RPLP1;RPLP0;RPL10A;RPL8;RPL6;RPL7;RPS4X;RPS15;RPS14;RPL7A;RPS17;RPS16;RPS19;RPL18A;RPS18;RPL36AL;RPL36;RPL35;RPLP2;RPL38;RPL37;RPL39;RPS13;RPS12;RPS9;RPS7;RPS8;RPS5;RPS6;RPL22;RPS3A;RPSA;RPL37A;RPL24;RPL27;RPL26;RPL29;UBA52;RPL28;RPL10;RPL12;RPL11;RPL36A;RPS27L;RPS15A;RPL14;RPS3;RPL13;RPL15;RPS2;RPS27A;RPL18;RPL17;RPL19;RPL41;RPL35A;RPL23A;EIF2S2;RPS26;RPS…		R-HSA-72672;R-HSA-72619;R-HSA-72671
R-HSA-72695	Formation of the ternary complex, and subsequently, the 43S complex	38	54	0.0037185	1.11022e-16	3.66374e-15	3	3	0.000223447	9606	Homo sapiens	RPS27L;RPS4X;RPS15;RPS14;RPS17;RPS16;RPS15A;RPS19;RPS18;RPS3;RPS2;RPS27A;RPS13;RPS12;RPS9;RPS7;RPS8;RPS5;RPS6;RPS3A;RPSA;EIF2S2;RPS26;RPS25;RPS28;EIF3M;RPS27;EIF3K;RPS29;EIF3I;EIF3H;EIF3E;FAU;EIF3F;RPS21;RPS24;RPS23		R-HSA-72691;R-HSA-72663;R-HSA-72669
R-HSA-927802	Nonsense-Mediated Decay (NMD)	86	124	0.00853877	1.11022e-16	3.66374e-15	6	6	0.000446894	9606	Homo sapiens	RPL4;RPL5;RPL30;RPL32;RPL31;RPL34;RPLP1;RPLP0;EIF4A3;RPL10A;RPL8;RPL6;RPL7;RPS4X;RPS15;RPS14;RPL7A;RPS17;RPS16;RPS19;RPL18A;RPS18;RPL36AL;PPP2R1A;MAGOH;RPL36;RPL35;RPLP2;RPL38;RPL37;RPL39;RPS13;RPS12;RPS9;RPS7;RPS8;RPS5;RPS6;RPL22;RPS3A;RPSA;RPL37A;RPL24;RPL27;PABPC1;RPL26;RPL29;UBA52;RPL28;RPL10;RBM8A;RPL12;RPL11;RPL36A;RPS27L;RPS15A;RPL14;RPS3;RPL13;RPL15;RPS2;RPS27A;RPL18;RPL17;RPL19;RPL41;RPL…		R-HSA-927836;R-HSA-927789;R-HSA-927832;R-HSA-927830;R-HSA-927813;R-HSA-927889
R-HSA-975957	Nonsense Mediated Decay (NMD) enhanced by the Exon Junction Complex (EJC)	86	124	0.00853877	1.11022e-16	3.66374e-15	5	5	0.000372412	9606	Homo sapiens	RPL4;RPL5;RPL30;RPL32;RPL31;RPL34;RPLP1;RPLP0;EIF4A3;RPL10A;RPL8;RPL6;RPL7;RPS4X;RPS15;RPS14;RPL7A;RPS17;RPS16;RPS19;RPL18A;RPS18;RPL36AL;PPP2R1A;MAGOH;RPL36;RPL35;RPLP2;RPL38;RPL37;RPL39;RPS13;RPS12;RPS9;RPS7;RPS8;RPS5;RPS6;RPL22;RPS3A;RPSA;RPL37A;RPL24;RPL27;PABPC1;RPL26;RPL29;UBA52;RPL28;RPL10;RBM8A;RPL12;RPL11;RPL36A;RPS27L;RPS15A;RPL14;RPS3;RPL13;RPL15;RPS2;RPS27A;RPL18;RPL17;RPL19;RPL41;RPL…		R-HSA-927836;R-HSA-927832;R-HSA-927830;R-HSA-927813;R-HSA-927889
R-HSA-192823	Viral mRNA Translation	79	114	0.00785016	1.11022e-16	3.66374e-15	2	2	0.000148965	9606	Homo sapiens	RPL4;RPL5;RPL30;RPL32;RPL31;RPL34;RPLP1;RPLP0;RPL10A;RPL8;RPL6;RPL7;RPS4X;RPS15;RPS14;RPL7A;RPS17;RPS16;RPS19;RPL18A;RPS18;RPL36AL;RPL36;RPL35;RPLP2;RPL38;RPL37;RPL39;RPS13;RPS12;RPS9;RPS7;RPS8;RPS5;RPS6;RPL22;RPS3A;RPSA;RPL37A;RPL24;RPL27;RPL26;RPL29;UBA52;RPL28;RPL10;RPL12;RPL11;RPL36A;RPS27L;RPS15A;RPL14;RPS3;RPL13;RPL15;RPS2;RPS27A;RPL18;RPL17;RPL19;RPL41;RPL35A;RPL23A;RPS26;RPS25;RPS28;RPS27…		R-HSA-192704;R-HSA-192841
R-HSA-72613	Eukaryotic Translation Initiation	89	130	0.00895193	1.11022e-16	3.66374e-15	21	21	0.00156413	9606	Homo sapiens	RPL4;EIF4A1;RPL5;RPL30;RPL32;RPL31;RPL34;RPLP1;RPLP0;RPL10A;RPL8;RPL6;RPL7;RPS4X;RPS15;RPS14;RPL7A;RPS17;RPS16;RPS19;RPL18A;RPS18;RPL36AL;RPL36;RPL35;RPLP2;RPL38;RPL37;RPL39;RPS13;RPS12;RPS9;RPS7;RPS8;RPS5;RPS6;RPL22;RPS3A;RPSA;RPL37A;RPL24;RPL27;PABPC1;RPL26;RPL29;UBA52;RPL28;RPL10;RPL12;RPL11;RPL36A;RPS27L;RPS15A;RPL14;RPS3;EIF4EBP1;RPL13;RPL15;RPS2;RPS27A;RPL18;RPL17;RPL19;RPL41;RPL35A;RPL23A;…		R-HSA-72673;R-HSA-72672;R-HSA-156832;R-HSA-72676;R-HSA-72647;R-HSA-72619;R-HSA-156808;R-HSA-72621;R-HSA-72622;R-HSA-72691;R-HSA-72722;R-HSA-156823;R-HSA-72631;R-HSA-72663;R-HSA-72697;R-HSA-156826;R-HSA-72635;R-HSA-157849;R-HSA-72669;R-HSA-72671;R-HSA-72670
R-HSA-72737	Cap-dependent Translation Initiation	89	130	0.00895193	1.11022e-16	3.66374e-15	18	18	0.00134068	9606	Homo sapiens	RPL4;EIF4A1;RPL5;RPL30;RPL32;RPL31;RPL34;RPLP1;RPLP0;RPL10A;RPL8;RPL6;RPL7;RPS4X;RPS15;RPS14;RPL7A;RPS17;RPS16;RPS19;RPL18A;RPS18;RPL36AL;RPL36;RPL35;RPLP2;RPL38;RPL37;RPL39;RPS13;RPS12;RPS9;RPS7;RPS8;RPS5;RPS6;RPL22;RPS3A;RPSA;RPL37A;RPL24;RPL27;PABPC1;RPL26;RPL29;UBA52;RPL28;RPL10;RPL12;RPL11;RPL36A;RPS27L;RPS15A;RPL14;RPS3;EIF4EBP1;RPL13;RPL15;RPS2;RPS27A;RPL18;RPL17;RPL19;RPL41;RPL35A;RPL23A;…		R-HSA-72673;R-HSA-72672;R-HSA-72676;R-HSA-72647;R-HSA-72619;R-HSA-156808;R-HSA-72621;R-HSA-72622;R-HSA-72691;R-HSA-72722;R-HSA-72631;R-HSA-72663;R-HSA-72697;R-HSA-72635;R-HSA-157849;R-HSA-72669;R-HSA-72671;R-HSA-72670
R-HSA-72649	Translation initiation complex formation	40	62	0.00426938	1.11022e-16	3.66374e-15	2	2	0.000148965	9606	Homo sapiens	EIF4A1;RPS27L;RPS4X;RPS15;RPS14;RPS17;RPS16;RPS15A;RPS19;RPS18;RPS3;RPS2;RPS27A;RPS13;RPS12;RPS9;RPS7;RPS8;RPS5;RPS6;RPS3A;RPSA;EIF2S2;RPS26;RPS25;RPS28;EIF3M;RPS27;EIF3K;RPS29;EIF3I;EIF3H;EIF3E;PABPC1;FAU;EIF3F;RPS21;RPS24;RPS23		R-HSA-156808;R-HSA-157849
R-HSA-72662	Activation of the mRNA upon binding of the cap-binding complex and eIFs, and subsequent binding to 43S	41	66	0.00454483	1.11022e-16	3.66374e-15	6	6	0.000446894	9606	Homo sapiens	EIF4A1;RPS27L;RPS4X;RPS15;RPS14;RPS17;RPS16;RPS15A;RPS19;RPS18;RPS3;EIF4EBP1;RPS2;RPS27A;RPS13;RPS12;RPS9;RPS7;RPS8;RPS5;RPS6;RPS3A;RPSA;EIF2S2;RPS26;RPS25;RPS28;EIF3M;RPS27;EIF3K;RPS29;EIF3I;EIF3H;EIF3E;PABPC1;FAU;EIF3F;RPS21;RPS24;RPS23		R-HSA-72647;R-HSA-72631;R-HSA-156808;R-HSA-72635;R-HSA-157849;R-HSA-72622
R-HSA-1236974	ER-Phagosome pathway	107	173	0.011913	1.11022e-16	3.66374e-15	10	10	0.000744823	9606	Homo sapiens	PSMD11;RPN2;RPN1;HMGB1;PSMB10;PSMA7;PSMB6;PSMD8;PSMB5;PSMD7;PSMD4;PSMB2;PSMB3;SEC61G;PSMB1;SEC61B;RPS27A;B2M;PDIA3;HLA-B;HLA-C;TAP1;HLA-A;HLA-F;PSMB8;PSMB9;HLA-E;SEM1;PSMA5;PSMA6;PSMA3;PSMA4;PSMA1;PSMC4;PSMC1;PSME1;PSME2;UBA52		R-HSA-8863895;R-HSA-1236947;R-HSA-8863973;R-HSA-8951595;R-HSA-1236935;R-HSA-8863858;R-HSA-1236965;R-HSA-1236949;R-HSA-1236971;R-HSA-8863914
R-HSA-72702	Ribosomal scanning and start codon recognition	39	64	0.00440711	1.11022e-16	3.66374e-15	2	2	0.000148965	9606	Homo sapiens	EIF4A1;RPS27L;RPS4X;RPS15;RPS14;RPS17;RPS16;RPS15A;RPS19;RPS18;RPS3;RPS2;RPS27A;RPS13;RPS12;RPS9;RPS7;RPS8;RPS5;RPS6;RPS3A;RPSA;EIF2S2;RPS26;RPS25;RPS28;EIF3M;RPS27;EIF3K;RPS29;EIF3I;EIF3H;EIF3E;FAU;EIF3F;RPS21;RPS24;RPS23		R-HSA-72697;R-HSA-72621
R-HSA-6791226	Major pathway of rRNA processing in the nucleolus and cytosol	94	189	0.0130147	1.11022e-16	3.66374e-15	7	7	0.000521376	9606	Homo sapiens	RPL4;RPL5;RPL30;RPL32;RPL31;RPL34;RPLP1;RPLP0;RPL10A;RPL8;RPL6;RPL7;RPS4X;RPS15;RPS14;RPL7A;FBL;RPS17;RPS16;RPS19;RPL18A;RPS18;RPL36AL;RPL36;RPL35;RPLP2;RPL38;BUD23;RPL37;RPL39;RPS13;RPS12;RPS9;RPS7;RPS8;RPS5;RPS6;RPL22;RPS3A;RPSA;EBNA1BP2;NCL;RPL37A;XRN2;RPP21;RPL24;RPL27;RPL26;RPL29;UBA52;RPL28;RPL10;RPL12;RPL11;RPL36A;DDX21;RPS27L;SNU13;RRP7A;EXOSC5;EXOSC4;RPS15A;EXOSC8;RPL14;RPS3;RPL13;RPL15;…		R-HSA-6791223;R-HSA-6791222;R-HSA-6791221;R-HSA-6791219;R-HSA-6791218;R-HSA-6791228;R-HSA-6791227
R-HSA-877300	Interferon gamma signaling	115	250	0.0172153	1.11022e-16	3.66374e-15	16	16	0.00119172	9606	Homo sapiens	HLA-DRB5;STAT1;IFNGR2;HLA-B;HLA-C;HLA-A;HLA-F;HLA-E;ICAM1;MT2A;SOCS1;OAS1;SUMO1;HLA-DPB1;IRF7;B2M;HLA-DRB1;HLA-DQA1;CD44;HLA-DPA1		R-HSA-997326;R-HSA-873924;R-HSA-873927;R-HSA-1031716;R-HSA-873926;R-HSA-873921;R-HSA-877281;R-HSA-1031713;R-HSA-873922;R-HSA-873917;R-HSA-877308;R-HSA-873919;R-HSA-9678561;R-HSA-873918;R-HSA-877269;R-HSA-909552
R-HSA-156842	Eukaryotic Translation Elongation	83	102	0.00702383	1.11022e-16	3.66374e-15	8	9	0.000670341	9606	Homo sapiens	RPL4;RPL5;RPL30;RPL32;RPL31;RPL34;RPLP1;RPLP0;RPL10A;RPL8;RPL6;RPL7;RPS4X;RPS15;EEF1B2;RPS14;RPL7A;RPS17;RPS16;RPS19;RPL18A;RPS18;RPL36AL;RPL36;RPL35;RPLP2;RPL38;RPL37;RPL39;RPS13;RPS12;RPS9;RPS7;RPS8;RPS5;RPS6;RPL22;RPS3A;RPSA;EEF1A1;EEF1G;EEF1D;RPL37A;RPL24;RPL27;RPL26;RPL29;UBA52;RPL28;RPL10;RPL12;RPL11;RPL36A;RPS27L;RPS15A;RPL14;RPS3;RPL13;RPL15;RPS2;RPS27A;RPL18;RPL17;RPL19;RPL41;RPL35A;RPL2…		R-HSA-156915;R-HSA-156912;R-HSA-156913;R-HSA-156923;R-HSA-156907;R-HSA-156910;R-HSA-156908;R-HSA-156909
R-HSA-983170	Antigen Presentation: Folding, assembly and peptide loading of class I MHC	76	102	0.00702383	1.11022e-16	3.66374e-15	14	16	0.00119172	9606	Homo sapiens	BCAP31;PDIA3;HLA-B;TAP1;HLA-C;HLA-A;HLA-F;B2M;HLA-E		R-HSA-8951499;R-HSA-983148;R-HSA-983146;R-HSA-983145;R-HSA-983144;R-HSA-983142;R-HSA-983427;R-HSA-983426;R-HSA-983138;R-HSA-983425;R-HSA-983424;R-HSA-983422;R-HSA-983421;R-HSA-983161
R-HSA-156902	Peptide chain elongation	80	97	0.00667952	1.11022e-16	3.66374e-15	4	5	0.000372412	9606	Homo sapiens	RPL4;RPL5;RPL30;RPL32;RPL31;RPL34;RPLP1;RPLP0;RPL10A;RPL8;RPL6;RPL7;RPS4X;RPS15;RPS14;RPL7A;RPS17;RPS16;RPS19;RPL18A;RPS18;RPL36AL;RPL36;RPL35;RPLP2;RPL38;RPL37;RPL39;RPS13;RPS12;RPS9;RPS7;RPS8;RPS5;RPS6;RPL22;RPS3A;RPSA;EEF1A1;RPL37A;RPL24;RPL27;RPL26;RPL29;UBA52;RPL28;RPL10;RPL12;RPL11;RPL36A;RPS27L;RPS15A;RPL14;RPS3;RPL13;RPL15;RPS2;RPS27A;RPL18;RPL17;RPL19;RPL41;RPL35A;RPL23A;RPS26;RPS25;RPS2…		R-HSA-156915;R-HSA-156912;R-HSA-156923;R-HSA-156907
R-HSA-72764	Eukaryotic Translation Termination	80	106	0.00729927	1.11022e-16	3.66374e-15	4	5	0.000372412	9606	Homo sapiens	RPL4;RPL5;RPL30;RPL32;RPL31;RPL34;RPLP1;RPLP0;RPL10A;RPL8;RPL6;RPL7;RPS4X;RPS15;RPS14;RPL7A;TRMT112;RPS17;RPS16;RPS19;RPL18A;RPS18;RPL36AL;RPL36;RPL35;RPLP2;RPL38;RPL37;RPL39;RPS13;RPS12;RPS9;RPS7;RPS8;RPS5;RPS6;RPL22;RPS3A;RPSA;RPL37A;RPL24;RPL27;RPL26;RPL29;UBA52;RPL28;RPL10;RPL12;RPL11;RPL36A;RPS27L;RPS15A;RPL14;RPS3;RPL13;RPL15;RPS2;RPS27A;RPL18;RPL17;RPL19;RPL41;RPL35A;RPL23A;RPS26;RPS25;RPS…		R-HSA-141671;R-HSA-141691;R-HSA-141673;R-HSA-6800138
R-HSA-983169	Class I MHC mediated antigen processing & presentation	130	473	0.0325713	1.11022e-16	3.66374e-15	37	48	0.00357515	9606	Homo sapiens	NCF1;UBE2D2;UBE2L6;HMGB1;CTSS;PSMD8;CDC20;PSMD7;RNF114;PSMD4;CTSL;SEC61G;ELOB;ELOC;SEC61B;B2M;PDIA3;HLA-B;HLA-C;TAP1;CYBA;HLA-A;HLA-F;RBX1;HLA-E;PSMA5;PSMA6;PSMA3;PSMA4;PSMA1;PSME1;PSME2;RBCK1;UBE2V1;UBA52;PSMD11;RPN2;RPN1;RNF7;PSMB10;PSMA7;ANAPC11;PSMB6;SOCS1;PSMB5;PSMB2;PSMB3;PSMB1;RPS27A;BCAP31;UBE2C;MIB2;UBE2A;PSMB8;PSMB9;SEM1;PSMC4;PSMC1;UBE2N		R-HSA-1236947;R-HSA-8951499;R-HSA-1236948;R-HSA-1236949;R-HSA-1236954;R-HSA-983427;R-HSA-983426;R-HSA-983425;R-HSA-983424;R-HSA-8863895;R-HSA-1236935;R-HSA-1236943;R-HSA-983150;R-HSA-8863973;R-HSA-983148;R-HSA-8951595;R-HSA-983147;R-HSA-983146;R-HSA-983145;R-HSA-983144;R-HSA-983142;R-HSA-983140;R-HSA-983138;R-HSA-8863914;R-HSA-983422;R-HSA-983421;R-HSA-8863858;R-HSA-1236967;R-HSA-1236964;R-HSA-98…
R-HSA-9633012	Response of EIF2AK4 (GCN2) to amino acid deficiency	83	115	0.00791902	1.11022e-16	3.66374e-15	12	16	0.00119172	9606	Homo sapiens	RPL4;RPL5;RPL30;RPL32;RPL31;RPL34;RPLP1;RPLP0;RPL10A;RPL8;RPL6;RPL7;RPS4X;RPS15;RPS14;RPL7A;RPS17;RPS16;RPS19;RPL18A;RPS18;RPL36AL;RPL36;RPL35;RPLP2;RPL38;RPL37;RPL39;RPS13;RPS12;RPS9;RPS7;RPS8;RPS5;RPS6;RPL22;RPS3A;RPSA;RPL37A;RPL24;RPL27;RPL26;RPL29;UBA52;RPL28;CEBPB;RPL10;RPL12;RPL11;CEBPG;RPL36A;RPS27L;RPS15A;RPL14;RPS3;RPL13;RPL15;RPS2;RPS27A;RPL18;RPL17;RPL19;RPL41;RPL35A;RPL23A;EIF2S2;RPS2…		R-HSA-9650722;R-HSA-9633008;R-HSA-9635936;R-HSA-9635927;R-HSA-1791118;R-HSA-9635915;R-HSA-9635912;R-HSA-9633742;R-HSA-9635918;R-HSA-381128;R-HSA-9634669;R-HSA-9633005
R-HSA-8868773	rRNA processing in the nucleus and cytosol	98	207	0.0142542	1.11022e-16	3.66374e-15	11	15	0.00111724	9606	Homo sapiens	RPL4;RPL5;RPL30;RPL32;RPL31;RPL34;RPLP1;RPLP0;RPL10A;RPL8;RPL6;RPL7;RPS4X;RPS15;RPS14;RPL7A;FBL;TRMT112;RPS17;RPS16;RPS19;RPL18A;RPS18;RPL36AL;RPL36;RPL35;RPLP2;RPL38;BUD23;RPL37;RPL39;RPS13;RPS12;RPS9;RPS7;RPS8;RPS5;RPS6;RPL22;RPS3A;RPSA;EBNA1BP2;DKC1;NCL;RPL37A;XRN2;RPP21;NHP2;RPL24;RPL27;RPL26;RPL29;UBA52;RPL28;RPL10;RPL12;RPL11;RPL36A;DDX21;RPS27L;SNU13;RRP7A;EXOSC5;EXOSC4;RPS15A;EXOSC8;RPL14…		R-HSA-6791223;R-HSA-6790982;R-HSA-6791222;R-HSA-6791221;R-HSA-6791219;R-HSA-6791218;R-HSA-6791228;R-HSA-6791227;R-HSA-6790907;R-HSA-6790906;R-HSA-6790905
R-HSA-9711097	Cellular response to starvation	86	176	0.0121195	1.11022e-16	3.66374e-15	20	28	0.00208551	9606	Homo sapiens	RPL4;RPL5;RPL30;RPL32;RPL31;RPL34;RPLP1;RPLP0;RPL10A;RPL8;RPL6;RPL7;RPS4X;RPS15;RPS14;RPL7A;RPS17;RPS16;RPS19;RPL18A;RPS18;RPL36AL;RPL36;RPL35;RPLP2;RPL38;RPL37;RPL39;RPS13;RPS12;RPS9;RPS7;RPS8;RPS5;RPS6;RPL22;RPS3A;RPSA;RPL37A;RPL24;RPL27;RPL26;RPL29;UBA52;ATP6V0C;RPL28;CEBPB;RPL10;RPL12;RPL11;CEBPG;RPL36A;RPS27L;RPS15A;RPL14;RPS3;RPL13;RPL15;RPS2;RPS27A;RPL18;RPL17;RPL19;ATP6V1F;RPL41;RPL35A;RP…		R-HSA-9633008;R-HSA-9635927;R-HSA-9639286;R-HSA-9645598;R-HSA-381128;R-HSA-9640195;R-HSA-9650722;R-HSA-9635936;R-HSA-9640167;R-HSA-1791118;R-HSA-9646468;R-HSA-9635915;R-HSA-9640168;R-HSA-9645608;R-HSA-9635912;R-HSA-9633742;R-HSA-9640175;R-HSA-9635918;R-HSA-9634669;R-HSA-9633005
R-HSA-1236975	Antigen processing-Cross presentation	112	195	0.0134279	1.11022e-16	3.66374e-15	16	23	0.00171309	9606	Homo sapiens	PSMD11;RPN2;NCF1;RPN1;HMGB1;CTSS;PSMB10;PSMA7;PSMB6;PSMD8;PSMB5;PSMD7;PSMD4;PSMB2;CTSL;PSMB3;SEC61G;PSMB1;SEC61B;RPS27A;B2M;PDIA3;HLA-B;HLA-C;TAP1;CYBA;HLA-A;HLA-F;PSMB8;PSMB9;HLA-E;SEM1;PSMA5;PSMA6;PSMA3;PSMA4;PSMA1;PSMC4;PSMC1;PSME1;PSME2;UBA52		R-HSA-1236947;R-HSA-8863973;R-HSA-8951595;R-HSA-1236948;R-HSA-1236949;R-HSA-1236954;R-HSA-8863914;R-HSA-8863895;R-HSA-1236935;R-HSA-8863858;R-HSA-1236967;R-HSA-1236964;R-HSA-1236965;R-HSA-1236970;R-HSA-1236971;R-HSA-1236943
R-HSA-913531	Interferon Signaling	142	394	0.0271312	1.11022e-16	3.66374e-15	47	69	0.00513928	9606	Homo sapiens	IFITM3;EIF4A1;IFITM1;IFITM2;EIF4A3;IFI6;UBE2L6;ICAM1;MT2A;SOCS1;SUMO1;FLNA;KPNA2;RPS27A;B2M;RAE1;HLA-DQA1;HLA-DPA1;HLA-DRB5;STAT1;IFNGR2;HLA-B;HLA-C;ISG15;HLA-A;HLA-F;PSMB8;HLA-E;BST2;IFI27;OAS1;HLA-DPB1;UBE2N;IRF7;UBA52;HLA-DRB1;CD44		R-HSA-936462;R-HSA-8983688;R-HSA-997326;R-HSA-873924;R-HSA-8983680;R-HSA-1169307;R-HSA-873927;R-HSA-873926;R-HSA-873921;R-HSA-873922;R-HSA-909725;R-HSA-909726;R-HSA-909721;R-HSA-909722;R-HSA-877269;R-HSA-1015702;R-HSA-909718;R-HSA-1015699;R-HSA-1678841;R-HSA-1169395;R-HSA-1678843;R-HSA-1169394;R-HSA-1678842;R-HSA-1169397;R-HSA-912680;R-HSA-1169399;R-HSA-1169398;R-HSA-8985123;R-HSA-1176059;R-HSA-1…
R-HSA-72766	Translation	129	339	0.0233439	1.11022e-16	3.66374e-15	63	99	0.00737375	9606	Homo sapiens	RPL4;RPL5;EIF4A1;RPL30;RPL32;RPL31;RPL34;RPL8;RPL10A;RPL6;RPL7;RPS15;EEF1B2;RPS14;RPS17;RPS16;RPS19;RPL18A;RPS18;RPL36AL;RPL36;RPL35;RPL38;RPL37;RPL39;RPS13;RPS12;RPS9;RPS7;RPS8;RPS5;RPS6;RPL22;AIP;RPSA;EEF1A1;PPA1;RPL24;RPL27;RPL26;RPL29;RPL28;UBA52;RPN2;MRPL18;RPN1;MRPL16;MRPL17;MRPL14;MRPL15;MRPL13;MRPL11;EIF4EBP1;DARS;RPL41;EIF2S2;RPS26;AIMP2;RPS25;RPS28;RPS27;RPS29;RPS21;RPS24;RPS23;RPLP1;MR…		R-HSA-1799326;R-HSA-5368279;R-HSA-156808;R-HSA-72722;R-HSA-156823;R-HSA-449937;R-HSA-156826;R-HSA-157849;R-HSA-156832;R-HSA-72619;R-HSA-72621;R-HSA-5419261;R-HSA-72622;R-HSA-71732;R-HSA-72631;R-HSA-1799330;R-HSA-1799329;R-HSA-72635;R-HSA-1799335;R-HSA-1799332;R-HSA-5389842;R-HSA-5419281;R-HSA-379974;R-HSA-72647;R-HSA-5389848;R-HSA-5389849;R-HSA-379982;R-HSA-379977;R-HSA-379861;R-HSA-5419264;R-HSA…
R-HSA-8953854	Metabolism of RNA	211	782	0.0538493	1.11022e-16	3.66374e-15	113	187	0.0139282	9606	Homo sapiens	RPL4;MT-ND4L;RPL5;EIF4A1;RPL30;POP7;RPL32;RPL31;POP4;RPL34;EIF4A3;RPL8;ACTB;RPL6;RPL7;PSMD8;RPS15;RPS14;RPS17;PSMD7;RPS16;PSMD4;RPL18A;RPS19;SNRPD2;RPL36AL;RPS18;SNRPD1;PPP2R1A;MYC;MAGOH;RPL36;RPL35;RPL38;RPL37;SNRPD3;RPL39;RPS13;RPS12;RPL22;DDX39A;SARNP;CLNS1A;XRN2;PSME1;PSME2;RPL24;RPL27;RPL26;RPL29;RPL28;UBA52;SF1;SLBP;RPN2;RPN1;SNU13;RRP7A;PCBP1;RPL41;RPS26;RPS25;RPS28;HNRNPK;RPS27;RPS29;HNRN…		R-HSA-77069;R-HSA-77068;R-HSA-428296;R-HSA-77585;R-HSA-77073;R-HSA-191763;R-HSA-77584;R-HSA-450580;R-HSA-77587;R-HSA-77586;R-HSA-429845;R-HSA-158481;R-HSA-77077;R-HSA-158484;R-HSA-77591;R-HSA-77078;R-HSA-77081;R-HSA-77593;R-HSA-77592;R-HSA-77083;R-HSA-77594;R-HSA-77085;R-HSA-6790982;R-HSA-429860;R-HSA-927789;R-HSA-77090;R-HSA-450595;R-HSA-77095;R-HSA-72231;R-HSA-191786;R-HSA-191784;R-HSA-191790;R…
R-HSA-72312	rRNA processing	99	245	0.016871	1.11022e-16	3.66374e-15	12	21	0.00156413	9606	Homo sapiens	RPL4;MT-ND4L;RPL5;RPL30;RPL32;RPL31;RPL34;RPLP1;RPLP0;RPL10A;RPL8;RPL6;RPL7;RPS4X;RPS15;RPS14;RPL7A;FBL;TRMT112;RPS17;RPS16;RPS19;RPL18A;RPS18;RPL36AL;RPL36;RPL35;RPLP2;RPL38;BUD23;RPL37;RPL39;RPS13;RPS12;RPS9;RPS7;RPS8;RPS5;RPS6;RPL22;RPS3A;RPSA;EBNA1BP2;DKC1;NCL;RPL37A;XRN2;RPP21;NHP2;RPL24;RPL27;RPL26;RPL29;UBA52;RPL28;RPL10;RPL12;RPL11;RPL36A;DDX21;RPS27L;SNU13;RRP7A;EXOSC5;EXOSC4;RPS15A;EXOS…		R-HSA-6791223;R-HSA-6790982;R-HSA-6791222;R-HSA-6791221;R-HSA-6791219;R-HSA-6791218;R-HSA-6791228;R-HSA-6791227;R-HSA-6790907;R-HSA-6790906;R-HSA-6785722;R-HSA-6790905
R-HSA-8950505	Gene and protein expression by JAK-STAT signaling after Interleukin-12 stimulation	40	73	0.00502686	1.11022e-16	3.66374e-15	20	36	0.00268136	9606	Homo sapiens	HNRNPA3;ARF1;RALA;ANXA2;RPLP0;AIP;TALDO1;MSN;MIF;SOD2;SOD1;CNN2;RAP1B;HNRNPDL;HNRNPF;HNRNPA2B1;CFL1;TCP1;PSME2;LCP1;PPIA		R-HSA-8950218;R-HSA-8950314;R-HSA-8950732;R-HSA-8950415;R-HSA-9617941;R-HSA-8950533;R-HSA-8950328;R-HSA-8950201;R-HSA-8950426;R-HSA-8950684;R-HSA-8950173;R-HSA-8950718;R-HSA-8950367;R-HSA-8950480;R-HSA-8950225;R-HSA-8950322;R-HSA-8950771;R-HSA-8950260;R-HSA-8950292;R-HSA-8950581
R-HSA-2262752	Cellular responses to stress	197	811	0.0558463	1.11022e-16	3.66374e-15	152	289	0.0215254	9606	Homo sapiens	RPL4;RPL5;RPL30;NCF1;RPL32;RPL31;RPL34;UBE2D2;RPL8;RPL10A;COX6A1;ETS2;RPL6;RPL7;RPS15;PSMD8;RPS14;RPS17;RPS16;PSMD7;RPS19;PSMD4;RPL18A;RPS18;RPL36AL;RPL36;RPL35;RPL38;RPL37;RPL39;RPS13;RPS12;RPS9;RPS7;RPS8;RPS5;RPS6;RPL22;RPSA;CYBA;RBX1;COX6B1;EEF1A1;CSNK2B;PSME1;RPL24;PSME2;RPL27;RPL26;RPL29;RPL28;UBA52;PSMD11;RPN2;MRPL18;RPN1;TXN;ANAPC11;STIP1;BAG3;PRDX1;SERPINH1;IGFBP7;ATP6V1F;HSPA8;RPL41;H3F3…		R-HSA-3790137;R-HSA-8979082;R-HSA-9712274;R-HSA-5324632;R-HSA-3790130;R-HSA-3371582;R-HSA-1234179;R-HSA-3371554;R-HSA-1234177;R-HSA-1234183;R-HSA-9653894;R-HSA-9653893;R-HSA-9646468;R-HSA-5324617;R-HSA-187934;R-HSA-5251955;R-HSA-8951723;R-HSA-5251959;R-HSA-3200023;R-HSA-3786258;R-HSA-3341343;R-HSA-8932284;R-HSA-9690534;R-HSA-5251942;R-HSA-3225867;R-HSA-9708457;R-HSA-182594;R-HSA-3780979;R-HSA-508…
R-HSA-1280218	Adaptive Immune System	194	1004	0.0691365	1.11022e-16	3.66374e-15	137	264	0.0196633	9606	Homo sapiens	IFITM1;IFITM2;NCF1;UBE2D2;UBE2L6;ICAM1;PSMD8;CDC20;PSMD7;RNF114;PSMD4;PPP2R1A;AP1S1;MAP3K8;B2M;AP2M1;PDIA3;HLA-B;TAP1;HLA-C;CYBA;HLA-A;HLA-F;RBX1;HLA-E;TYROBP;PSME1;IGKV4-1;PSME2;RBCK1;UBE2V1;PPIA;UBA52;PSMD11;RPN2;RPN1;ANAPC11;RAP1B;SOCS1;IGLV2-14;CD99;HLA-DQA1;BTF3;CTSA;HLA-DRB5;UBE2C;UBE2A;NFKBIA;SEM1;PTPRC;REL;UBE2N;CALM3;IGKV3-20;HLA-DRB1;LGMN;ARF1;YWHAB;CLTA;HMGB1;CTSS;TUBA1C;TUBA1B;TUBA1A;…		R-HSA-199169;R-HSA-8862084;R-HSA-2130725;R-HSA-202245;R-HSA-2130731;R-HSA-202248;R-HSA-2130478;R-HSA-939265;R-HSA-8863895;R-HSA-8850326;R-HSA-1168640;R-HSA-1168643;R-HSA-1168642;R-HSA-2130486;R-HSA-5690702;R-HSA-5690701;R-HSA-5690740;R-HSA-202534;R-HSA-198955;R-HSA-198958;R-HSA-8863914;R-HSA-202541;R-HSA-202291;R-HSA-2130706;R-HSA-5685604;R-HSA-8850356;R-HSA-5685603;R-HSA-5685608;R-HSA-202307;R-H…
R-HSA-909733	Interferon alpha/beta signaling	100	188	0.0129459	1.11022e-16	3.66374e-15	11	22	0.00163861	9606	Homo sapiens	IFITM3;IFITM1;IFITM2;STAT1;HLA-B;IFI6;HLA-C;ISG15;HLA-A;HLA-F;PSMB8;HLA-E;BST2;SOCS1;IFI27;OAS1;IRF7		R-HSA-909725;R-HSA-997309;R-HSA-909726;R-HSA-913529;R-HSA-909721;R-HSA-912680;R-HSA-909722;R-HSA-1015702;R-HSA-909718;R-HSA-909729;R-HSA-1015699
R-HSA-8852276	The role of GTSE1 in G2/M progression after G2 checkpoint	41	83	0.00571547	1.11022e-16	3.66374e-15	5	10	0.000744823	9606	Homo sapiens	CDKN1A;PSMD11;RPN2;RPN1;PSMB10;PSMA7;PSMB6;PSMD8;CCNB2;TUBA1C;CCNB1;TUBA1B;PSMB5;PSMD7;TUBA1A;PSMD4;PSMB2;PSMB3;PSMB1;RPS27A;TUBB;TUBB4B;PSMB8;PSMB9;SEM1;PSMA5;PSMA6;PSMA3;TUBB2A;PSMA4;PSMA1;PSMC4;PSMC1;PSME1;CDK1;PSME2;MAPRE1;UBA52		R-HSA-8852354;R-HSA-8852306;R-HSA-8852298;R-HSA-8852362;R-HSA-8852280
R-HSA-8953897	Cellular responses to external stimuli	198	829	0.0570858	1.11022e-16	3.66374e-15	155	320	0.0238344	9606	Homo sapiens	RPL4;RPL5;RPL30;NCF1;RPL32;RPL31;RPL34;UBE2D2;RPL8;RPL10A;COX6A1;ETS2;RPL6;RPL7;RPS15;PSMD8;RPS14;MT2A;RPS17;RPS16;PSMD7;RPS19;PSMD4;RPL18A;RPS18;RPL36AL;RPL36;RPL35;RPL38;RPL37;RPL39;RPS13;RPS12;RPS9;RPS7;RPS8;RPS5;RPS6;RPL22;RPSA;CYBA;RBX1;COX6B1;EEF1A1;CSNK2B;PSME1;RPL24;PSME2;RPL27;RPL26;RPL29;RPL28;UBA52;PSMD11;RPN2;MRPL18;RPN1;TXN;ANAPC11;STIP1;BAG3;PRDX1;SERPINH1;IGFBP7;ATP6V1F;HSPA8;RPL41…		R-HSA-3790137;R-HSA-8979082;R-HSA-9712274;R-HSA-5324632;R-HSA-3790130;R-HSA-3371582;R-HSA-1234179;R-HSA-3371554;R-HSA-1234177;R-HSA-1234183;R-HSA-9653894;R-HSA-9653893;R-HSA-9646468;R-HSA-5324617;R-HSA-187934;R-HSA-5251955;R-HSA-8951723;R-HSA-5251959;R-HSA-3200023;R-HSA-3786258;R-HSA-3341343;R-HSA-8932284;R-HSA-9690534;R-HSA-5251942;R-HSA-3225867;R-HSA-9708457;R-HSA-182594;R-HSA-3780979;R-HSA-508…
R-HSA-198933	Immunoregulatory interactions between a Lymphoid and a non-Lymphoid cell	83	316	0.0217601	1.11022e-16	3.66374e-15	20	44	0.00327722	9606	Homo sapiens	IFITM1;IFITM2;IGKV1-5;HLA-B;HLA-C;HLA-A;HLA-F;ICAM1;HLA-E;CLEC2B;TYROBP;IGLV2-14;IGKV4-1;CD48;B2M;CD99;IGKV3-20		R-HSA-199043;R-HSA-199587;R-HSA-199169;R-HSA-8862084;R-HSA-199558;R-HSA-198955;R-HSA-199050;R-HSA-198958;R-HSA-199566;R-HSA-8850326;R-HSA-5685604;R-HSA-8850356;R-HSA-199062;R-HSA-5685603;R-HSA-199579;R-HSA-199161;R-HSA-199576;R-HSA-199583;R-HSA-199518;R-HSA-5685608
R-HSA-2408557	Selenocysteine synthesis	80	112	0.00771244	1.11022e-16	3.66374e-15	3	7	0.000521376	9606	Homo sapiens	RPL4;RPL5;RPL30;RPL32;RPL31;RPL34;RPLP1;RPLP0;RPL10A;RPL8;RPL6;RPL7;RPS4X;RPS15;RPS14;RPL7A;RPS17;RPS16;RPS19;RPL18A;RPS18;RPL36AL;RPL36;RPL35;RPLP2;RPL38;RPL37;RPL39;RPS13;RPS12;RPS9;RPS7;RPS8;RPS5;RPS6;RPL22;RPS3A;RPSA;RPL37A;RPL24;RPL27;RPL26;RPL29;UBA52;DCTPP1;RPL28;RPL10;RPL12;RPL11;RPL36A;RPS27L;RPS15A;RPL14;RPS3;RPL13;RPL15;RPS2;RPS27A;RPL18;RPL17;RPL19;RPL41;RPL35A;RPL23A;RPS26;RPS25;RPS2…		R-HSA-2408529;R-HSA-5333615;R-HSA-8959510
R-HSA-168256	Immune System	413	2681	0.184616	1.11022e-16	3.66374e-15	620	1621	0.120736	9606	Homo sapiens	IFITM3;EIF4A1;IFITM1;IFITM2;GMFG;EIF4A3;UBE2L6;ACTB;ICAM1;PSMD8;CDC20;LGALS3;MT2A;PSMD7;RNF114;PSMD4;PPP2R1A;FTH1;MYC;CPNE1;AP1S1;PRSS3;B2M;HLA-B;HLA-C;TALDO1;HLA-A;MIF;HLA-F;HLA-E;IFI27;SLPI;CSNK2B;PSME1;IGKV4-1;PSME2;RBCK1;UBA52;CFD;RPN2;RPN1;TXN;ANAPC11;HLA-DQA1;S100A11;BTF3;CTSA;HLA-DRB5;XRCC6;JUP;REG4;FUCA2;FN1;PA2G4;LYZ;PRDX6;BST2;HNRNPF;REL;TNFSF9;CALM3;HLA-DRB1;LGMN;GPI;CDKN1A;ARF1;SERPIN…		R-HSA-741386;R-HSA-8983688;R-HSA-688136;R-HSA-688137;R-HSA-8983680;R-HSA-936960;R-HSA-8863895;R-HSA-936991;R-HSA-936986;R-HSA-913424;R-HSA-741411;R-HSA-6786124;R-HSA-8863914;R-HSA-937022;R-HSA-8937656;R-HSA-451634;R-HSA-451649;R-HSA-6786095;R-HSA-448591;R-HSA-6786092;R-HSA-5684250;R-HSA-6800426;R-HSA-5684248;R-HSA-976991;R-HSA-937050;R-HSA-6800434;R-HSA-6786096;R-HSA-9630923;R-HSA-983150;R-HSA-88…
R-HSA-168273	Influenza Viral RNA Transcription and Replication	87	176	0.0121195	1.11022e-16	3.66374e-15	5	14	0.00104275	9606	Homo sapiens	RPL4;RPL5;RPL30;RPL32;RPL31;RPL34;RPLP1;RPLP0;RPL10A;RPL8;RPL6;RPL7;RPS4X;RPS15;RPS14;RPL7A;RPS17;RPS16;RPS19;RPL18A;RPS18;RPL36AL;RPL36;RPL35;RPLP2;RPL38;RPL37;RPL39;RPS13;RPS12;RPS9;RPS7;RPS8;RPS5;RPS6;RPL22;RPS3A;RPSA;RPL37A;RPL24;RPL27;RPL26;RPL29;UBA52;RPL28;RPL10;RPL12;RPL11;RPL36A;RPS27L;RPS15A;RPL14;POLR2E;RPS3;RPL13;POLR2G;RPL15;POLR2H;RPS2;RPS27A;RPL18;POLR2I;POLR2J;RAE1;RPL17;POLR2K;PO…		R-HSA-192627;R-HSA-192704;R-HSA-168326;R-HSA-192841;R-HSA-192925
R-HSA-1280215	Cytokine Signaling in Immune system	262	1092	0.0751963	1.11022e-16	3.66374e-15	245	708	0.0527335	9606	Homo sapiens	IFITM3;EIF4A1;IFITM1;IFITM2;UBE2D2;EIF4A3;UBE2L6;ICAM1;PSMD8;MT2A;PSMD7;CCND1;PSMD4;PPP2R1A;MYC;CFL1;MAP3K8;KPNA2;B2M;HLA-B;AIP;TALDO1;HLA-C;HLA-A;MIF;HLA-F;RBX1;HLA-E;IFI27;FSCN1;PSME1;PSME2;UBE2V1;PPIA;SQSTM1;UBA52;PSMD11;RPN2;RPN1;CNN2;RAP1B;SOCS1;HNRNPDL;HLA-DQA1;HSPA8;HLA-DRB5;FN1;MSN;ISG15;NFKB2;NFKBIA;SEM1;BST2;HNRNPF;REL;LCN2;UBE2N;TNFSF9;HLA-DRB1;CDKN1A;ARF1;CXCL8;RPLP0;CXCL1;HMGB1;CXCL3…		R-HSA-936462;R-HSA-8983688;R-HSA-452100;R-HSA-452097;R-HSA-8950415;R-HSA-450063;R-HSA-8983680;R-HSA-452108;R-HSA-1112602;R-HSA-8987266;R-HSA-1112604;R-HSA-8987270;R-HSA-8950426;R-HSA-1112587;R-HSA-452122;R-HSA-913424;R-HSA-8963734;R-HSA-8950441;R-HSA-1031716;R-HSA-6786124;R-HSA-1031713;R-HSA-5668454;R-HSA-8937656;R-HSA-451634;R-HSA-8950453;R-HSA-451649;R-HSA-6786095;R-HSA-448591;R-HSA-6786092;R-H…
R-HSA-422475	Axon guidance	158	584	0.0402148	1.11022e-16	3.66374e-15	90	298	0.0221957	9606	Homo sapiens	RPL4;RPL5;RPL30;RPL32;RPL31;RPL34;EIF4A3;RPL8;RPL10A;ACTB;RPL6;RPL7;ACTG1;RPS15;PSMD8;RPS14;RPS17;RPS16;PSMD7;RPS19;PSMD4;RPL18A;RPS18;RPL36AL;CFL1;MAGOH;RPL36;RPL35;RPL38;RPL37;RPL39;AP2M1;RPS13;RPS12;RPS9;RPS7;RPS8;RPS5;RPS6;RPL22;ALG3;RPSA;RBX1;MYL6;TYROBP;CSNK2B;PSME1;RPL24;PSME2;RPL27;RPL26;RPL29;PFN1;MYL9;RPL28;UBA52;PSMD11;RPN2;RBM8A;RPN1;STK4;MYL12A;MYL12B;APH1A;SDCBP;MYH14;PRNP;HSPA8;RPL…		R-HSA-3928633;R-HSA-443779;R-HSA-445071;R-HSA-419087;R-HSA-3928625;R-HSA-445064;R-HSA-3928628;R-HSA-3928619;R-HSA-374677;R-HSA-445079;R-HSA-3928616;R-HSA-445077;R-HSA-451347;R-HSA-445072;R-HSA-3928620;R-HSA-445087;R-HSA-3928608;R-HSA-8986258;R-HSA-374680;R-HSA-3928612;R-HSA-451366;R-HSA-3928602;R-HSA-3928607;R-HSA-4093336;R-HSA-445089;R-HSA-3928604;R-HSA-3928595;R-HSA-392749;R-HSA-416559;R-HSA-39…
R-HSA-9010553	Regulation of expression of SLITs and ROBOs	115	183	0.0126016	1.11022e-16	3.66374e-15	6	20	0.00148965	9606	Homo sapiens	RPL4;RPL5;RPL30;RPL32;RPL31;RPL34;EIF4A3;RPL8;RPL10A;RPL6;RPL7;RPS15;PSMD8;RPS14;RPS17;RPS16;PSMD7;RPS19;PSMD4;RPL18A;RPS18;RPL36AL;MAGOH;RPL36;RPL35;RPL38;RPL37;RPL39;RPS13;RPS12;RPS9;RPS7;RPS8;RPS5;RPS6;RPL22;RPSA;RBX1;PSME1;RPL24;PSME2;RPL27;RPL26;RPL29;RPL28;UBA52;PSMD11;RPN2;RBM8A;RPN1;RPL41;RPS26;SEM1;RPS25;RPS28;RPS27;RPS29;RNPS1;RPS21;RPS24;RPS23;RPLP1;RPLP0;RPS4X;RPL7A;RPLP2;ELOB;ELOC;RP…		R-HSA-9011289;R-HSA-9014652;R-HSA-9011313;R-HSA-8986083;R-HSA-9014610;R-HSA-9011300
R-HSA-9675108	Nervous system development	158	620	0.0426938	1.11022e-16	3.66374e-15	90	324	0.0241323	9606	Homo sapiens	RPL4;RPL5;RPL30;RPL32;RPL31;RPL34;EIF4A3;RPL8;RPL10A;ACTB;RPL6;RPL7;ACTG1;RPS15;PSMD8;RPS14;RPS17;RPS16;PSMD7;RPS19;PSMD4;RPL18A;RPS18;RPL36AL;CFL1;MAGOH;RPL36;RPL35;RPL38;RPL37;RPL39;AP2M1;RPS13;RPS12;RPS9;RPS7;RPS8;RPS5;RPS6;RPL22;ALG3;RPSA;RBX1;MYL6;TYROBP;CSNK2B;PSME1;RPL24;PSME2;RPL27;RPL26;RPL29;PFN1;MYL9;RPL28;UBA52;PSMD11;RPN2;RBM8A;RPN1;STK4;MYL12A;MYL12B;APH1A;SDCBP;MYH14;PRNP;HSPA8;RPL…		R-HSA-3928633;R-HSA-443779;R-HSA-445071;R-HSA-419087;R-HSA-3928625;R-HSA-445064;R-HSA-3928628;R-HSA-3928619;R-HSA-374677;R-HSA-445079;R-HSA-3928616;R-HSA-445077;R-HSA-451347;R-HSA-445072;R-HSA-3928620;R-HSA-445087;R-HSA-3928608;R-HSA-8986258;R-HSA-374680;R-HSA-3928612;R-HSA-451366;R-HSA-3928602;R-HSA-3928607;R-HSA-4093336;R-HSA-445089;R-HSA-3928604;R-HSA-3928595;R-HSA-392749;R-HSA-416559;R-HSA-39…
R-HSA-202424	Downstream TCR signaling	50	124	0.00853877	1.11022e-16	3.66374e-15	6	24	0.00178758	9606	Homo sapiens	PSMD11;RPN2;UBE2D2;RPN1;PSMB10;PSMA7;PSMB6;PSMD8;PSMB5;PSMD7;PSMD4;PSMB2;PSMB3;PSMB1;RPS27A;HLA-DQA1;HLA-DPA1;HLA-DRB5;PSMB8;PSMB9;NFKBIA;SEM1;PSMA5;PSMA6;PSMA3;PSMA4;PSMA1;PSMC4;PSMC1;HLA-DPB1;PSME1;UBE2N;PSME2;UBE2V1;UBA52;HLA-DRB1		R-HSA-202307;R-HSA-5607728;R-HSA-202534;R-HSA-202453;R-HSA-5607724;R-HSA-202541
R-HSA-168255	Influenza Infection	92	200	0.0137722	1.11022e-16	3.66374e-15	11	59	0.00439446	9606	Homo sapiens	RPL4;RPL5;RPL30;RPL32;RPL31;RPL34;RPLP1;RPLP0;CLTA;RPL10A;RPL8;RPL6;RPL7;RPS4X;RPS15;RPS14;RPL7A;RPS17;RPS16;RPS19;RPL18A;RPS18;RPL36AL;RPL36;RPL35;RPLP2;RPL38;RPL37;KPNA2;RPL39;RPS13;RPS12;RPS9;RPS7;RPS8;RPS5;RPS6;RPL22;RPS3A;RPSA;RPL37A;RPL24;RPL27;RPL26;RPL29;UBA52;RPL28;RPL10;RPL12;RPL11;RPL36A;RPS27L;RPS15A;RPL14;POLR2E;RPS3;RPL13;POLR2G;RPL15;POLR2H;RPS2;RPS27A;RPL18;POLR2I;POLR2J;RAE1;RPL1…		R-HSA-192627;R-HSA-192704;R-HSA-168880;R-HSA-168337;R-HSA-168326;R-HSA-192746;R-HSA-1176059;R-HSA-192841;R-HSA-6791035;R-HSA-192925;R-HSA-168285
R-HSA-376176	Signaling by ROBO receptors	119	235	0.0161823	1.11022e-16	3.66374e-15	11	60	0.00446894	9606	Homo sapiens	RPL4;RPL5;RPL30;RPL32;RPL31;RPL34;EIF4A3;RPL8;RPL10A;RPL6;RPL7;RPS15;PSMD8;RPS14;RPS17;RPS16;PSMD7;RPS19;PSMD4;RPL18A;RPS18;RPL36AL;MAGOH;RPL36;RPL35;RPL38;RPL37;RPL39;RPS13;RPS12;RPS9;RPS7;RPS8;RPS5;RPS6;RPL22;RPSA;RBX1;PSME1;RPL24;PSME2;RPL27;RPL26;RPL29;PFN1;RPL28;UBA52;PSMD11;RPN2;RBM8A;RPN1;RPL41;RPS26;SEM1;RPS25;RPS28;RPS27;RPS29;RNPS1;RPS21;RPS24;RPS23;RPLP1;RPLP0;RPS4X;RPL7A;RPLP2;ELOB;EL…		R-HSA-428534;R-HSA-9011289;R-HSA-428535;R-HSA-8985594;R-HSA-9014652;R-HSA-9011313;R-HSA-8986083;R-HSA-9014610;R-HSA-8986258;R-HSA-428522;R-HSA-9011300
R-HSA-2408522	Selenoamino acid metabolism	84	180	0.012395	1.11022e-16	3.66374e-15	6	33	0.00245792	9606	Homo sapiens	RPL4;RPL5;RPL30;RPL32;RPL31;RPL34;RPLP1;RPLP0;RPL10A;RPL8;RPL6;RPL7;RPS4X;RPS15;RPS14;RPL7A;RPS17;RPS16;RPS19;RPL18A;RPS18;RPL36AL;RPL36;RPL35;RPLP2;RPL38;RPL37;RPL39;RPS13;RPS12;RPS9;RPS7;RPS8;RPS5;RPS6;RPL22;RPS3A;RPSA;RPL37A;RPL24;RPL27;RPL26;RPL29;UBA52;DCTPP1;RPL28;AHCY;NNMT;RPL10;RPL12;RPL11;RPL36A;RPS27L;RPS15A;RPL14;RPS3;RPL13;RPL15;RPS2;RPS27A;RPL18;RPL17;RPL19;DARS;RPL41;RPL35A;RPL23A;R…		R-HSA-2408532;R-HSA-2408544;R-HSA-2408529;R-HSA-2408546;R-HSA-5333615;R-HSA-8959510
R-HSA-450531	Regulation of mRNA stability by proteins that bind AU-rich elements	42	93	0.00640408	2.22045e-16	6.88338e-15	22	26	0.00193654	9606	Homo sapiens	PSMD11;RPN2;YWHAB;RPN1;HSPB1;ELAVL1;PSMB10;PSMA7;ZFP36L1;PSMB6;PSMD8;EXOSC5;ZFP36;EXOSC4;PSMB5;PSMD7;PSMD4;PSMB2;PSMB3;PSMB1;EXOSC8;RPS27A;HSPA8;YWHAZ;PSMB8;PSMB9;SEM1;PSMA5;PSMA6;PSMA3;GPRC5A;PSMA4;PSMA1;PSMC4;PSMC1;PSME1;PSME2;PABPC1;UBA52;HSPA1B		R-HSA-450406;R-HSA-482788;R-HSA-450533;R-HSA-450466;R-HSA-450595;R-HSA-450400;R-HSA-450474;R-HSA-517674;R-HSA-517705;R-HSA-450422;R-HSA-450550;R-HSA-450551;R-HSA-450580;R-HSA-450517;R-HSA-450387;R-HSA-450494;R-HSA-450463;R-HSA-450431;R-HSA-450620;R-HSA-450394;R-HSA-450490;R-HSA-450488
R-HSA-450408	AUF1 (hnRNP D0) binds and destabilizes mRNA	33	56	0.00385622	2.22045e-16	6.88338e-15	3	4	0.000297929	9606	Homo sapiens	PSMD11;RPN2;RPN1;HSPB1;PSMB10;PSMA7;PSMB6;PSMD8;PSMB5;PSMD7;PSMD4;PSMB2;PSMB3;PSMB1;RPS27A;HSPA8;PSMB8;PSMB9;SEM1;PSMA5;PSMA6;PSMA3;PSMA4;PSMA1;PSMC4;PSMC1;PSME1;PSME2;PABPC1;UBA52;HSPA1B		R-HSA-450551;R-HSA-450580;R-HSA-450466
R-HSA-9020591	Interleukin-12 signaling	40	84	0.00578433	2.22045e-16	6.88338e-15	20	56	0.00417101	9606	Homo sapiens	HNRNPA3;ARF1;RALA;ANXA2;RPLP0;AIP;TALDO1;MSN;MIF;SOD2;SOD1;CNN2;RAP1B;HNRNPDL;HNRNPF;HNRNPA2B1;CFL1;TCP1;PSME2;LCP1;PPIA		R-HSA-8950218;R-HSA-8950314;R-HSA-8950732;R-HSA-8950415;R-HSA-9617941;R-HSA-8950533;R-HSA-8950328;R-HSA-8950201;R-HSA-8950426;R-HSA-8950684;R-HSA-8950173;R-HSA-8950718;R-HSA-8950367;R-HSA-8950480;R-HSA-8950225;R-HSA-8950322;R-HSA-8950771;R-HSA-8950260;R-HSA-8950292;R-HSA-8950581
R-HSA-180585	Vif-mediated degradation of APOBEC3G	32	56	0.00385622	1.44329e-15	4.32987e-14	3	4	0.000297929	9606	Homo sapiens	PSMD11;RPN2;RPN1;PSMB10;PSMA7;PSMB6;PSMD8;PSMB5;PSMD7;PSMD4;PSMB2;PSMB3;PSMB1;ELOB;ELOC;RPS27A;PSMB8;RBX1;PSMB9;SEM1;PSMA5;PSMA6;PSMA3;PSMA4;PSMA1;PSMC4;PSMC1;PSME1;PSME2;UBA52		R-HSA-180603;R-HSA-180555;R-HSA-180540
R-HSA-447115	Interleukin-12 family signaling	41	96	0.00661066	2.88658e-15	8.65974e-14	37	114	0.00849099	9606	Homo sapiens	HNRNPA3;ARF1;RALA;ANXA2;STAT1;RPLP0;AIP;TALDO1;MSN;MIF;SOD2;SOD1;CNN2;RAP1B;HNRNPDL;HNRNPF;HNRNPA2B1;CFL1;TCP1;PSME2;LCP1;PPIA		R-HSA-8950218;R-HSA-8950732;R-HSA-8950733;R-HSA-8984014;R-HSA-8950415;R-HSA-9617941;R-HSA-8984963;R-HSA-8950533;R-HSA-8984964;R-HSA-8950426;R-HSA-8983835;R-HSA-8950684;R-HSA-8950173;R-HSA-8950367;R-HSA-8950480;R-HSA-8950225;R-HSA-8950292;R-HSA-8984021;R-HSA-8950485;R-HSA-8984023;R-HSA-8950441;R-HSA-8950314;R-HSA-8983983;R-HSA-8983841;R-HSA-8983845;R-HSA-8950328;R-HSA-8950201;R-HSA-8950522;R-HSA-8…
R-HSA-75815	Ubiquitin-dependent degradation of Cyclin D	31	54	0.0037185	3.55271e-15	1.03029e-13	5	5	0.000372412	9606	Homo sapiens	PSMD11;RPN2;RPN1;PSMB10;PSMA7;PSMB6;PSMD8;PSMB5;PSMD7;CCND1;PSMD4;PSMB2;PSMB3;PSMB1;RPS27A;PSMB8;PSMB9;SEM1;PSMA5;PSMA6;PSMA3;PSMA4;PSMA1;CDK4;PSMC4;PSMC1;PSME1;PSME2;UBA52		R-HSA-75825;R-HSA-75824;R-HSA-75820;R-HSA-75823;R-HSA-75822
R-HSA-202403	TCR signaling	51	147	0.0101226	4.32987e-15	1.25566e-13	18	52	0.00387308	9606	Homo sapiens	PSMD11;RPN2;UBE2D2;RPN1;PSMB10;PSMA7;PSMB6;PSMD8;PSMB5;PSMD7;PSMD4;PSMB2;PSMB3;PSMB1;RPS27A;HLA-DQA1;HLA-DPA1;HLA-DRB5;PSMB8;PSMB9;NFKBIA;SEM1;PSMA5;PSMA6;PSMA3;PTPRC;PSMA4;PSMA1;PSMC4;PSMC1;HLA-DPB1;PSME1;UBE2N;PSME2;UBE2V1;UBA52;HLA-DRB1		R-HSA-202307;R-HSA-5607728;R-HSA-202534;R-HSA-202214;R-HSA-202245;R-HSA-202248;R-HSA-202216;R-HSA-202344;R-HSA-202541;R-HSA-8852200;R-HSA-202291;R-HSA-8855381;R-HSA-202453;R-HSA-202165;R-HSA-5607724;R-HSA-202233;R-HSA-202168;R-HSA-202174
R-HSA-176409	APC/C:Cdc20 mediated degradation of mitotic proteins	36	76	0.00523344	6.88338e-15	1.92735e-13	13	13	0.000968271	9606	Homo sapiens	PSMD11;RPN2;RPN1;PSMB10;PSMA7;ANAPC11;PSMB6;PSMD8;CDC20;CCNB1;PSMB5;PSMD7;PSMD4;PSMB2;PTTG1;PSMB3;PSMB1;BUB3;RPS27A;UBE2C;PSMB8;PSMB9;SEM1;PSMA5;PSMA6;PSMA3;PSMA4;PSMA1;PSMC4;PSMC1;PSME1;CDK1;PSME2;UBA52		R-HSA-174144;R-HSA-174120;R-HSA-174121;R-HSA-174255;R-HSA-174157;R-HSA-179410;R-HSA-174227;R-HSA-174202;R-HSA-174171;R-HSA-174104;R-HSA-179417;R-HSA-174238;R-HSA-179421
R-HSA-176814	Activation of APC/C and APC/C:Cdc20 mediated degradation of mitotic proteins	36	77	0.0053023	1.0103e-14	2.82885e-13	15	15	0.00111724	9606	Homo sapiens	PSMD11;RPN2;RPN1;PSMB10;PSMA7;ANAPC11;PSMB6;PSMD8;CDC20;CCNB1;PSMB5;PSMD7;PSMD4;PSMB2;PTTG1;PSMB3;PSMB1;BUB3;RPS27A;UBE2C;PSMB8;PSMB9;SEM1;PSMA5;PSMA6;PSMA3;PSMA4;PSMA1;PSMC4;PSMC1;PSME1;CDK1;PSME2;UBA52		R-HSA-174144;R-HSA-174119;R-HSA-174120;R-HSA-174121;R-HSA-174255;R-HSA-174157;R-HSA-179410;R-HSA-174227;R-HSA-174132;R-HSA-174202;R-HSA-174171;R-HSA-174104;R-HSA-179417;R-HSA-174238;R-HSA-179421
R-HSA-211733	Regulation of activated PAK-2p34 by proteasome mediated degradation	29	50	0.00344305	2.12053e-14	5.72542e-13	2	2	0.000148965	9606	Homo sapiens	PSMD11;RPN2;RPN1;PSMB10;PSMA7;PSMB6;PSMD8;PSMB5;PSMD7;PSMD4;PSMB2;PSMB3;PSMB1;RPS27A;PSMB8;PSMB9;SEM1;PSMA5;PSMA6;PSMA3;PSMA4;PSMA1;PSMC4;PSMC1;PSME1;PSME2;UBA52		R-HSA-211715;R-HSA-211734
R-HSA-187577	SCF(Skp2)-mediated degradation of p27/p21	32	62	0.00426938	2.24265e-14	5.83089e-13	7	7	0.000521376	9606	Homo sapiens	CDKN1A;PSMD11;RPN2;RPN1;PSMB10;PSMA7;CKS1B;PSMB6;PSMD8;PSMB5;PSMD7;CCND1;PSMD4;PSMB2;PSMB3;PSMB1;RPS27A;PSMB8;PSMB9;SEM1;PSMA5;PSMA6;PSMA3;PSMA4;PSMA1;CDK4;PSMC4;PSMC1;PSME1;CDK1;PSME2;UBA52		R-HSA-187552;R-HSA-187520;R-HSA-8848436;R-HSA-187574;R-HSA-187575;R-HSA-8848414;R-HSA-187545
R-HSA-6798695	Neutrophil degranulation	102	480	0.0330533	3.05311e-14	7.93809e-13	10	10	0.000744823	9606	Homo sapiens	TMEM179B;GMFG;PYCARD;LGALS3;PSMD7;FTH1;COTL1;CPNE1;OSTF1;PRSS3;B2M;HLA-B;HLA-C;CYBA;HLA-A;MIF;ILF2;EEF1A1;TYROBP;SLPI;CSNK2B;PPIA;FTL;CFD;PSMD11;RPN2;RPN1;CNN2;RAP1B;SDCBP;DPP7;PSAP;S100A11;CTSA;HSPA8;XRCC6;TRAPPC1;JUP;FUCA2;GGH;PA2G4;ARPC5;LYZ;PRDX6;BST2;PTPRC;LCN2;GPI;SERPINA1;SLC2A3;CXCL1;HMGB1;CXCL3;CTSS;ADGRE5;NAPRT;CTSH;RAC1;SPTAN1;CTSC;CTSB;CD53;CCT2;ANXA2;PGAM1;TUBB;RNASET2;ATP6AP2;PLAUR;…		R-HSA-6798743;R-HSA-6799350;R-HSA-6798739;R-HSA-6800434;R-HSA-6798751;R-HSA-6798749;R-HSA-6798748;R-HSA-6798747;R-HSA-6800426;R-HSA-6798745
R-HSA-350562	Regulation of ornithine decarboxylase (ODC)	29	51	0.00351191	3.44169e-14	8.60423e-13	4	4	0.000297929	9606	Homo sapiens	PSMD11;RPN2;ODC1;RPN1;OAZ1;PSMB10;PSMA7;PSMB6;PSMD8;PSMB5;PSMD7;PSMD4;PSMB2;PSMB3;PSMB1;PSMB8;PSMB9;SEM1;PSMA5;PSMA6;PSMA3;PSMA4;PSMA1;PSMC4;PSMC1;PSME1;PSME2		R-HSA-353125;R-HSA-350567;R-HSA-350578;R-HSA-350600
R-HSA-8854050	FBXL7 down-regulates AURKA during mitotic entry and in early mitosis	30	55	0.00378736	3.59712e-14	8.99281e-13	6	6	0.000446894	9606	Homo sapiens	PSMD11;RPN2;RPN1;PSMB10;PSMA7;PSMB6;PSMD8;PSMB5;PSMD7;PSMD4;PSMB2;PSMB3;PSMB1;RPS27A;PSMB8;RBX1;PSMB9;SEM1;PSMA5;PSMA6;PSMA3;PSMA4;PSMA1;PSMC4;PSMC1;PSME1;PSME2;UBA52		R-HSA-8854071;R-HSA-8854052;R-HSA-8854051;R-HSA-8854044;R-HSA-8854041;R-HSA-8853496
R-HSA-174113	SCF-beta-TrCP mediated degradation of Emi1	30	55	0.00378736	3.59712e-14	8.99281e-13	3	3	0.000223447	9606	Homo sapiens	PSMD11;RPN2;RPN1;PSMB10;PSMA7;PSMB6;PSMD8;CDC20;PSMB5;PSMD7;PSMD4;PSMB2;PSMB3;PSMB1;RPS27A;PSMB8;PSMB9;SEM1;PSMA5;PSMA6;PSMA3;PSMA4;PSMA1;PSMC4;PSMC1;PSME1;PSME2;UBA52		R-HSA-174209;R-HSA-174203;R-HSA-174159
R-HSA-1234176	Oxygen-dependent proline hydroxylation of Hypoxia-inducible Factor Alpha	34	72	0.00495799	4.19664e-14	1.00719e-12	9	12	0.000893788	9606	Homo sapiens	PSMD11;RPN2;UBE2D2;RPN1;PSMB10;PSMA7;PSMB6;PSMD8;PSMB5;PSMD7;PSMD4;PSMB2;PSMB3;PSMB1;ELOB;ELOC;RPS27A;PSMB8;RBX1;PSMB9;SEM1;PSMA5;PSMA6;PSMA3;PSMA4;PSMA1;PSMC4;PSMC1;PSME1;PSME2;UBA52		R-HSA-1234163;R-HSA-1234179;R-HSA-1234177;R-HSA-1234183;R-HSA-1234169;R-HSA-1234175;R-HSA-1234159;R-HSA-1234172;R-HSA-1234173
R-HSA-174154	APC/C:Cdc20 mediated degradation of Securin	33	68	0.00468255	4.72955e-14	1.13509e-12	3	3	0.000223447	9606	Homo sapiens	PSMD11;RPN2;RPN1;PSMB10;PSMA7;ANAPC11;PSMB6;PSMD8;CDC20;PSMB5;PSMD7;PSMD4;PSMB2;PTTG1;PSMB3;PSMB1;RPS27A;UBE2C;PSMB8;PSMB9;SEM1;PSMA5;PSMA6;PSMA3;PSMA4;PSMA1;PSMC4;PSMC1;PSME1;PSME2;UBA52		R-HSA-174144;R-HSA-174202;R-HSA-174121
R-HSA-8932339	ROS sensing by NFE2L2	31	60	0.00413166	5.51781e-14	1.32427e-12	7	8	0.000595859	9606	Homo sapiens	PSMD11;RPN2;RPN1;PSMB10;PSMA7;PSMB6;PSMD8;PSMB5;PSMD7;PSMD4;PSMB2;PSMB3;PSMB1;RPS27A;PSMB8;RBX1;PSMB9;SEM1;PSMA5;PSMA6;PSMA3;PSMA4;PSMA1;PSMC4;PSMC1;CSNK2B;PSME1;PSME2;UBA52		R-HSA-8932284;R-HSA-9712274;R-HSA-8932334;R-HSA-8932351;R-HSA-8932322;R-HSA-8932355;R-HSA-8932327
R-HSA-174184	Cdc20:Phospho-APC/C mediated degradation of Cyclin A	34	73	0.00502686	6.15064e-14	1.41465e-12	3	3	0.000223447	9606	Homo sapiens	PSMD11;RPN2;RPN1;PSMB10;PSMA7;ANAPC11;PSMB6;PSMD8;CDC20;PSMB5;PSMD7;PSMD4;PSMB2;PSMB3;PSMB1;BUB3;RPS27A;UBE2C;PSMB8;PSMB9;SEM1;PSMA5;PSMA6;PSMA3;PSMA4;PSMA1;PSMC4;PSMC1;PSME1;CDK1;PSME2;UBA52		R-HSA-174171;R-HSA-174104;R-HSA-174255
R-HSA-68949	Orc1 removal from chromatin	34	73	0.00502686	6.15064e-14	1.41465e-12	3	4	0.000297929	9606	Homo sapiens	PSMD11;MCM7;RPN2;RPN1;PSMB10;PSMA7;PSMB6;PSMD8;PSMB5;PSMD7;PSMD4;PSMB2;PSMB3;PSMB1;RPS27A;PSMB8;RBX1;PSMB9;SEM1;PSMA5;PSMA6;PSMA3;PSMA4;PSMA1;PSMC4;PSMC1;MCM3;PSME1;CDK1;PSME2;MCM5;UBA52		R-HSA-68944;R-HSA-68946;R-HSA-68948
R-HSA-5676590	NIK-->noncanonical NF-kB signaling	31	61	0.00420052	8.43769e-14	1.85629e-12	6	9	0.000670341	9606	Homo sapiens	PSMD11;RPN2;RPN1;PSMB10;PSMA7;RELB;PSMB6;PSMD8;PSMB5;PSMD7;PSMD4;PSMB2;PSMB3;PSMB1;RPS27A;PSMB8;NFKB2;PSMB9;SEM1;PSMA5;PSMA6;PSMA3;PSMA4;PSMA1;PSMC4;PSMC1;REL;PSME1;PSME2;UBA52		R-HSA-5607731;R-HSA-5607725;R-HSA-5607741;R-HSA-5607726;R-HSA-5607720;R-HSA-5607723
R-HSA-4641258	Degradation of DVL	30	57	0.00392508	8.80407e-14	1.87916e-12	5	7	0.000521376	9606	Homo sapiens	PSMD11;RPN2;RPN1;PSMB10;PSMA7;PSMB6;PSMD8;PSMB5;PSMD7;PSMD4;PSMB2;PSMB3;PSMB1;RPS27A;PSMB8;RBX1;PSMB9;SEM1;PSMA5;PSMA6;PSMA3;PSMA4;PSMA1;PSMC4;PSMC1;PSME1;PSME2;UBA52		R-HSA-4641159;R-HSA-1504213;R-HSA-1504193;R-HSA-1504190;R-HSA-4641260
R-HSA-180534	Vpu mediated degradation of CD4	29	53	0.00364964	8.81517e-14	1.87916e-12	2	5	0.000372412	9606	Homo sapiens	PSMD11;RPN2;RPN1;PSMB10;PSMA7;PSMB6;PSMD8;PSMB5;PSMD7;PSMD4;PSMB2;PSMB3;PSMB1;RPS27A;PSMB8;PSMB9;SEM1;PSMA5;PSMA6;PSMA3;PSMA4;PSMA1;PSMC4;PSMC1;PSME1;PSME2;UBA52		R-HSA-180597;R-HSA-180573
R-HSA-179419	APC:Cdc20 mediated degradation of cell cycle proteins prior to satisfation of the cell cycle checkpoint	34	74	0.00509572	8.9484e-14	1.87916e-12	6	6	0.000446894	9606	Homo sapiens	PSMD11;RPN2;RPN1;PSMB10;PSMA7;ANAPC11;PSMB6;PSMD8;CDC20;PSMB5;PSMD7;PSMD4;PSMB2;PSMB3;PSMB1;BUB3;RPS27A;UBE2C;PSMB8;PSMB9;SEM1;PSMA5;PSMA6;PSMA3;PSMA4;PSMA1;PSMC4;PSMC1;PSME1;CDK1;PSME2;UBA52		R-HSA-179410;R-HSA-174171;R-HSA-174104;R-HSA-179417;R-HSA-174255;R-HSA-179421
R-HSA-176408	Regulation of APC/C activators between G1/S and early anaphase	36	83	0.00571547	8.9484e-14	1.87916e-12	13	14	0.00104275	9606	Homo sapiens	PSMD11;RPN2;RPN1;PSMB10;PSMA7;ANAPC11;PSMB6;PSMD8;CDC20;CCNB1;PSMB5;PSMD7;PSMD4;PSMB2;PSMB3;PSMB1;BUB3;RPS27A;UBE2C;PSMB8;PSMB9;SEM1;PSMA5;PSMA6;PSMA3;PSMA4;PSMA1;PSMC4;PSMC1;PSME1;CDK1;PSME2;UBA52		R-HSA-174209;R-HSA-174122;R-HSA-174251;R-HSA-174159;R-HSA-141423;R-HSA-188371;R-HSA-141429;R-HSA-174203;R-HSA-174139;R-HSA-174235;R-HSA-174174;R-HSA-174079;R-HSA-141437
R-HSA-1266738	Developmental Biology	200	1262	0.0869026	1.03029e-13	2.06946e-12	185	556	0.0414122	9606	Homo sapiens	RPL4;RPL5;RPL30;RPL32;RPL31;RPL34;EIF4A3;RPL8;RPL10A;ACTB;RPL6;RPL7;ACTG1;RPS15;PSMD8;RPS14;RPS17;RPS16;PSMD7;RPS19;PSMD4;RPL18A;RPS18;RPL36AL;MYC;CFL1;MAGOH;RPL36;RPL35;RPL38;RPL37;RPL39;AP2M1;RPS13;RPS12;RPS9;RPS7;RPS8;RPS5;RPS6;RPL22;KRT8;KRT7;ALG3;RPSA;MIF;RBX1;MYL6;TYROBP;CSNK2B;PSME1;RPL24;PSME2;RPL27;RPL26;PKP3;RPL29;PFN1;MYL9;RPL28;UBA52;SF1;PSMD11;RPN2;RBM8A;RPN1;STK4;MYL12A;MYL12B;APH1A…		R-HSA-5617492;R-HSA-6806629;R-HSA-3928633;R-HSA-8849797;R-HSA-9618582;R-HSA-9618586;R-HSA-419087;R-HSA-1183003;R-HSA-3928625;R-HSA-9618584;R-HSA-3928628;R-HSA-3928619;R-HSA-3928616;R-HSA-451347;R-HSA-3928620;R-HSA-8942224;R-HSA-9634442;R-HSA-5617484;R-HSA-3928608;R-HSA-5617486;R-HSA-8986258;R-HSA-5617483;R-HSA-9634445;R-HSA-3928612;R-HSA-451366;R-HSA-3928602;R-HSA-6805573;R-HSA-3928607;R-HSA-8849…
R-HSA-69580	p53-Dependent G1/S DNA damage checkpoint	33	70	0.00482027	1.03473e-13	2.06946e-12	10	22	0.00163861	9606	Homo sapiens	CDKN1A;PSMD11;RPN2;RPN1;PSMB10;PSMA7;PSMB6;PSMD8;PSMB5;PSMD7;PSMD4;PSMB2;PSMB3;PSMB1;RPS27A;CDKN2A;PSMB8;PSMB9;SEM1;PSMA5;PSMA6;PSMA3;PSMA4;PSMA1;PSMC4;PSMC1;PSME1;PSME2;UBA52		R-HSA-6804724;R-HSA-6803411;R-HSA-6804879;R-HSA-264444;R-HSA-69562;R-HSA-6803388;R-HSA-187934;R-HSA-6803403;R-HSA-264458;R-HSA-6803801
R-HSA-69563	p53-Dependent G1 DNA Damage Response	33	70	0.00482027	1.03473e-13	2.06946e-12	10	22	0.00163861	9606	Homo sapiens	CDKN1A;PSMD11;RPN2;RPN1;PSMB10;PSMA7;PSMB6;PSMD8;PSMB5;PSMD7;PSMD4;PSMB2;PSMB3;PSMB1;RPS27A;CDKN2A;PSMB8;PSMB9;SEM1;PSMA5;PSMA6;PSMA3;PSMA4;PSMA1;PSMC4;PSMC1;PSME1;PSME2;UBA52		R-HSA-6804724;R-HSA-6803411;R-HSA-6804879;R-HSA-264444;R-HSA-69562;R-HSA-6803388;R-HSA-187934;R-HSA-6803403;R-HSA-264458;R-HSA-6803801
R-HSA-69613	p53-Independent G1/S DNA damage checkpoint	29	54	0.0037185	1.39e-13	2.641e-12	2	4	0.000297929	9606	Homo sapiens	PSMD11;RPN2;RPN1;PSMB10;PSMA7;PSMB6;PSMD8;PSMB5;PSMD7;PSMD4;PSMB2;PSMB3;PSMB1;RPS27A;PSMB8;PSMB9;SEM1;PSMA5;PSMA6;PSMA3;PSMA4;PSMA1;PSMC4;PSMC1;PSME1;PSME2;UBA52		R-HSA-69600;R-HSA-69598
R-HSA-69610	p53-Independent DNA Damage Response	29	54	0.0037185	1.39e-13	2.641e-12	2	4	0.000297929	9606	Homo sapiens	PSMD11;RPN2;RPN1;PSMB10;PSMA7;PSMB6;PSMD8;PSMB5;PSMD7;PSMD4;PSMB2;PSMB3;PSMB1;RPS27A;PSMB8;PSMB9;SEM1;PSMA5;PSMA6;PSMA3;PSMA4;PSMA1;PSMC4;PSMC1;PSME1;PSME2;UBA52		R-HSA-69600;R-HSA-69598
R-HSA-69601	Ubiquitin Mediated Degradation of Phosphorylated Cdc25A	29	54	0.0037185	1.39e-13	2.641e-12	2	4	0.000297929	9606	Homo sapiens	PSMD11;RPN2;RPN1;PSMB10;PSMA7;PSMB6;PSMD8;PSMB5;PSMD7;PSMD4;PSMB2;PSMB3;PSMB1;RPS27A;PSMB8;PSMB9;SEM1;PSMA5;PSMA6;PSMA3;PSMA4;PSMA1;PSMC4;PSMC1;PSME1;PSME2;UBA52		R-HSA-69600;R-HSA-69598
R-HSA-349425	Autodegradation of the E3 ubiquitin ligase COP1	29	54	0.0037185	1.39e-13	2.641e-12	2	5	0.000372412	9606	Homo sapiens	PSMD11;RPN2;RPN1;PSMB10;PSMA7;PSMB6;PSMD8;PSMB5;PSMD7;PSMD4;PSMB2;PSMB3;PSMB1;RPS27A;PSMB8;PSMB9;SEM1;PSMA5;PSMA6;PSMA3;PSMA4;PSMA1;PSMC4;PSMC1;PSME1;PSME2;UBA52		R-HSA-264444;R-HSA-264458
R-HSA-169911	Regulation of Apoptosis	29	54	0.0037185	1.39e-13	2.641e-12	2	5	0.000372412	9606	Homo sapiens	PSMD11;RPN2;RPN1;PSMB10;PSMA7;PSMB6;PSMD8;PSMB5;PSMD7;PSMD4;PSMB2;PSMB3;PSMB1;RPS27A;PSMB8;PSMB9;SEM1;PSMA5;PSMA6;PSMA3;PSMA4;PSMA1;PSMC4;PSMC1;PSME1;PSME2;UBA52		R-HSA-211715;R-HSA-211734
R-HSA-449147	Signaling by Interleukins	122	643	0.0442776	1.98064e-13	3.76321e-12	163	493	0.0367198	9606	Homo sapiens	CDKN1A;ARF1;CXCL8;RPLP0;CXCL1;HMGB1;CXCL3;CXCL2;ICAM1;PSMD8;PSMD7;CCND1;PSMD4;PPP2R1A;MYC;CFL1;MAP3K8;TIMP1;ANXA1;ANXA2;AIP;TALDO1;MIF;YWHAZ;RBX1;PSMA5;PSMA6;PSMA3;PSMA4;PSMA1;TCP1;FSCN1;PSME1;BIRC5;PSME2;LCP1;UBE2V1;PPIA;SQSTM1;UBA52;RALA;PSMD11;RPN2;RPN1;IL2RG;PSMB10;PSMA7;CNN2;RAP1B;PSMB6;SOCS1;PSMB5;HNRNPDL;PSMB2;PSMB3;CCL5;CCL4;PSMB1;RPS27A;IL32;HSPA8;HNRNPA3;STAT1;CCL20;FN1;MSN;SOD2;PSMB8;S…		R-HSA-6785895;R-HSA-452100;R-HSA-452097;R-HSA-8950415;R-HSA-8983425;R-HSA-450063;R-HSA-8983424;R-HSA-452108;R-HSA-1112602;R-HSA-8984963;R-HSA-914182;R-HSA-8987266;R-HSA-1112604;R-HSA-8985988;R-HSA-8984964;R-HSA-8987270;R-HSA-8987033;R-HSA-8950426;R-HSA-199959;R-HSA-8950684;R-HSA-8950173;R-HSA-1112587;R-HSA-452122;R-HSA-913424;R-HSA-8963734;R-HSA-8950441;R-HSA-6785860;R-HSA-8983983;R-HSA-450337;R-…
R-HSA-69541	Stabilization of p53	30	59	0.0040628	2.08056e-13	3.95306e-12	4	15	0.00111724	9606	Homo sapiens	PSMD11;RPN2;RPN1;PSMB10;PSMA7;PSMB6;PSMD8;PSMB5;PSMD7;PSMD4;PSMB2;PSMB3;PSMB1;RPS27A;CDKN2A;PSMB8;PSMB9;SEM1;PSMA5;PSMA6;PSMA3;PSMA4;PSMA1;PSMC4;PSMC1;PSME1;PSME2;UBA52		R-HSA-6804724;R-HSA-6804879;R-HSA-264444;R-HSA-264458
R-HSA-69615	G1/S DNA Damage Checkpoints	33	72	0.00495799	2.19935e-13	3.95883e-12	12	26	0.00193654	9606	Homo sapiens	CDKN1A;PSMD11;RPN2;RPN1;PSMB10;PSMA7;PSMB6;PSMD8;PSMB5;PSMD7;PSMD4;PSMB2;PSMB3;PSMB1;RPS27A;CDKN2A;PSMB8;PSMB9;SEM1;PSMA5;PSMA6;PSMA3;PSMA4;PSMA1;PSMC4;PSMC1;PSME1;PSME2;UBA52		R-HSA-69600;R-HSA-6804724;R-HSA-6803411;R-HSA-6804879;R-HSA-264444;R-HSA-69562;R-HSA-6803388;R-HSA-187934;R-HSA-6803403;R-HSA-264458;R-HSA-6803801;R-HSA-69598
R-HSA-68867	Assembly of the pre-replicative complex	32	68	0.00468255	2.54574e-13	4.58233e-12	3	12	0.000893788	9606	Homo sapiens	PSMD11;MCM7;RPN2;RPN1;PSMB10;PSMA7;PSMB6;PSMD8;PSMB5;PSMD7;PSMD4;PSMB2;PSMB3;PSMB1;RPS27A;PSMB8;PSMB9;SEM1;PSMA5;PSMA6;PSMA3;PSMA4;PSMA1;PSMC4;PSMC1;MCM3;PSME1;PSME2;MCM5;UBA52		R-HSA-68849;R-HSA-68825;R-HSA-68712
R-HSA-174143	APC/C-mediated degradation of cell cycle proteins	37	92	0.00633522	3.7037e-13	6.66667e-12	38	40	0.00297929	9606	Homo sapiens	PSMD11;RPN2;RPN1;PSMB10;PSMA7;ANAPC11;PSMB6;PSMD8;CDC20;CCNB1;PSMB5;PSMD7;PSMD4;PSMB2;PTTG1;PSMB3;PSMB1;BUB3;RPS27A;UBE2C;PSMB8;PSMB9;SEM1;PSMA5;PSMA6;PSMA3;PSMA4;PSMA1;PSMC4;PSMC1;PSME1;CDK1;PSME2;UBA52		R-HSA-174144;R-HSA-174209;R-HSA-174088;R-HSA-174159;R-HSA-174157;R-HSA-179410;R-HSA-174227;R-HSA-188371;R-HSA-174224;R-HSA-9686980;R-HSA-174171;R-HSA-174235;R-HSA-174104;R-HSA-174105;R-HSA-179417;R-HSA-174238;R-HSA-174174;R-HSA-188191;R-HSA-179421;R-HSA-174119;R-HSA-174058;R-HSA-174122;R-HSA-174251;R-HSA-9686969;R-HSA-174120;R-HSA-174057;R-HSA-174121;R-HSA-174255;R-HSA-141423;R-HSA-174195;R-HSA-1…
R-HSA-453276	Regulation of mitotic cell cycle	37	92	0.00633522	3.7037e-13	6.66667e-12	38	40	0.00297929	9606	Homo sapiens	PSMD11;RPN2;RPN1;PSMB10;PSMA7;ANAPC11;PSMB6;PSMD8;CDC20;CCNB1;PSMB5;PSMD7;PSMD4;PSMB2;PTTG1;PSMB3;PSMB1;BUB3;RPS27A;UBE2C;PSMB8;PSMB9;SEM1;PSMA5;PSMA6;PSMA3;PSMA4;PSMA1;PSMC4;PSMC1;PSME1;CDK1;PSME2;UBA52		R-HSA-174144;R-HSA-174209;R-HSA-174088;R-HSA-174159;R-HSA-174157;R-HSA-179410;R-HSA-174227;R-HSA-188371;R-HSA-174224;R-HSA-9686980;R-HSA-174171;R-HSA-174235;R-HSA-174104;R-HSA-174105;R-HSA-179417;R-HSA-174238;R-HSA-174174;R-HSA-188191;R-HSA-179421;R-HSA-174119;R-HSA-174058;R-HSA-174122;R-HSA-174251;R-HSA-9686969;R-HSA-174120;R-HSA-174057;R-HSA-174121;R-HSA-174255;R-HSA-141423;R-HSA-174195;R-HSA-1…
R-HSA-174178	APC/C:Cdh1 mediated degradation of Cdc20 and other APC/C:Cdh1 targeted proteins in late mitosis/early G1	33	74	0.00509572	4.5608e-13	7.75335e-12	6	6	0.000446894	9606	Homo sapiens	PSMD11;RPN2;RPN1;PSMB10;PSMA7;ANAPC11;PSMB6;PSMD8;CDC20;PSMB5;PSMD7;PSMD4;PSMB2;PTTG1;PSMB3;PSMB1;RPS27A;UBE2C;PSMB8;PSMB9;SEM1;PSMA5;PSMA6;PSMA3;PSMA4;PSMA1;PSMC4;PSMC1;PSME1;PSME2;UBA52		R-HSA-174195;R-HSA-9686980;R-HSA-9686969;R-HSA-174088;R-HSA-174105;R-HSA-188191
R-HSA-162909	Host Interactions of HIV factors	48	150	0.0103292	4.80838e-13	8.17424e-12	36	54	0.00402205	9606	Homo sapiens	ARF1;PSMD11;RPN2;RPN1;PSMB10;PSMA7;PSMB6;PSMD8;PSMB5;PSMD7;PSMD4;PSMB2;PSMB3;PSMB1;AP2S1;RCC1;AP1S1;ELOB;BANF1;ELOC;RAC1;RPS27A;B2M;RAE1;AP2M1;RANBP1;NPM1;HMGA1;HLA-A;PSMB8;RBX1;PSMB9;SEM1;PSMA5;PSMA6;PSMA3;PSMA4;PSMA1;PSMC4;PSMC1;PSME1;PSME2;UBA52;PPIA;RAN		R-HSA-180739;R-HSA-180736;R-HSA-182279;R-HSA-180555;R-HSA-182286;R-HSA-180622;R-HSA-180687;R-HSA-180627;R-HSA-167633;R-HSA-180630;R-HSA-167637;R-HSA-180634;R-HSA-182171;R-HSA-180632;R-HSA-180573;R-HSA-182243;R-HSA-180710;R-HSA-165028;R-HSA-165034;R-HSA-182186;R-HSA-200879;R-HSA-167597;R-HSA-165043;R-HSA-167601;R-HSA-167537;R-HSA-182198;R-HSA-165047;R-HSA-182263;R-HSA-180597;R-HSA-180725;R-HSA-180…
R-HSA-4641257	Degradation of AXIN	29	57	0.00392508	5.12923e-13	8.71969e-12	4	8	0.000595859	9606	Homo sapiens	PSMD11;RPN2;RPN1;PSMB10;PSMA7;PSMB6;PSMD8;PSMB5;PSMD7;PSMD4;PSMB2;PSMB3;PSMB1;RPS27A;PSMB8;PSMB9;SEM1;PSMA5;PSMA6;PSMA3;PSMA4;PSMA1;PSMC4;PSMC1;PSME1;PSME2;UBA52		R-HSA-3640861;R-HSA-3640874;R-HSA-4641256;R-HSA-4641129
R-HSA-9604323	Negative regulation of NOTCH4 signaling	29	57	0.00392508	5.12923e-13	8.71969e-12	3	6	0.000446894	9606	Homo sapiens	PSMD11;RPN2;RPN1;PSMB10;PSMA7;PSMB6;PSMD8;PSMB5;PSMD7;PSMD4;PSMB2;PSMB3;PSMB1;RPS27A;YWHAZ;PSMB8;RBX1;PSMB9;SEM1;PSMA5;PSMA6;PSMA3;PSMA4;PSMA1;PSMC4;PSMC1;PSME1;PSME2;UBA52		R-HSA-9604642;R-HSA-9604387;R-HSA-9604629
R-HSA-72163	mRNA Splicing - Major Pathway	54	185	0.0127393	5.80758e-13	9.87288e-12	9	9	0.000670341	9606	Homo sapiens	EIF4A3;YBX1;ELAVL1;SNRPD2;SNRPD1;MAGOH;SNRPD3;RBM17;BUD31;PRPF40A;PRPF6;SNRPG;SNRPE;SNRPF;SNRPC;SNRPA;SNRPB;SF1;SF3B4;SF3B2;RBM8A;SF3B6;SNU13;PUF60;PCBP1;POLR2E;POLR2G;SNRPB2;POLR2H;POLR2I;HNRNPA1;POLR2J;SRSF10;POLR2K;POLR2L;HSPA8;HNRNPA3;SF3A2;FUS;LSM5;LSM4;LSM3;LSM2;LSM8;NUDT21;LSM7;SNRNP40;LSM6;HNRNPK;HNRNPF;HNRNPA2B1;RNPS1		R-HSA-72160;R-HSA-72130;R-HSA-72231;R-HSA-156661;R-HSA-72139;R-HSA-72107;R-HSA-72124;R-HSA-72143;R-HSA-72127
R-HSA-5607761	Dectin-1 mediated noncanonical NF-kB signaling	31	66	0.00454483	6.26721e-13	1.06543e-11	7	9	0.000670341	9606	Homo sapiens	PSMD11;RPN2;RPN1;PSMB10;PSMA7;RELB;PSMB6;PSMD8;PSMB5;PSMD7;PSMD4;PSMB2;PSMB3;PSMB1;RPS27A;PSMB8;NFKB2;PSMB9;SEM1;PSMA5;PSMA6;PSMA3;PSMA4;PSMA1;PSMC4;PSMC1;REL;PSME1;PSME2;UBA52		R-HSA-5660965;R-HSA-5607731;R-HSA-5607725;R-HSA-5607741;R-HSA-5607726;R-HSA-5607720;R-HSA-5607723
R-HSA-5610780	Degradation of GLI1 by the proteasome	30	62	0.00426938	7.08766e-13	1.13403e-11	3	6	0.000446894	9606	Homo sapiens	PSMD11;RPN2;RPN1;PSMB10;PSMA7;PSMB6;PSMD8;PSMB5;PSMD7;PSMD4;PSMB2;PSMB3;PSMB1;RPS27A;PSMB8;RBX1;PSMB9;SEM1;PSMA5;PSMA6;PSMA3;PSMA4;PSMA1;PSMC4;PSMC1;PSME1;PSME2;UBA52		R-HSA-5610742;R-HSA-5610758;R-HSA-5610760
R-HSA-5610783	Degradation of GLI2 by the proteasome	30	62	0.00426938	7.08766e-13	1.13403e-11	2	5	0.000372412	9606	Homo sapiens	PSMD11;RPN2;RPN1;PSMB10;PSMA7;PSMB6;PSMD8;PSMB5;PSMD7;PSMD4;PSMB2;PSMB3;PSMB1;RPS27A;PSMB8;RBX1;PSMB9;SEM1;PSMA5;PSMA6;PSMA3;PSMA4;PSMA1;PSMC4;PSMC1;PSME1;PSME2;UBA52		R-HSA-5610757;R-HSA-5610745
R-HSA-5610785	GLI3 is processed to GLI3R by the proteasome	30	62	0.00426938	7.08766e-13	1.13403e-11	2	5	0.000372412	9606	Homo sapiens	PSMD11;RPN2;RPN1;PSMB10;PSMA7;PSMB6;PSMD8;PSMB5;PSMD7;PSMD4;PSMB2;PSMB3;PSMB1;RPS27A;PSMB8;RBX1;PSMB9;SEM1;PSMA5;PSMA6;PSMA3;PSMA4;PSMA1;PSMC4;PSMC1;PSME1;PSME2;UBA52		R-HSA-5610754;R-HSA-5610746
R-HSA-68827	CDT1 association with the CDC6:ORC:origin complex	29	59	0.0040628	1.17095e-12	1.87352e-11	2	3	0.000223447	9606	Homo sapiens	PSMD11;RPN2;RPN1;PSMB10;PSMA7;PSMB6;PSMD8;PSMB5;PSMD7;PSMD4;PSMB2;PSMB3;PSMB1;RPS27A;PSMB8;PSMB9;SEM1;PSMA5;PSMA6;PSMA3;PSMA4;PSMA1;PSMC4;PSMC1;PSME1;PSME2;UBA52		R-HSA-68825;R-HSA-68712
R-HSA-8939236	RUNX1 regulates transcription of genes involved in differentiation of HSCs	39	106	0.00729927	1.25844e-12	2.0135e-11	6	15	0.00111724	9606	Homo sapiens	GRN;PSMD11;RPN2;HIST1H2BK;RPN1;PSMB10;PSMA7;PSMB6;PSMD8;PSMB5;PSMD7;PSMD4;PSMB2;H2AFJ;PSMB3;PSMB1;RPS27A;H3F3B;H2AFZ;H2AFX;H3F3A;H2AFV;PSMB8;PSMB9;SEM1;PSMA5;PSMA6;PSMA3;PSMA4;PSMA1;PSMC4;PSMC1;PSME1;PSME2;HIST1H4C;UBA52		R-HSA-8956568;R-HSA-8956684;R-HSA-8865491;R-HSA-8865505;R-HSA-8957265;R-HSA-8865498
R-HSA-69206	G1/S Transition	47	150	0.0103292	1.7174e-12	2.68385e-11	32	61	0.00454342	9606	Homo sapiens	CDKN1A;PSMD11;PCNA;MCM7;RPN2;RPN1;TYMS;PSMB10;PSMA7;CKS1B;PSMB6;PSMD8;CCNB1;PSMB5;PSMD7;CCND1;PSMD4;PSMB2;PSMB3;PPP2R1A;MYC;PSMB1;TK1;RPS27A;PSMB8;PSMB9;SEM1;PSMA5;PSMA6;PSMA3;PSMA4;PSMA1;CDK4;PSMC4;RPA3;PSMC1;MCM3;CDK1;PSME1;PSME2;MCM5;UBA52		R-HSA-187520;R-HSA-8961934;R-HSA-8961920;R-HSA-8961665;R-HSA-8962050;R-HSA-68940;R-HSA-8961991;R-HSA-198613;R-HSA-8848414;R-HSA-187545;R-HSA-68954;R-HSA-113503;R-HSA-188386;R-HSA-68960;R-HSA-187552;R-HSA-188390;R-HSA-113638;R-HSA-68914;R-HSA-8848436;R-HSA-187574;R-HSA-68917;R-HSA-187575;R-HSA-68916;R-HSA-68919;R-HSA-187828;R-HSA-68918;R-HSA-8932400;R-HSA-188345;R-HSA-69562;R-HSA-8961651;R-HSA-188…
R-HSA-453279	Mitotic G1 phase and G1/S transition	51	173	0.011913	1.78924e-12	2.68385e-11	50	99	0.00737375	9606	Homo sapiens	TOP2A;CDKN1A;PCNA;PSMD11;RPN2;MCM7;RPN1;TYMS;PSMB10;PSMA7;CKS1B;PSMD8;PSMB6;CCNB1;PSMD7;CCND2;PSMB5;CCND1;PSMD4;PSMB2;PSMB3;PPP2R1A;MYC;PSMB1;TK1;RPS27A;CDKN2A;PSMB8;PSMB9;SEM1;PSMA5;PSMA6;PSMA3;PSMA4;PSMA1;CDK4;PSMC4;RPA3;PSMC1;CDK1;MCM3;PSME1;PSME2;MCM5;UBA52		R-HSA-187520;R-HSA-8961934;R-HSA-8942607;R-HSA-8961920;R-HSA-8961665;R-HSA-8962050;R-HSA-1363328;R-HSA-1363331;R-HSA-8848414;R-HSA-187545;R-HSA-187552;R-HSA-9018017;R-HSA-68914;R-HSA-8848436;R-HSA-187574;R-HSA-68917;R-HSA-187575;R-HSA-68916;R-HSA-68919;R-HSA-187828;R-HSA-68918;R-HSA-8932400;R-HSA-188345;R-HSA-8964531;R-HSA-69562;R-HSA-188350;R-HSA-182594;R-HSA-68940;R-HSA-8941895;R-HSA-8961991;R-…
R-HSA-69052	Switching of origins to a post-replicative state	36	93	0.00640408	2.23721e-12	3.35582e-11	7	9	0.000670341	9606	Homo sapiens	PSMD11;MCM7;RPN2;RPN1;PSMB10;PSMA7;ANAPC11;PSMB6;PSMD8;PSMB5;PSMD7;PSMD4;PSMB2;PSMB3;PSMB1;RPS27A;UBE2C;PSMB8;RBX1;PSMB9;SEM1;PSMA5;PSMA6;PSMA3;PSMA4;PSMA1;PSMC4;PSMC1;MCM3;PSME1;CDK1;PSME2;MCM5;UBA52		R-HSA-68944;R-HSA-68946;R-HSA-68948;R-HSA-69015;R-HSA-69016;R-HSA-69019;R-HSA-69005
R-HSA-5362768	Hh mutants are degraded by ERAD	29	61	0.00420052	2.58549e-12	3.87823e-11	2	6	0.000446894	9606	Homo sapiens	PSMD11;RPN2;RPN1;PSMB10;PSMA7;PSMB6;PSMD8;PSMB5;PSMD7;PSMD4;PSMB2;PSMB3;PSMB1;RPS27A;PSMB8;PSMB9;SEM1;PSMA5;PSMA6;PSMA3;PSMA4;PSMA1;PSMC4;PSMC1;PSME1;PSME2;UBA52		R-HSA-5387392;R-HSA-5483238
R-HSA-8941858	Regulation of RUNX3 expression and activity	28	57	0.00392508	2.88713e-12	4.3307e-11	3	9	0.000670341	9606	Homo sapiens	PSMD11;RPN2;RPN1;PSMB10;PSMA7;PSMB6;PSMD8;PSMB5;PSMD7;PSMD4;PSMB2;PSMB3;PSMB1;RPS27A;CDKN2A;PSMB8;PSMB9;SEM1;PSMA5;PSMA6;PSMA3;PSMA4;PSMA1;PSMC4;PSMC1;PSME1;PSME2;UBA52		R-HSA-8952408;R-HSA-8952382;R-HSA-8952419
R-HSA-4086400	PCP/CE pathway	37	99	0.00681724	3.02447e-12	4.36482e-11	8	24	0.00178758	9606	Homo sapiens	PSMD11;RPN2;RPN1;CLTB;CLTA;PSMB10;PSMA7;PSMB6;PSMD8;PSMB5;PSMD7;PSMD4;PSMB2;PSMB3;PSMB1;RAC2;AP2S1;RAC1;RPS27A;AP2M1;PSMB8;RHOA;PSMB9;SEM1;PSMA5;PSMA6;PSMA3;PSMA4;PSMA1;PSMC4;PSMC1;PSME1;PSME2;PFN1;UBA52		R-HSA-3858475;R-HSA-4608855;R-HSA-4608852;R-HSA-3858495;R-HSA-5140747;R-HSA-5138459;R-HSA-3965450;R-HSA-5138433
R-HSA-1236978	Cross-presentation of soluble exogenous antigens (endosomes)	27	53	0.00364964	3.11773e-12	4.36482e-11	1	6	0.000446894	9606	Homo sapiens	PSMD11;RPN2;RPN1;PSMB10;PSMA7;PSMB6;PSMD8;PSMB5;PSMD7;PSMD4;PSMB2;PSMB3;PSMB1;PSMB8;PSMB9;SEM1;PSMA5;PSMA6;PSMA3;PSMA4;PSMA1;PSMC4;PSMC1;PSME1;PSME2		R-HSA-1236970
R-HSA-69017	CDK-mediated phosphorylation and removal of Cdc6	32	75	0.00516458	3.17424e-12	4.44393e-11	3	4	0.000297929	9606	Homo sapiens	PSMD11;RPN2;RPN1;PSMB10;PSMA7;ANAPC11;PSMB6;PSMD8;PSMB5;PSMD7;PSMD4;PSMB2;PSMB3;PSMB1;RPS27A;UBE2C;PSMB8;PSMB9;SEM1;PSMA5;PSMA6;PSMA3;PSMA4;PSMA1;PSMC4;PSMC1;PSME1;CDK1;PSME2;UBA52		R-HSA-69015;R-HSA-69016;R-HSA-69005
R-HSA-9707587	Regulation of HMOX1 expression and activity	32	75	0.00516458	3.17424e-12	4.44393e-11	10	19	0.00141516	9606	Homo sapiens	PSMD11;RPN2;HM13;RPN1;PSMB10;PSMA7;PSMB6;PSMD8;PSMB5;PSMD7;PSMD4;PSMB2;PSMB3;PSMB1;RPS27A;PSMB8;RBX1;PSMB9;SEM1;PSMA5;PSMA6;PSMA3;PSMA4;PSMA1;PSMC4;PSMC1;CSNK2B;PSME1;PSME2;UBA52		R-HSA-9708517;R-HSA-8932284;R-HSA-9712274;R-HSA-8932334;R-HSA-8932351;R-HSA-9708525;R-HSA-8932322;R-HSA-8932355;R-HSA-9708457;R-HSA-8932327
R-HSA-1234174	Cellular response to hypoxia	34	85	0.00585319	3.80151e-12	5.32212e-11	9	20	0.00148965	9606	Homo sapiens	PSMD11;RPN2;UBE2D2;RPN1;PSMB10;PSMA7;PSMB6;PSMD8;PSMB5;PSMD7;PSMD4;PSMB2;PSMB3;PSMB1;ELOB;ELOC;RPS27A;PSMB8;RBX1;PSMB9;SEM1;PSMA5;PSMA6;PSMA3;PSMA4;PSMA1;PSMC4;PSMC1;PSME1;PSME2;UBA52		R-HSA-1234163;R-HSA-1234179;R-HSA-1234177;R-HSA-1234183;R-HSA-1234169;R-HSA-1234175;R-HSA-1234159;R-HSA-1234172;R-HSA-1234173
R-HSA-69481	G2/M Checkpoints	47	154	0.0106046	4.16533e-12	5.83147e-11	13	24	0.00178758	9606	Homo sapiens	PSMD11;MCM7;RPN2;YWHAB;HIST1H2BK;RPN1;PSMB10;PSMA7;PSMB6;PSMD8;CCNB2;CCNB1;PSMB5;PSMD7;PSMD4;PSMB2;YWHAQ;SUMO1;PSMB3;PSMB1;SFN;RPS27A;H2AFX;YWHAZ;PSMB8;PSMB9;SEM1;PSMA5;PSMA6;PSMA3;PSMA4;PSMA1;PSMC4;RPA3;PSMC1;MCM3;PSME1;UBE2N;CDK1;PSME2;MCM5;HIST1H4C;UBA52		R-HSA-5683735;R-HSA-69891;R-HSA-6799332;R-HSA-8852354;R-HSA-170055;R-HSA-176101;R-HSA-176298;R-HSA-75016;R-HSA-176264;R-HSA-176175;R-HSA-170070;R-HSA-176250;R-HSA-176318
R-HSA-5663205	Infectious disease	203	1343	0.0924804	4.78684e-12	6.70157e-11	240	750	0.0558618	9606	Homo sapiens	RPL4;RPL5;RPL30;RPL32;RPL31;RPL34;ENO1;COMT;RPL8;RPL10A;ACTB;RPL6;RPL7;ACTG1;RPS15;PYCARD;PSMD8;RPS14;RPS17;RPS16;PSMD7;RPS19;PSMD4;TRIM28;RPL18A;RPS18;RPL36AL;RPL36;AP1S1;RPL35;RCC1;RPL38;BANF1;RPL37;KPNA2;B2M;RPL39;AP2M1;RPS13;RPS12;RPS9;RPS7;RPS8;RPS5;RPS6;RPL22;ATP1B3;RPSA;CYBA;HLA-A;RBX1;PSME1;IGKV4-1;RPL24;PSME2;CHMP4B;RPL27;RPL26;RPL29;RPL28;PPIA;UBA52;PSMD11;RPN2;RPN1;TXN;CORO1A;GNG10;IGL…		R-HSA-184323;R-HSA-180739;R-HSA-180736;R-HSA-9685655;R-HSA-182279;R-HSA-175108;R-HSA-182795;R-HSA-182286;R-HSA-175117;R-HSA-5211224;R-HSA-9613490;R-HSA-167459;R-HSA-9686710;R-HSA-9613498;R-HSA-9610942;R-HSA-167468;R-HSA-167474;R-HSA-167478;R-HSA-173111;R-HSA-167477;R-HSA-173115;R-HSA-167481;R-HSA-167484;R-HSA-9681616;R-HSA-175174;R-HSA-173642;R-HSA-182859;R-HSA-3149434;R-HSA-175177;R-HSA-9683679;…
R-HSA-72172	mRNA Splicing	54	196	0.0134968	5.00544e-12	6.89157e-11	14	14	0.00104275	9606	Homo sapiens	EIF4A3;YBX1;ELAVL1;SNRPD2;SNRPD1;MAGOH;SNRPD3;RBM17;BUD31;PRPF40A;PRPF6;SNRPG;SNRPE;SNRPF;SNRPC;SNRPA;SNRPB;SF1;SF3B4;SF3B2;RBM8A;SF3B6;SNU13;PUF60;PCBP1;POLR2E;POLR2G;SNRPB2;POLR2H;POLR2I;HNRNPA1;POLR2J;SRSF10;POLR2K;POLR2L;HSPA8;HNRNPA3;SF3A2;FUS;LSM5;LSM4;LSM3;LSM2;LSM8;NUDT21;LSM7;SNRNP40;LSM6;HNRNPK;HNRNPF;HNRNPA2B1;RNPS1		R-HSA-72160;R-HSA-72130;R-HSA-75079;R-HSA-72231;R-HSA-75081;R-HSA-75080;R-HSA-72139;R-HSA-72107;R-HSA-75083;R-HSA-75082;R-HSA-72143;R-HSA-156661;R-HSA-72124;R-HSA-72127
R-HSA-71291	Metabolism of amino acids and derivatives	120	661	0.0455171	5.3012e-12	6.89157e-11	25	285	0.0212275	9606	Homo sapiens	RPL4;RPL5;RPL30;RPL32;RPL31;RPL34;RPL8;RPL10A;SAT1;RPL6;RPL7;RPS15;PSMD8;RPS14;RPS17;RPS16;PSMD7;RPS19;PSMD4;RPL18A;RPS18;RPL36AL;RPL36;RPL35;RPL38;RPL37;RPL39;RPS13;RPS12;RPS9;RPS7;RPS8;RPS5;RPS6;RPL22;RPSA;ETHE1;SMS;PSME1;RPL24;PSME2;RPL27;RPL26;RPL29;RPL28;UBA52;NNMT;PSMD11;RPN2;RPN1;OAZ1;MPST;DARS;RPL41;RPS26;SEM1;AIMP2;RPS25;RPS28;RPS27;RPS29;RPS21;RPS24;RPS23;RPLP1;RPLP0;RPS4X;RPL7A;RPLP2;R…		R-HSA-174401;R-HSA-2408544;R-HSA-2408546;R-HSA-350600;R-HSA-9034756;R-HSA-9035227;R-HSA-9013533;R-HSA-1614605;R-HSA-9035484;R-HSA-9013471;R-HSA-8959510;R-HSA-353125;R-HSA-350567;R-HSA-351207;R-HSA-70692;R-HSA-71146;R-HSA-352232;R-HSA-351208;R-HSA-351210;R-HSA-2408532;R-HSA-70577;R-HSA-2408529;R-HSA-350578;R-HSA-9012721;R-HSA-5333615
R-HSA-1169091	Activation of NF-kappaB in B cells	31	72	0.00495799	5.50471e-12	7.15612e-11	5	10	0.000744823	9606	Homo sapiens	PSMD11;RPN2;RPN1;PSMB10;PSMA7;PSMB6;PSMD8;PSMB5;PSMD7;PSMD4;PSMB2;PSMB3;PSMB1;RPS27A;PSMB8;PSMB9;NFKBIA;SEM1;PSMA5;PSMA6;PSMA3;PSMA4;PSMA1;PSMC4;PSMC1;REL;PSME1;PSME2;UBA52		R-HSA-1168640;R-HSA-1168643;R-HSA-1168642;R-HSA-1168633;R-HSA-1168638
R-HSA-174084	Autodegradation of Cdh1 by Cdh1:APC/C	29	64	0.00440711	8.00604e-12	1.04079e-10	2	2	0.000148965	9606	Homo sapiens	PSMD11;RPN2;RPN1;PSMB10;PSMA7;ANAPC11;PSMB6;PSMD8;PSMB5;PSMD7;PSMD4;PSMB2;PSMB3;PSMB1;RPS27A;UBE2C;PSMB8;PSMB9;SEM1;PSMA5;PSMA6;PSMA3;PSMA4;PSMA1;PSMC4;PSMC1;PSME1;PSME2;UBA52		R-HSA-174058;R-HSA-174057
R-HSA-5387390	Hh mutants abrogate ligand secretion	29	64	0.00440711	8.00604e-12	1.04079e-10	2	7	0.000521376	9606	Homo sapiens	PSMD11;RPN2;RPN1;PSMB10;PSMA7;PSMB6;PSMD8;PSMB5;PSMD7;PSMD4;PSMB2;PSMB3;PSMB1;RPS27A;PSMB8;PSMB9;SEM1;PSMA5;PSMA6;PSMA3;PSMA4;PSMA1;PSMC4;PSMC1;PSME1;PSME2;UBA52		R-HSA-5387392;R-HSA-5483238
R-HSA-392499	Metabolism of proteins	312	2334	0.160722	8.31524e-12	1.08098e-10	463	892	0.0664383	9606	Homo sapiens	RPL4;RPL5;EIF4A1;RPL30;RPL32;RPL31;KDELR1;RPL34;UBE2L6;RPL8;ACTB;RPL6;RPL7;PSMD8;RPS15;CDC20;RPS14;RPS17;PSMD7;LGALS1;RPS16;PSMD4;RPL18A;RPS19;TRIM28;RPL36AL;RPS18;MYC;RPL36;RPL35;RPL38;RPL37;B2M;RPL39;RPS13;RPS12;RPL22;HLA-B;ALG3;HLA-A;PPA1;CSNK2B;XRN2;PSME1;VDAC3;PSME2;RPL24;RPL27;KDELR2;RPL26;RPL29;RPL28;UBA52;CES2;SF1;RPN2;KLK1;DCUN1D5;MRPL18;RPN1;MRPL16;MRPL17;MRPL14;MRPL15;TXN;MRPL13;MRPL11…		R-HSA-8956040;R-HSA-5686359;R-HSA-688136;R-HSA-5660757;R-HSA-8956045;R-HSA-5660752;R-HSA-5660753;R-HSA-8850560;R-HSA-5696605;R-HSA-4755524;R-HSA-5696600;R-HSA-4755526;R-HSA-3000383;R-HSA-548890;R-HSA-72722;R-HSA-162836;R-HSA-4755536;R-HSA-5665871;R-HSA-8956050;R-HSA-4551768;R-HSA-2022403;R-HSA-8850594;R-HSA-5696627;R-HSA-870437;R-HSA-3000348;R-HSA-71732;R-HSA-5696534;R-HSA-5694487;R-HSA-870479;R-…
R-HSA-68882	Mitotic Anaphase	62	249	0.0171464	8.5747e-12	1.11471e-10	22	32	0.00238344	9606	Homo sapiens	PSMD8;CDC20;TUBA1C;TUBA1B;PSMD7;TUBA1A;PSMD4;PTTG1;SUMO1;PPP2R1A;RCC1;BANF1;EMD;TUBB;DYNLL1;PSMA5;PSMA6;PSMA3;TUBB2A;PSMA4;PSMA1;PSME1;BIRC5;PSME2;CHMP4B;MAPRE1;UBA52;PSMD11;RPN2;RPN1;PSMB10;PSMA7;ANAPC11;PSMB6;CCNB2;CCNB1;PSMB5;PSMB2;PSMB3;RAD21;LMNA;PSMB1;BUB3;RPS27A;UBE2I;UBE2C;TUBB4B;ZWINT;PSMB8;PSMB9;SEM1;CENPF;RPS27;PSMC4;PSMC1;CDK1;CENPM;RAN		R-HSA-174144;R-HSA-2467809;R-HSA-2467811;R-HSA-9668405;R-HSA-174121;R-HSA-9668415;R-HSA-3000449;R-HSA-9667965;R-HSA-9624893;R-HSA-9668419;R-HSA-2995388;R-HSA-9624800;R-HSA-2467798;R-HSA-2545203;R-HSA-9668389;R-HSA-174202;R-HSA-9668395;R-HSA-9615945;R-HSA-2995376;R-HSA-9668398;R-HSA-9624876;R-HSA-9624845
R-HSA-2555396	Mitotic Metaphase and Anaphase	62	250	0.0172153	1.00706e-11	1.30918e-10	22	33	0.00245792	9606	Homo sapiens	PSMD8;CDC20;TUBA1C;TUBA1B;PSMD7;TUBA1A;PSMD4;PTTG1;SUMO1;PPP2R1A;RCC1;BANF1;EMD;TUBB;DYNLL1;PSMA5;PSMA6;PSMA3;TUBB2A;PSMA4;PSMA1;PSME1;BIRC5;PSME2;CHMP4B;MAPRE1;UBA52;PSMD11;RPN2;RPN1;PSMB10;PSMA7;ANAPC11;PSMB6;CCNB2;CCNB1;PSMB5;PSMB2;PSMB3;RAD21;LMNA;PSMB1;BUB3;RPS27A;UBE2I;UBE2C;TUBB4B;ZWINT;PSMB8;PSMB9;SEM1;CENPF;RPS27;PSMC4;PSMC1;CDK1;CENPM;RAN		R-HSA-174144;R-HSA-2467809;R-HSA-2467811;R-HSA-9668405;R-HSA-174121;R-HSA-9668415;R-HSA-3000449;R-HSA-9667965;R-HSA-9624893;R-HSA-9668419;R-HSA-2995388;R-HSA-9624800;R-HSA-2467798;R-HSA-2545203;R-HSA-9668389;R-HSA-174202;R-HSA-9668395;R-HSA-9615945;R-HSA-2995376;R-HSA-9668398;R-HSA-9624876;R-HSA-9624845
R-HSA-9020702	Interleukin-1 signaling	38	109	0.00750585	1.14322e-11	1.48618e-10	24	47	0.00350067	9606	Homo sapiens	PSMD11;RPN2;RPN1;HMGB1;PSMB10;PSMA7;PSMB6;PSMD8;PSMB5;PSMD7;PSMD4;PSMB2;PSMB3;PSMB1;MAP3K8;RPS27A;PSMB8;RBX1;NFKB2;PSMB9;NFKBIA;SEM1;PSMA5;PSMA6;PSMA3;PSMA4;PSMA1;PSMC4;PSMC1;REL;PSME1;UBE2N;PSME2;S100P;UBE2V1;UBA52;SQSTM1		R-HSA-507719;R-HSA-209063;R-HSA-168166;R-HSA-5684275;R-HSA-209061;R-HSA-209125;R-HSA-5684273;R-HSA-8948015;R-HSA-451649;R-HSA-8948066;R-HSA-5684250;R-HSA-450187;R-HSA-5684248;R-HSA-168140;R-HSA-5684261;R-HSA-451634;R-HSA-8948063;R-HSA-9630923;R-HSA-168184;R-HSA-8948018;R-HSA-446877;R-HSA-451418;R-HSA-209087;R-HSA-5684267
R-HSA-1640170	Cell Cycle	128	734	0.050544	1.36359e-11	1.77266e-10	297	449	0.0334426	9606	Homo sapiens	PSMD8;CDC20;PSMD7;CCND2;CCND1;PSMD4;PTTG1;PPP2R1A;MYC;RUVBL2;RCC1;BANF1;RBX1;DKC1;CSNK2B;NHP2;PSME1;PSME2;CHMP4B;UBA52;PSMD11;RPN2;RPN1;ANAPC11;CCNB2;CCNB1;RAD21;SFN;UBE2I;H3F3B;UBE2C;H3F3A;ZWINT;SEM1;TPX2;RPS27;CDK4;CDK1;UBE2N;HIST1H4C;NOP10;TOP2A;CDKN1A;MCM7;YWHAB;CKS1B;TUBA1C;TUBA1B;TUBA1A;YWHAQ;SUMO1;H2AFJ;ENSA;TK1;EMD;H2AFZ;TUBB;H2AFX;H2AFV;DYNLL1;YWHAZ;PSMA5;PSMA6;PSMA3;TUBB2A;PSMA4;PSMA1;M…		R-HSA-375302;R-HSA-69127;R-HSA-912389;R-HSA-8961665;R-HSA-174088;R-HSA-187916;R-HSA-69140;R-HSA-912408;R-HSA-2545203;R-HSA-69142;R-HSA-69144;R-HSA-174104;R-HSA-174105;R-HSA-187934;R-HSA-912429;R-HSA-69152;R-HSA-3000335;R-HSA-380455;R-HSA-187937;R-HSA-174119;R-HSA-9018017;R-HSA-174122;R-HSA-174120;R-HSA-174121;R-HSA-176175;R-HSA-75820;R-HSA-187948;R-HSA-75823;R-HSA-75822;R-HSA-187949;R-HSA-75825;R…
R-HSA-5678895	Defective CFTR causes cystic fibrosis	29	66	0.00454483	1.64113e-11	1.96936e-10	3	7	0.000521376	9606	Homo sapiens	PSMD11;RPN2;RPN1;PSMB10;PSMA7;PSMB6;PSMD8;PSMB5;PSMD7;PSMD4;PSMB2;PSMB3;PSMB1;RPS27A;PSMB8;PSMB9;SEM1;PSMA5;PSMA6;PSMA3;PSMA4;PSMA1;PSMC4;PSMC1;PSME1;PSME2;UBA52		R-HSA-8866854;R-HSA-8866858;R-HSA-8866856
R-HSA-4608870	Asymmetric localization of PCP proteins	29	66	0.00454483	1.64113e-11	1.96936e-10	2	7	0.000521376	9606	Homo sapiens	PSMD11;RPN2;RPN1;PSMB10;PSMA7;PSMB6;PSMD8;PSMB5;PSMD7;PSMD4;PSMB2;PSMB3;PSMB1;RPS27A;PSMB8;PSMB9;SEM1;PSMA5;PSMA6;PSMA3;PSMA4;PSMA1;PSMC4;PSMC1;PSME1;PSME2;UBA52		R-HSA-4608855;R-HSA-4608852
R-HSA-5658442	Regulation of RAS by GAPs	30	71	0.00488913	1.88375e-11	2.2605e-10	2	5	0.000372412	9606	Homo sapiens	PSMD11;RPN2;RPN1;PSMB10;PSMA7;PSMB6;PSMD8;PSMB5;PSMD7;PSMD4;PSMB2;PSMB3;PSMB1;RPS27A;PSMB8;RBX1;PSMB9;SEM1;PSMA5;PSMA6;PSMA3;PSMA4;PSMA1;PSMC4;PSMC1;PSME1;PSME2;UBA52		R-HSA-5658430;R-HSA-5658424
R-HSA-195253	Degradation of beta-catenin by the destruction complex	34	91	0.00626635	2.286e-11	2.74321e-10	17	23	0.00171309	9606	Homo sapiens	PSMD11;RPN2;RPN1;PSMB10;PSMA7;PSMB6;PSMD8;PSMB5;PSMD7;PSMD4;PSMB2;PSMB3;PPP2R1A;MYC;PSMB1;RPS27A;PSMB8;RBX1;PSMB9;SEM1;PSMA5;PSMA6;PSMA3;PSMA4;PSMA1;PSMC4;PSMC1;PSME1;CTNNB1;PSME2;UBA52		R-HSA-195300;R-HSA-2130279;R-HSA-8944352;R-HSA-195275;R-HSA-4641231;R-HSA-2130282;R-HSA-195304;R-HSA-5229348;R-HSA-2130286;R-HSA-5229343;R-HSA-195283;R-HSA-195251;R-HSA-195280;R-HSA-195318;R-HSA-5246693;R-HSA-195287;R-HSA-8944349
R-HSA-1168372	Downstream signaling events of B Cell Receptor (BCR)	34	91	0.00626635	2.286e-11	2.74321e-10	8	15	0.00111724	9606	Homo sapiens	PSMD11;RPN2;RPN1;PSMB10;PSMA7;PSMB6;PSMD8;PSMB5;PSMD7;PSMD4;PSMB2;PSMB3;PSMB1;RPS27A;PSMB8;PSMB9;NFKBIA;FKBP1A;SEM1;PSMA5;PSMA6;PSMA3;PSMA4;PSMA1;PSMC4;PSMC1;REL;PSME1;PSME2;CALM3;UBA52;PPIA		R-HSA-1168640;R-HSA-1168643;R-HSA-1168642;R-HSA-2025882;R-HSA-1168633;R-HSA-2025890;R-HSA-9690461;R-HSA-1168638
R-HSA-69202	Cyclin E associated events during G1/S transition	33	88	0.00605977	4.07688e-11	4.89226e-10	15	20	0.00148965	9606	Homo sapiens	CDKN1A;PSMD11;RPN2;RPN1;PSMB10;PSMA7;CKS1B;PSMB6;PSMD8;PSMB5;PSMD7;CCND1;PSMD4;PSMB2;PSMB3;MYC;PSMB1;RPS27A;PSMB8;PSMB9;SEM1;PSMA5;PSMA6;PSMA3;PSMA4;PSMA1;CDK4;PSMC4;PSMC1;PSME1;CDK1;PSME2;UBA52		R-HSA-188386;R-HSA-187552;R-HSA-187520;R-HSA-188390;R-HSA-8848436;R-HSA-187574;R-HSA-187575;R-HSA-187828;R-HSA-198613;R-HSA-8932400;R-HSA-8848414;R-HSA-187545;R-HSA-188345;R-HSA-69562;R-HSA-188350
R-HSA-69002	DNA Replication Pre-Initiation	33	88	0.00605977	4.07688e-11	4.89226e-10	11	21	0.00156413	9606	Homo sapiens	PSMD11;MCM7;RPN2;RPN1;PSMB10;PSMA7;PSMB6;PSMD8;PSMB5;PSMD7;PSMD4;PSMB2;PSMB3;PSMB1;RPS27A;PSMB8;PSMB9;SEM1;PSMA5;PSMA6;PSMA3;PSMA4;PSMA1;PSMC4;RPA3;PSMC1;MCM3;PSME1;PSME2;MCM5;UBA52		R-HSA-68849;R-HSA-68960;R-HSA-68914;R-HSA-68917;R-HSA-68916;R-HSA-68919;R-HSA-68918;R-HSA-68825;R-HSA-68712;R-HSA-68954;R-HSA-68940
R-HSA-8948751	Regulation of PTEN stability and activity	30	74	0.00509572	5.01689e-11	6.02026e-10	7	13	0.000968271	9606	Homo sapiens	PSMD11;RPN2;RPN1;PSMB10;PSMA7;PSMB6;PSMD8;PSMB5;PSMD7;PSMD4;PSMB2;PSMB3;PSMB1;RPS27A;PSMB8;PSMB9;SEM1;PSMA5;PSMA6;PSMA3;PSMA4;PSMA1;PSMC4;PSMC1;CSNK2B;PSME1;PSME2;UBA52		R-HSA-6807206;R-HSA-8851011;R-HSA-8850945;R-HSA-8850992;R-HSA-8948832;R-HSA-6807134;R-HSA-8948775
R-HSA-72203	Processing of Capped Intron-Containing Pre-mRNA	61	256	0.0176284	7.03244e-11	8.43893e-10	32	32	0.00238344	9606	Homo sapiens	NXT1;EIF4A3;YBX1;ELAVL1;SNRPD2;SNRPD1;MAGOH;SNRPD3;RBM17;BUD31;THOC3;PRPF40A;THOC7;DDX39A;PRPF6;SARNP;SNRPG;SNRPE;SNRPF;SNRPC;SNRPA;SNRPB;SF1;SF3B4;SLBP;SF3B2;RBM8A;SF3B6;SNU13;PUF60;PCBP1;POLR2E;POLR2G;SNRPB2;POLR2H;POLR2I;HNRNPA1;POLR2J;RAE1;SRSF10;POLR2K;POLR2L;HSPA8;HNRNPA3;SF3A2;FUS;LSM5;LSM4;LSM3;LSM2;LSM8;NUDT21;LSM7;SNRNP40;LSM6;HNRNPK;HNRNPF;HNRNPA2B1;RNPS1		R-HSA-8849157;R-HSA-72130;R-HSA-159046;R-HSA-75079;R-HSA-75081;R-HSA-159050;R-HSA-75080;R-HSA-72139;R-HSA-75083;R-HSA-75082;R-HSA-72143;R-HSA-111439;R-HSA-77587;R-HSA-158481;R-HSA-158484;R-HSA-75097;R-HSA-75096;R-HSA-75098;R-HSA-77594;R-HSA-72095;R-HSA-72160;R-HSA-72103;R-HSA-72231;R-HSA-72107;R-HSA-158441;R-HSA-158447;R-HSA-72180;R-HSA-156661;R-HSA-72185;R-HSA-72124;R-HSA-72127;R-HSA-159101
R-HSA-351202	Metabolism of polyamines	31	80	0.00550888	7.17125e-11	8.6055e-10	8	17	0.0012662	9606	Homo sapiens	PSMD11;RPN2;ODC1;RPN1;SAT1;OAZ1;PSMB10;PSMA7;PSMB6;PSMD8;PSMB5;PSMD7;PSMD4;PSMB2;PSMB3;PSMB1;PSMB8;PSMB9;SEM1;PSMA5;PSMA6;PSMA3;PSMA4;PSMA1;PSMC4;PSMC1;SMS;PSME1;PSME2		R-HSA-353125;R-HSA-350567;R-HSA-351207;R-HSA-70692;R-HSA-350578;R-HSA-350600;R-HSA-351208;R-HSA-351210
R-HSA-69656	Cyclin A:Cdk2-associated events at S phase entry	33	90	0.00619749	7.18526e-11	8.62232e-10	14	19	0.00141516	9606	Homo sapiens	CDKN1A;PSMD11;RPN2;RPN1;PSMB10;PSMA7;CKS1B;PSMB6;PSMD8;PSMB5;PSMD7;CCND1;PSMD4;PSMB2;PSMB3;MYC;PSMB1;RPS27A;PSMB8;PSMB9;SEM1;PSMA5;PSMA6;PSMA3;PSMA4;PSMA1;CDK4;PSMC4;PSMC1;PSME1;CDK1;PSME2;UBA52		R-HSA-187552;R-HSA-187520;R-HSA-187948;R-HSA-187916;R-HSA-187949;R-HSA-8848436;R-HSA-187574;R-HSA-187575;R-HSA-187828;R-HSA-198613;R-HSA-8848414;R-HSA-187545;R-HSA-188345;R-HSA-187934
R-HSA-5358346	Hedgehog ligand biogenesis	29	72	0.00495799	1.21224e-10	1.33346e-09	2	15	0.00111724	9606	Homo sapiens	PSMD11;RPN2;RPN1;PSMB10;PSMA7;PSMB6;PSMD8;PSMB5;PSMD7;PSMD4;PSMB2;PSMB3;PSMB1;RPS27A;PSMB8;PSMB9;SEM1;PSMA5;PSMA6;PSMA3;PSMA4;PSMA1;PSMC4;PSMC1;PSME1;PSME2;UBA52		R-HSA-5362448;R-HSA-5362412
R-HSA-5689603	UCH proteinases	34	98	0.00674838	1.53956e-10	1.69352e-09	8	11	0.000819306	9606	Homo sapiens	PSMD11;RPN2;RPN1;NEDD8;PSMB10;ACTB;PSMA7;ACTG1;PSMB6;PSMD8;PSMB5;PSMD7;PSMD4;PSMB2;PSMB3;PSMB1;RPS27A;ADRM1;ACTL6A;PSMB8;PSMB9;SEM1;PSMA5;PSMA6;PSMA3;HIST3H2A;PSMA4;PSMA1;PSMC4;PSMC1;PSME1;PSME2;UBA52		R-HSA-5690790;R-HSA-5690759;R-HSA-5665854;R-HSA-5690319;R-HSA-5665871;R-HSA-2179291;R-HSA-5689544;R-HSA-5690808
R-HSA-8939902	Regulation of RUNX2 expression and activity	31	83	0.00571547	1.72747e-10	1.90022e-09	13	32	0.00238344	9606	Homo sapiens	PSMD11;RPN2;RPN1;PSMB10;PSMA7;PSMB6;PSMD8;PSMB5;PSMD7;PSMD4;PSMB2;PSMB3;PSMB1;RPS27A;STAT1;PSMB8;RBX1;PSMB9;SEM1;PSMA5;PSMA6;PSMA3;PSMA4;PSMA1;PSMC4;PSMC1;PSME1;PSME2;UBA52		R-HSA-8939688;R-HSA-9008076;R-HSA-9008015;R-HSA-9008110;R-HSA-8939801;R-HSA-9009403;R-HSA-9008475;R-HSA-8939706;R-HSA-9009308;R-HSA-9008479;R-HSA-9007999;R-HSA-9008478;R-HSA-9009362
R-HSA-162906	HIV Infection	61	264	0.0181793	2.27782e-10	2.5056e-09	126	160	0.0119172	9606	Homo sapiens	ARF1;PSMD8;PSMD7;PSMD4;RCC1;AP1S1;ELOB;BANF1;ELOC;RAC1;B2M;AP2M1;HLA-A;RBX1;PSMA5;PSMA6;PSMA3;PSMA4;PSMA1;PSME1;PSME2;CHMP4B;UBA52;PPIA;GTF2A2;PSMD11;RPN2;RPN1;CXCR4;PSMB10;PSMA7;PSMB6;PSMB5;PSMB2;PSMB3;PSMB1;AP2S1;POLR2E;POLR2G;POLR2H;RPS27A;POLR2I;POLR2J;RAE1;POLR2K;POLR2L;RANBP1;XRCC6;NPM1;FUS;HMGA1;PSMB8;PSMB9;SEM1;PSMC4;PSMC1;TCEA1;RAN		R-HSA-184323;R-HSA-180739;R-HSA-8951690;R-HSA-180736;R-HSA-182279;R-HSA-175108;R-HSA-182795;R-HSA-182286;R-HSA-175117;R-HSA-167181;R-HSA-167191;R-HSA-167192;R-HSA-162590;R-HSA-167196;R-HSA-167197;R-HSA-9613490;R-HSA-167459;R-HSA-9613498;R-HSA-167468;R-HSA-167474;R-HSA-167478;R-HSA-173111;R-HSA-167477;R-HSA-173115;R-HSA-167481;R-HSA-180540;R-HSA-167484;R-HSA-175174;R-HSA-173642;R-HSA-182859;R-HSA-…
R-HSA-69239	Synthesis of DNA	40	133	0.00915852	2.45981e-10	2.70579e-09	18	26	0.00193654	9606	Homo sapiens	PSMD11;PCNA;MCM7;RPN2;RPN1;PSMB10;PSMA7;ANAPC11;PSMB6;PSMD8;POLD4;PSMB5;PSMD7;PSMD4;PSMB2;PSMB3;POLD2;PSMB1;RPS27A;UBE2C;PSMB8;RBX1;PSMB9;SEM1;PSMA5;PSMA6;PSMA3;PSMA4;PSMA1;PSMC4;RPA3;PSMC1;MCM3;PSME1;CDK1;PSME2;MCM5;UBA52		R-HSA-69152;R-HSA-69127;R-HSA-69063;R-HSA-176942;R-HSA-69005;R-HSA-69068;R-HSA-68944;R-HSA-68946;R-HSA-69074;R-HSA-68948;R-HSA-69140;R-HSA-69015;R-HSA-69142;R-HSA-69016;R-HSA-69144;R-HSA-69019;R-HSA-69116;R-HSA-169468
R-HSA-5687128	MAPK6/MAPK4 signaling	35	106	0.00729927	3.00442e-10	3.30486e-09	10	40	0.00297929	9606	Homo sapiens	PSMD11;RPN2;RPN1;HSPB1;STK4;PSMB10;PSMA7;PSMB6;PSMD8;PSMB5;PSMD7;PSMD4;PSMB2;PSMB3;MYC;PSMB1;RAC1;RPS27A;PSMB8;PSMB9;SEM1;PSMA5;PSMA6;PSMA3;PSMA4;PSMA1;PSMC4;PSMC1;PSME1;CDK1;PSME2;UBA52		R-HSA-5692755;R-HSA-5687121;R-HSA-5687086;R-HSA-389788;R-HSA-5627775;R-HSA-5687115;R-HSA-5687083;R-HSA-5687112;R-HSA-5687081;R-HSA-5687113
R-HSA-69620	Cell Cycle Checkpoints	63	280	0.0192811	3.23328e-10	3.55661e-09	32	56	0.00417101	9606	Homo sapiens	CDKN1A;MCM7;YWHAB;PSMD8;CDC20;PSMD7;PSMD4;YWHAQ;SUMO1;PPP2R1A;H2AFX;DYNLL1;YWHAZ;PSMA5;PSMA6;PSMA3;PSMA4;PSMA1;MCM3;PSME1;BIRC5;PSME2;MCM5;MAPRE1;UBA52;PSMD11;RPN2;RPN1;HIST1H2BK;PSMB10;PSMA7;ANAPC11;PSMB6;CCNB2;CCNB1;PSMB5;PSMB2;PSMB3;PSMB1;SFN;BUB3;RPS27A;CDKN2A;UBE2C;ZWINT;PSMB8;PSMB9;SEM1;CENPF;RPS27;PSMC4;RPA3;PSMC1;UBE2N;CDK1;CENPM;HIST1H4C		R-HSA-5683735;R-HSA-69891;R-HSA-6799332;R-HSA-8852354;R-HSA-170055;R-HSA-75016;R-HSA-176264;R-HSA-264458;R-HSA-6804724;R-HSA-170070;R-HSA-6803388;R-HSA-187934;R-HSA-69598;R-HSA-69600;R-HSA-141409;R-HSA-176101;R-HSA-6804879;R-HSA-176298;R-HSA-141422;R-HSA-6803403;R-HSA-141423;R-HSA-176175;R-HSA-6803411;R-HSA-141431;R-HSA-141429;R-HSA-264444;R-HSA-176250;R-HSA-69562;R-HSA-176318;R-HSA-141439;R-HSA-…
R-HSA-2467813	Separation of Sister Chromatids	50	195	0.0134279	3.40133e-10	3.74147e-09	7	8	0.000595859	9606	Homo sapiens	PSMD11;RPN2;RPN1;PSMB10;PSMA7;ANAPC11;PSMB6;PSMD8;CDC20;TUBA1C;TUBA1B;PSMB5;PSMD7;TUBA1A;PSMD4;PSMB2;PTTG1;PSMB3;PPP2R1A;RAD21;PSMB1;BUB3;RPS27A;UBE2C;TUBB;TUBB4B;DYNLL1;PSMB8;ZWINT;PSMB9;SEM1;PSMA5;PSMA6;CENPF;PSMA3;TUBB2A;RPS27;PSMA4;PSMA1;PSMC4;PSMC1;PSME1;CENPM;BIRC5;PSME2;MAPRE1;UBA52		R-HSA-174144;R-HSA-2467798;R-HSA-2467809;R-HSA-2545203;R-HSA-2467811;R-HSA-174202;R-HSA-174121
R-HSA-8878159	Transcriptional regulation by RUNX3	37	118	0.0081256	3.79438e-10	4.17381e-09	16	47	0.00350067	9606	Homo sapiens	CDKN1A;PSMD11;RPN2;RPN1;PSMB10;PSMA7;PSMB6;PSMD8;PSMB5;PSMD7;CCND1;PSMD4;PSMB2;PSMB3;MYC;PSMB1;RPS27A;CDKN2A;PSMB8;PSMB9;SEM1;PSMA5;PSMA6;PSMA3;PSMA4;PSMA1;PSMC4;PSMC1;PSME1;CTNNB1;PSME2;UBA52		R-HSA-4411367;R-HSA-8878178;R-HSA-8952419;R-HSA-8951428;R-HSA-8952069;R-HSA-8878186;R-HSA-8952101;R-HSA-8952408;R-HSA-8952058;R-HSA-8878130;R-HSA-8952382;R-HSA-8952062;R-HSA-8952081;R-HSA-8951442;R-HSA-8951443;R-HSA-4411357
R-HSA-2132295	MHC class II antigen presentation	42	148	0.0101914	4.86704e-10	5.35375e-09	25	26	0.00193654	9606	Homo sapiens	ARF1;CLTA;CTSS;TUBA1C;TUBA1B;TUBA1A;CAPZB;CTSL;AP2S1;CTSH;AP1S1;CTSC;HLA-DQA1;AP2M1;CTSB;HLA-DPA1;CTSA;CD74;HLA-DRB5;TUBB;TUBB4B;DYNLL1;TUBB2A;HLA-DPB1;HLA-DRB1;LGMN		R-HSA-2130336;R-HSA-8951498;R-HSA-8951500;R-HSA-2130725;R-HSA-2130731;R-HSA-2130349;R-HSA-2130478;R-HSA-2213235;R-HSA-2213236;R-HSA-2130486;R-HSA-2213239;R-HSA-2213241;R-HSA-2213243;R-HSA-8856157;R-HSA-2130619;R-HSA-2213244;R-HSA-2213246;R-HSA-2213248;R-HSA-2130500;R-HSA-2130504;R-HSA-2130378;R-HSA-2130640;R-HSA-2130641;R-HSA-2130706;R-HSA-2130393
R-HSA-5607764	CLEC7A (Dectin-1) signaling	37	120	0.00826332	5.93167e-10	6.14863e-09	19	45	0.00335171	9606	Homo sapiens	PSMD11;RPN2;UBE2D2;RPN1;PSMB10;PSMA7;RELB;PYCARD;PSMB6;PSMD8;PSMB5;PSMD7;PSMD4;PSMB2;PSMB3;PSMB1;RPS27A;PSMB8;NFKB2;PSMB9;NFKBIA;SEM1;PSMA5;PSMA6;PSMA3;PSMA4;PSMA1;PSMC4;PSMC1;REL;PSME1;UBE2N;PSME2;CALM3;UBE2V1;UBA52		R-HSA-5660662;R-HSA-5660663;R-HSA-5607728;R-HSA-202534;R-HSA-5607731;R-HSA-5607741;R-HSA-2730849;R-HSA-202541;R-HSA-2730872;R-HSA-74448;R-HSA-5660965;R-HSA-5607725;R-HSA-5607757;R-HSA-5607756;R-HSA-5607724;R-HSA-2730867;R-HSA-5607726;R-HSA-5607720;R-HSA-5607723
R-HSA-69278	Cell Cycle, Mitotic	105	596	0.0410412	6.14863e-10	6.14863e-09	233	350	0.0260688	9606	Homo sapiens	TOP2A;CDKN1A;MCM7;CKS1B;PSMD8;CDC20;TUBA1C;TUBA1B;PSMD7;CCND2;TUBA1A;CCND1;PSMD4;PTTG1;SUMO1;H2AFJ;PPP2R1A;MYC;ENSA;RCC1;BANF1;TK1;EMD;H2AFZ;TUBB;H2AFX;H2AFV;DYNLL1;RBX1;PSMA5;PSMA6;PSMA3;TUBB2A;PSMA4;PSMA1;CSNK2B;PSME1;MCM3;BIRC5;PSME2;CHMP4B;MCM5;MAPRE1;UBA52;PCNA;PSMD11;RPN2;RPN1;HIST1H2BK;CAPG;TYMS;PSMB10;PSMA7;ANAPC11;PSMB6;CCNB2;POLD4;CCNB1;PSMB5;PSMB2;PSMB3;RAD21;LMNA;POLD2;PSMB1;BUB3;RPS2…		R-HSA-375302;R-HSA-69127;R-HSA-8961665;R-HSA-174088;R-HSA-187916;R-HSA-69140;R-HSA-2545203;R-HSA-69142;R-HSA-69144;R-HSA-174104;R-HSA-174105;R-HSA-187934;R-HSA-69152;R-HSA-3000335;R-HSA-380455;R-HSA-187937;R-HSA-174119;R-HSA-9018017;R-HSA-174122;R-HSA-174120;R-HSA-174121;R-HSA-75820;R-HSA-187948;R-HSA-75823;R-HSA-75822;R-HSA-187949;R-HSA-75825;R-HSA-75824;R-HSA-2470935;R-HSA-187959;R-HSA-174132;R…
R-HSA-69275	G2/M Transition	52	212	0.0145985	6.78243e-10	6.78243e-09	54	78	0.00580962	9606	Homo sapiens	CDKN1A;PSMD11;RPN2;RPN1;PSMB10;PSMA7;PSMB6;PSMD8;CCNB2;TUBA1C;CCNB1;TUBA1B;PSMB5;PSMD7;TUBA1A;PSMD4;PSMB2;PSMB3;PPP2R1A;PSMB1;RPS27A;TUBB;TUBB4B;DYNLL1;PSMB8;RBX1;PSMB9;PPP1CA;SEM1;PSMA5;TPX2;PSMA6;CENPF;PSMA3;TUBB2A;PSMA4;PSMA1;PSMC4;PSMC1;PSME1;CDK1;PSME2;MAPRE1;UBA52		R-HSA-380294;R-HSA-8852354;R-HSA-170116;R-HSA-380303;R-HSA-170126;R-HSA-8852362;R-HSA-170131;R-HSA-380311;R-HSA-3002811;R-HSA-8853405;R-HSA-8854044;R-HSA-8854041;R-HSA-3000335;R-HSA-380455;R-HSA-8854052;R-HSA-8854051;R-HSA-170153;R-HSA-8853419;R-HSA-170158;R-HSA-170156;R-HSA-8854071;R-HSA-170161;R-HSA-4086410;R-HSA-170044;R-HSA-8852280;R-HSA-170055;R-HSA-4088441;R-HSA-4088439;R-HSA-170057;R-HSA-4…
R-HSA-453274	Mitotic G2-G2/M phases	52	214	0.0147363	9.27329e-10	9.27329e-09	56	80	0.00595859	9606	Homo sapiens	CDKN1A;PSMD11;RPN2;RPN1;PSMB10;PSMA7;PSMB6;PSMD8;CCNB2;TUBA1C;CCNB1;TUBA1B;PSMB5;PSMD7;TUBA1A;PSMD4;PSMB2;PSMB3;PPP2R1A;PSMB1;RPS27A;TUBB;TUBB4B;DYNLL1;PSMB8;RBX1;PSMB9;PPP1CA;SEM1;PSMA5;TPX2;PSMA6;CENPF;PSMA3;TUBB2A;PSMA4;PSMA1;PSMC4;PSMC1;PSME1;CDK1;PSME2;MAPRE1;UBA52		R-HSA-380294;R-HSA-8852354;R-HSA-170116;R-HSA-380303;R-HSA-170126;R-HSA-8852362;R-HSA-170131;R-HSA-380311;R-HSA-3002811;R-HSA-8853405;R-HSA-8854044;R-HSA-8854041;R-HSA-3000335;R-HSA-380455;R-HSA-187937;R-HSA-8854052;R-HSA-8854051;R-HSA-170153;R-HSA-8853419;R-HSA-170158;R-HSA-170156;R-HSA-8854071;R-HSA-170161;R-HSA-4086410;R-HSA-187959;R-HSA-170044;R-HSA-8852280;R-HSA-170055;R-HSA-4088441;R-HSA-40…
R-HSA-8878166	Transcriptional regulation by RUNX2	41	147	0.0101226	1.27223e-09	1.27223e-08	21	84	0.00625652	9606	Homo sapiens	CDKN1A;PSMD11;RPN2;RPN1;PSMB10;PSMA7;PSMB6;PSMD8;LGALS3;CCNB1;PSMB5;PSMD7;CCND1;PSMD4;PSMB2;PSMB3;PSMB1;RPS27A;STAT1;PSMB8;RBX1;PSMB9;SEM1;PSMA5;PSMA6;PSMA3;PSMA4;PSMA1;CDK4;PSMC4;PSMC1;PSME1;CDK1;BAX;PSME2;UBA52		R-HSA-8939688;R-HSA-9008456;R-HSA-9008076;R-HSA-8938382;R-HSA-9008015;R-HSA-9008110;R-HSA-9008832;R-HSA-9009282;R-HSA-8938371;R-HSA-9008839;R-HSA-8939801;R-HSA-9009403;R-HSA-9008475;R-HSA-8939706;R-HSA-9009308;R-HSA-9008412;R-HSA-9008479;R-HSA-9007999;R-HSA-9008478;R-HSA-9008433;R-HSA-9009362
R-HSA-5610787	Hedgehog 'off' state	37	124	0.00853877	1.40612e-09	1.40612e-08	9	32	0.00238344	9606	Homo sapiens	PSMD11;RPN2;RPN1;PSMB10;PSMA7;PSMB6;PSMD8;TUBA1C;TUBA1B;PSMB5;PSMD7;TUBA1A;PSMD4;PSMB2;PSMB3;PSMB1;RPS27A;TUBB;TUBB4B;PSMB8;RBX1;PSMB9;SEM1;PSMA5;PSMA6;PSMA3;TUBB2A;PSMA4;PSMA1;PSMC4;PSMC1;PSME1;PSME2;UBA52		R-HSA-5610757;R-HSA-5610742;R-HSA-5610758;R-HSA-5610754;R-HSA-5610733;R-HSA-5610767;R-HSA-5610745;R-HSA-5610760;R-HSA-5610746
R-HSA-3858494	Beta-catenin independent WNT signaling	44	166	0.0114309	1.46045e-09	1.46045e-08	22	51	0.0037986	9606	Homo sapiens	PSMD11;RPN2;RPN1;CLTB;CLTA;PSMB10;PSMA7;PSMB6;PSMD8;GNG10;PSMB5;PSMD7;GNG5;PSMD4;PSMB2;PSMB3;MYC;PSMB1;RAC2;AP2S1;RAC1;RPS27A;AP2M1;PSMB8;RHOA;PSMB9;SEM1;PSMA5;PSMA6;PSMA3;PSMA4;PSMA1;PSMC4;GNB2;PSMC1;PSME1;CTNNB1;PSME2;CALM3;PFN1;UBA52		R-HSA-8944362;R-HSA-4332358;R-HSA-3858495;R-HSA-4332359;R-HSA-5140747;R-HSA-4411365;R-HSA-4332363;R-HSA-4551465;R-HSA-5138433;R-HSA-3858475;R-HSA-4608855;R-HSA-2730872;R-HSA-4608852;R-HSA-4411383;R-HSA-5138459;R-HSA-3965450;R-HSA-398193;R-HSA-3965444;R-HSA-3965447;R-HSA-3965441;R-HSA-398040;R-HSA-4551451
R-HSA-69306	DNA Replication	40	142	0.00977827	1.53447e-09	1.53447e-08	29	47	0.00350067	9606	Homo sapiens	PSMD11;PCNA;MCM7;RPN2;RPN1;PSMB10;PSMA7;ANAPC11;PSMB6;PSMD8;POLD4;PSMB5;PSMD7;PSMD4;PSMB2;PSMB3;POLD2;PSMB1;RPS27A;UBE2C;PSMB8;RBX1;PSMB9;SEM1;PSMA5;PSMA6;PSMA3;PSMA4;PSMA1;PSMC4;RPA3;PSMC1;MCM3;PSME1;CDK1;PSME2;MCM5;UBA52		R-HSA-69127;R-HSA-69063;R-HSA-69005;R-HSA-68940;R-HSA-69068;R-HSA-68944;R-HSA-68946;R-HSA-69074;R-HSA-68948;R-HSA-69140;R-HSA-69015;R-HSA-69142;R-HSA-68825;R-HSA-69016;R-HSA-69144;R-HSA-69019;R-HSA-68954;R-HSA-68960;R-HSA-69152;R-HSA-68712;R-HSA-176942;R-HSA-68849;R-HSA-68914;R-HSA-68917;R-HSA-68916;R-HSA-68919;R-HSA-68918;R-HSA-69116;R-HSA-169468
R-HSA-69242	S Phase	46	180	0.012395	1.89729e-09	1.89729e-08	41	54	0.00402205	9606	Homo sapiens	CDKN1A;PSMD11;PCNA;MCM7;RPN2;RPN1;PSMB10;PSMA7;CKS1B;ANAPC11;PSMB6;PSMD8;POLD4;PSMB5;PSMD7;CCND1;PSMD4;PSMB2;PSMB3;RAD21;MYC;POLD2;PSMB1;RPS27A;UBE2C;PSMB8;RBX1;PSMB9;SEM1;PSMA5;PSMA6;PSMA3;PSMA4;PSMA1;CDK4;PSMC4;RPA3;PSMC1;MCM3;PSME1;CDK1;PSME2;MCM5;UBA52		R-HSA-187520;R-HSA-69127;R-HSA-69063;R-HSA-69005;R-HSA-69068;R-HSA-187916;R-HSA-68944;R-HSA-68946;R-HSA-69074;R-HSA-68948;R-HSA-69140;R-HSA-69015;R-HSA-198613;R-HSA-69142;R-HSA-69016;R-HSA-69144;R-HSA-8848414;R-HSA-69019;R-HSA-2473151;R-HSA-187545;R-HSA-187934;R-HSA-69152;R-HSA-187552;R-HSA-2468039;R-HSA-2473152;R-HSA-176942;R-HSA-2468041;R-HSA-75820;R-HSA-187948;R-HSA-75823;R-HSA-75822;R-HSA-187…
R-HSA-9013694	Signaling by NOTCH4	31	92	0.00633522	1.91476e-09	1.91476e-08	5	20	0.00148965	9606	Homo sapiens	PSMD11;RPN2;RPN1;PSMB10;PSMA7;PSMB6;PSMD8;APH1A;PSMB5;PSMD7;PSMD4;PSMB2;PSMB3;PSMB1;RPS27A;ALG3;YWHAZ;PSMB8;RBX1;PSMB9;SEM1;PSMA5;PSMA6;PSMA3;PSMA4;PSMA1;PSMC4;PSMC1;PSME1;PSME2;UBA52		R-HSA-9604642;R-HSA-9604387;R-HSA-9604294;R-HSA-9604308;R-HSA-9604629
R-HSA-5668541	TNFR2 non-canonical NF-kB pathway	33	104	0.00716155	2.49504e-09	2.49504e-08	14	43	0.00320274	9606	Homo sapiens	PSMD11;RPN2;RPN1;PSMB10;PSMA7;RELB;PSMB6;PSMD8;PSMB5;PSMD7;PSMD4;PSMB2;PSMB3;PSMB1;RPS27A;TNFRSF12A;PSMB8;NFKB2;PSMB9;SEM1;PSMA5;PSMA6;PSMA3;PSMA4;PSMA1;PSMC4;PSMC1;REL;PSME1;TNFSF9;PSME2;UBA52		R-HSA-5668534;R-HSA-5676598;R-HSA-5607731;R-HSA-5668414;R-HSA-5607741;R-HSA-5669023;R-HSA-8858475;R-HSA-5668454;R-HSA-5668481;R-HSA-5607725;R-HSA-5607726;R-HSA-5607720;R-HSA-5668520;R-HSA-5607723
R-HSA-389957	Prefoldin mediated transfer of substrate to CCT/TriC	17	29	0.00199697	4.12328e-09	4.12328e-08	2	2	0.000148965	9606	Homo sapiens	CCT3;CCT2;TUBB;TUBB4B;ACTB;ACTG1;CCT6A;TUBA1C;TUBB2A;TUBA1A;TCP1;PFDN2;PFDN4;PFDN5;CCT5;CCT4		R-HSA-389970;R-HSA-389980
R-HSA-5632684	Hedgehog 'on' state	30	92	0.00633522	7.16065e-09	7.16065e-08	6	37	0.00275585	9606	Homo sapiens	PSMD11;RPN2;RPN1;PSMB10;PSMA7;PSMB6;PSMD8;PSMB5;PSMD7;PSMD4;PSMB2;PSMB3;PSMB1;RPS27A;PSMB8;RBX1;PSMB9;SEM1;PSMA5;PSMA6;PSMA3;PSMA4;PSMA1;PSMC4;PSMC1;PSME1;PSME2;UBA52		R-HSA-5635856;R-HSA-5635868;R-HSA-5635855;R-HSA-5635854;R-HSA-5632648;R-HSA-5635864
R-HSA-109581	Apoptosis	46	192	0.0132213	1.28991e-08	1.28991e-07	33	141	0.010502	9606	Homo sapiens	PSMD11;RPN2;YWHAB;RPN1;HMGB2;HMGB1;PSMB10;PSMA7;PSMB6;PSMD8;PSMB5;PSMD7;PSMD4;PSMB2;YWHAQ;PSMB3;C1QBP;LMNA;PSMB1;SFN;BID;RPS27A;SPTAN1;BCAP31;CDKN2A;DYNLL1;YWHAZ;PSMB8;PSMB9;SEM1;PSMA5;PSMA6;PSMA3;PSMA4;PSMA1;PSMC4;PSMC1;PSME1;CTNNB1;BAX;PSME2;VIM;UBA52;PLEC		R-HSA-211715;R-HSA-139906;R-HSA-114307;R-HSA-508162;R-HSA-351948;R-HSA-139918;R-HSA-139917;R-HSA-139920;R-HSA-168848;R-HSA-168849;R-HSA-351894;R-HSA-202967;R-HSA-211734;R-HSA-266204;R-HSA-114264;R-HSA-202969;R-HSA-201628;R-HSA-114275;R-HSA-264865;R-HSA-201637;R-HSA-350319;R-HSA-350318;R-HSA-211247;R-HSA-9645694;R-HSA-114284;R-HSA-9645692;R-HSA-114352;R-HSA-141367;R-HSA-139895;R-HSA-139893;R-HSA-1…
R-HSA-389958	Cooperation of Prefoldin and TriC/CCT in actin and tubulin folding	18	37	0.00254786	2.43398e-08	2.43398e-07	6	6	0.000446894	9606	Homo sapiens	CCT3;CCT2;TUBB;TUBB4B;ACTB;ACTG1;CCT6A;TUBA1C;TUBA1B;TUBB2A;TUBA1A;TCP1;PFDN2;PFDN4;PFDN5;CCT5;CCT4		R-HSA-390453;R-HSA-389970;R-HSA-389954;R-HSA-389980;R-HSA-389961;R-HSA-390459
R-HSA-72165	mRNA Splicing - Minor Pathway	22	56	0.00385622	3.08813e-08	3.08813e-07	5	5	0.000372412	9606	Homo sapiens	SF3B4;SF3B2;SF3B6;SNU13;YBX1;LSM2;SNRNP40;PRPF6;SNRPD2;SNRPD1;POLR2E;SNRPG;POLR2G;SNRPE;POLR2H;SNRPF;SNRPD3;POLR2I;POLR2J;POLR2K;POLR2L;SNRPB		R-HSA-75079;R-HSA-75081;R-HSA-75080;R-HSA-75083;R-HSA-75082
R-HSA-68886	M Phase	76	416	0.0286462	3.73861e-08	3.36474e-07	61	91	0.00677789	9606	Homo sapiens	PSMD8;CDC20;TUBA1C;TUBA1B;PSMD7;TUBA1A;PSMD4;PTTG1;SUMO1;H2AFJ;PPP2R1A;ENSA;RCC1;BANF1;EMD;H2AFZ;TUBB;H2AFX;H2AFV;DYNLL1;PSMA5;PSMA6;PSMA3;TUBB2A;PSMA4;PSMA1;CSNK2B;PSME1;BIRC5;PSME2;CHMP4B;MAPRE1;UBA52;PSMD11;RPN2;RPN1;HIST1H2BK;CAPG;PSMB10;PSMA7;ANAPC11;PSMB6;CCNB2;CCNB1;PSMB5;PSMB2;PSMB3;RAD21;LMNA;PSMB1;BUB3;RPS27A;RAE1;UBE2I;H3F3B;UBE2C;H3F3A;TUBB4B;ZWINT;PSMB8;PSMB9;SEM1;CENPF;RPS27;PSMC4;P…		R-HSA-2514854;R-HSA-9648017;R-HSA-375302;R-HSA-1638803;R-HSA-2294574;R-HSA-2990880;R-HSA-2990882;R-HSA-2995388;R-HSA-2520883;R-HSA-2545203;R-HSA-2294580;R-HSA-380316;R-HSA-2468287;R-HSA-2294590;R-HSA-2995376;R-HSA-9624845;R-HSA-9668405;R-HSA-2172678;R-HSA-174121;R-HSA-9668415;R-HSA-3000449;R-HSA-5244669;R-HSA-9624893;R-HSA-2984220;R-HSA-2466068;R-HSA-2470935;R-HSA-2301205;R-HSA-9668389;R-HSA-2172…
R-HSA-5619084	ABC transporter disorders	29	98	0.00674838	9.60379e-08	8.64341e-07	3	22	0.00163861	9606	Homo sapiens	PSMD11;RPN2;RPN1;PSMB10;PSMA7;PSMB6;PSMD8;PSMB5;PSMD7;PSMD4;PSMB2;PSMB3;PSMB1;RPS27A;PSMB8;PSMB9;SEM1;PSMA5;PSMA6;PSMA3;PSMA4;PSMA1;PSMC4;PSMC1;PSME1;PSME2;UBA52		R-HSA-8866854;R-HSA-8866858;R-HSA-8866856
R-HSA-9711123	Cellular response to chemical stress	46	208	0.0143231	1.26078e-07	1.1347e-06	30	71	0.00528825	9606	Homo sapiens	PSMD11;RPN2;NCF1;GSTP1;HM13;RPN1;TXN;COX6A1;PSMB10;PSMA7;PSMB6;PSMD8;PSMB5;PSMD7;PSMD4;PSMB2;PSMB3;PRDX1;PSMB1;RPS27A;COX8A;GPX2;CYBA;SOD2;COX6C;PRDX6;PSMB8;RBX1;SOD1;PSMB9;COX6B1;SEM1;PSMA5;PSMA6;PSMA3;PSMA4;PSMA1;PSMC4;PSMC1;CSNK2B;PSME1;PSME2;UBA52		R-HSA-9712274;R-HSA-9709406;R-HSA-3780979;R-HSA-8932355;R-HSA-163214;R-HSA-3299682;R-HSA-3299680;R-HSA-3697838;R-HSA-3299691;R-HSA-3299753;R-HSA-3777112;R-HSA-3697882;R-HSA-6807557;R-HSA-8951723;R-HSA-8932334;R-HSA-3343700;R-HSA-3780958;R-HSA-8932322;R-HSA-3341343;R-HSA-73646;R-HSA-3341277;R-HSA-8932327;R-HSA-9708517;R-HSA-8932284;R-HSA-8932351;R-HSA-9708525;R-HSA-1222376;R-HSA-3697860;R-HSA-4837…
R-HSA-168249	Innate Immune System	180	1333	0.0917918	2.85447e-07	2.56903e-06	265	708	0.0527335	9606	Homo sapiens	NCF1;TMEM179B;GMFG;UBE2D2;UBE2L6;ACTB;ACTG1;PYCARD;PSMD8;LGALS3;PSMD7;PSMD4;PPP2R1A;FTH1;CFL1;COTL1;CPNE1;MAP3K8;OSTF1;PRSS3;B2M;HLA-B;HLA-C;CYBA;HLA-A;MIF;CNPY3;ILF2;MUC3A;HLA-E;EEF1A1;TYROBP;SLPI;CSNK2B;PSME1;IGKV4-1;PSME2;UBE2V1;PPIA;UBA52;FTL;CFD;REG3A;PSMD11;RPN2;RPN1;TXN;PLD3;CNN2;RAP1B;SDCBP;SOCS1;DPP7;IGLV2-14;PSAP;S100A11;ATP6V1F;CTSA;HSPA8;XRCC6;TRAPPC1;JUP;REG4;FUCA2;GGH;ISG15;PA2G4;AR…		R-HSA-936462;R-HSA-741386;R-HSA-688136;R-HSA-688137;R-HSA-177671;R-HSA-936960;R-HSA-936991;R-HSA-981535;R-HSA-936986;R-HSA-936475;R-HSA-177690;R-HSA-177692;R-HSA-741411;R-HSA-1006143;R-HSA-937022;R-HSA-451634;R-HSA-8951486;R-HSA-173626;R-HSA-2272795;R-HSA-173631;R-HSA-5432852;R-HSA-451649;R-HSA-399950;R-HSA-5684250;R-HSA-6800426;R-HSA-5684248;R-HSA-1678920;R-HSA-9013979;R-HSA-1678923;R-HSA-901397…
R-HSA-5357801	Programmed Cell Death	49	238	0.0163889	3.90724e-07	3.51651e-06	42	197	0.014673	9606	Homo sapiens	PSMD11;RPN2;YWHAB;RPN1;HMGB2;HMGB1;PSMB10;PSMA7;PSMB6;PSMD8;SDCBP;PSMB5;PSMD7;PSMD4;PSMB2;YWHAQ;PSMB3;C1QBP;LMNA;PSMB1;SFN;BID;RPS27A;SPTAN1;BCAP31;CDKN2A;DYNLL1;YWHAZ;PSMB8;PSMB9;SEM1;PSMA5;PSMA6;PSMA3;PSMA4;PSMA1;PSMC4;CDC37;PSMC1;PSME1;CTNNB1;BAX;PSME2;CHMP4B;VIM;UBA52;PLEC		R-HSA-211715;R-HSA-139906;R-HSA-114307;R-HSA-508162;R-HSA-351948;R-HSA-139918;R-HSA-139917;R-HSA-9698844;R-HSA-9647619;R-HSA-139920;R-HSA-168848;R-HSA-168849;R-HSA-351894;R-HSA-9688832;R-HSA-202967;R-HSA-211734;R-HSA-5675470;R-HSA-266204;R-HSA-9688459;R-HSA-114264;R-HSA-202969;R-HSA-9686920;R-HSA-201628;R-HSA-114275;R-HSA-264865;R-HSA-201637;R-HSA-350319;R-HSA-350318;R-HSA-9688831;R-HSA-211247;R-…
R-HSA-202427	Phosphorylation of CD3 and TCR zeta chains	18	45	0.00309875	4.1541e-07	3.73869e-06	5	7	0.000521376	9606	Homo sapiens	HLA-DRB5;PTPRC;HLA-DPB1;HLA-DRB1;HLA-DQA1;HLA-DPA1		R-HSA-202291;R-HSA-202214;R-HSA-202165;R-HSA-202233;R-HSA-8852200
R-HSA-202430	Translocation of ZAP-70 to Immunological synapse	17	42	0.00289216	7.35208e-07	6.61687e-06	4	4	0.000297929	9606	Homo sapiens	HLA-DRB5;HLA-DPB1;HLA-DRB1;HLA-DQA1;HLA-DPA1		R-HSA-8855381;R-HSA-202168;R-HSA-202344;R-HSA-202174
R-HSA-446652	Interleukin-1 family signaling	38	167	0.0114998	7.85258e-07	7.06733e-06	25	80	0.00595859	9606	Homo sapiens	PSMD11;RPN2;RPN1;HMGB1;PSMB10;PSMA7;PSMB6;PSMD8;PSMB5;PSMD7;PSMD4;PSMB2;PSMB3;PSMB1;MAP3K8;RPS27A;PSMB8;RBX1;NFKB2;PSMB9;NFKBIA;SEM1;PSMA5;PSMA6;PSMA3;PSMA4;PSMA1;PSMC4;PSMC1;REL;PSME1;UBE2N;PSME2;S100P;UBE2V1;UBA52;SQSTM1		R-HSA-507719;R-HSA-451649;R-HSA-5684250;R-HSA-450187;R-HSA-5684248;R-HSA-168140;R-HSA-8948063;R-HSA-9630923;R-HSA-446877;R-HSA-451418;R-HSA-209063;R-HSA-168166;R-HSA-5684275;R-HSA-209061;R-HSA-209125;R-HSA-5684273;R-HSA-8948015;R-HSA-8948066;R-HSA-5684261;R-HSA-451634;R-HSA-448703;R-HSA-168184;R-HSA-8948018;R-HSA-209087;R-HSA-5684267
R-HSA-201681	TCF dependent signaling in response to WNT	45	216	0.014874	8.44768e-07	7.60291e-06	42	71	0.00528825	9606	Homo sapiens	PSMD11;RPN2;HIST1H2BK;RPN1;PSMB10;PSMA7;PSMB6;PSMD8;PSMB5;PSMD7;PSMD4;PSMB2;H2AFJ;PSMB3;PPP2R1A;MYC;PSMB1;RPS27A;H3F3B;H2AFZ;H2AFX;H3F3A;H2AFV;YWHAZ;PSMB8;RBX1;PSMB9;SEM1;PSMA5;PSMA6;PSMA3;PSMA4;PSMA1;PSMC4;PSMC1;CSNK2B;PSME1;CTNNB1;PSME2;HIST1H4C;UBA52		R-HSA-4641159;R-HSA-3299569;R-HSA-1504213;R-HSA-3322422;R-HSA-201669;R-HSA-3601585;R-HSA-3769393;R-HSA-3769392;R-HSA-3364026;R-HSA-3322427;R-HSA-3322424;R-HSA-3769394;R-HSA-3322429;R-HSA-4641236;R-HSA-4411351;R-HSA-5368580;R-HSA-3769391;R-HSA-201685;R-HSA-1504193;R-HSA-4641246;R-HSA-3640874;R-HSA-3364014;R-HSA-4411357;R-HSA-5665608;R-HSA-3769383;R-HSA-3640872;R-HSA-4641253;R-HSA-3361751;R-HSA-441…
R-HSA-8878171	Transcriptional regulation by RUNX1	51	261	0.0179727	1.02075e-06	9.18673e-06	43	132	0.00983167	9606	Homo sapiens	GRN;PSMD11;RPN2;HIST1H2BK;RPN1;PSMB10;PSMA7;PSMB6;PSMD8;LGALS3;PSMB5;PSMD7;CCND2;CCND1;PSMD4;PSMB2;CTSL;H2AFJ;PSMB3;PSMB1;RPS27A;H3F3B;H2AFZ;PRMT1;H2AFX;H3F3A;ACTL6A;H2AFV;PSMB8;PSMB9;SEM1;PSMA5;PSMA6;ELF1;PSMA3;PSMA4;PSMA1;PSMC4;PSMC1;CSNK2B;PSME1;PSME2;HIST1H4C;UBA52;MYL9		R-HSA-8936584;R-HSA-8937097;R-HSA-8956684;R-HSA-8937037;R-HSA-8938382;R-HSA-8934735;R-HSA-8937989;R-HSA-8956568;R-HSA-8937113;R-HSA-8938201;R-HSA-8937050;R-HSA-8865491;R-HSA-8936989;R-HSA-8937118;R-HSA-8957265;R-HSA-8936979;R-HSA-8865498;R-HSA-8938965;R-HSA-8938389;R-HSA-8934742;R-HSA-8936599;R-HSA-8938199;R-HSA-8936616;R-HSA-8938217;R-HSA-8938987;R-HSA-8936621;R-HSA-8865505;R-HSA-8936608;R-HSA-8…
R-HSA-389960	Formation of tubulin folding intermediates by CCT/TriC	14	30	0.00206583	1.36458e-06	1.22812e-05	2	2	0.000148965	9606	Homo sapiens	CCT3;CCT6A;TUBA1C;CCT2;TUBA1B;TUBB2A;TUBA1A;TUBB;TCP1;TUBB4B;CCT5;CCT4		R-HSA-389954;R-HSA-389961
R-HSA-9707564	Cytoprotection by HMOX1	36	158	0.01088	1.47065e-06	1.32358e-05	12	37	0.00275585	9606	Homo sapiens	PSMD11;RPN2;HM13;RPN1;COX6A1;PSMB10;PSMA7;PSMB6;PSMD8;PSMB5;PSMD7;PSMD4;PSMB2;PSMB3;PSMB1;RPS27A;COX8A;COX6C;PSMB8;RBX1;PSMB9;COX6B1;SEM1;PSMA5;PSMA6;PSMA3;PSMA4;PSMA1;PSMC4;PSMC1;CSNK2B;PSME1;PSME2;UBA52		R-HSA-9708517;R-HSA-8932284;R-HSA-9712274;R-HSA-8932334;R-HSA-8932351;R-HSA-9708525;R-HSA-9709406;R-HSA-8932322;R-HSA-8932355;R-HSA-163214;R-HSA-9708457;R-HSA-8932327
R-HSA-389948	PD-1 signaling	17	45	0.00309875	1.8388e-06	1.65492e-05	1	5	0.000372412	9606	Homo sapiens	HLA-DRB5;HLA-DPB1;HLA-DRB1;HLA-DQA1;HLA-DPA1		R-HSA-389758
R-HSA-391251	Protein folding	27	102	0.00702383	2.08751e-06	1.87876e-05	28	28	0.00208551	9606	Homo sapiens	ARL2;ACTB;ACTG1;TUBA1C;GNG10;TUBA1B;TUBA1A;GNG5;CCT5;CCT4;NOP56;CCT3;CCT2;TUBB;TBCB;TUBB4B;CCT6A;TUBB2A;GNB2;TCP1;CSNK2B;XRN2;PFDN2;PFDN4;PFDN5;GAPDH		R-HSA-6814119;R-HSA-389956;R-HSA-390470;R-HSA-389955;R-HSA-389954;R-HSA-8850560;R-HSA-389964;R-HSA-6814124;R-HSA-389961;R-HSA-389963;R-HSA-6814121;R-HSA-6814120;R-HSA-389972;R-HSA-389974;R-HSA-389969;R-HSA-389970;R-HSA-8850527;R-HSA-389980;R-HSA-389976;R-HSA-389978;R-HSA-8850534;R-HSA-8850529;R-HSA-391266;R-HSA-8850539;R-HSA-6814409;R-HSA-390453;R-HSA-6814418;R-HSA-390459
R-HSA-5358351	Signaling by Hedgehog	37	168	0.0115687	2.27834e-06	2.0505e-05	17	82	0.00610755	9606	Homo sapiens	PSMD11;RPN2;RPN1;PSMB10;PSMA7;PSMB6;PSMD8;TUBA1C;TUBA1B;PSMB5;PSMD7;TUBA1A;PSMD4;PSMB2;PSMB3;PSMB1;RPS27A;TUBB;TUBB4B;PSMB8;RBX1;PSMB9;SEM1;PSMA5;PSMA6;PSMA3;TUBB2A;PSMA4;PSMA1;PSMC4;PSMC1;PSME1;PSME2;UBA52		R-HSA-5362448;R-HSA-5610742;R-HSA-5635856;R-HSA-5635868;R-HSA-5610745;R-HSA-5635864;R-HSA-5610746;R-HSA-5610757;R-HSA-5610758;R-HSA-5610754;R-HSA-5610733;R-HSA-5610767;R-HSA-5635855;R-HSA-5635854;R-HSA-5362412;R-HSA-5632648;R-HSA-5610760
R-HSA-382556	ABC-family proteins mediated transport	30	122	0.00840105	2.49929e-06	2.24936e-05	4	27	0.00201102	9606	Homo sapiens	PSMD11;RPN2;RPN1;PSMB10;PSMA7;PSMB6;PSMD8;PSMB5;PSMD7;PSMD4;PSMB2;PSMB3;PSMB1;RPS27A;EIF2S2;PSMB8;PSMB9;SEM1;PSMA5;PSMA6;PSMA3;PSMA4;PSMA1;PSMC4;PSMC1;PSME1;PSME2;UBA52		R-HSA-8866546;R-HSA-8866542;R-HSA-8866553;R-HSA-5227009
R-HSA-195721	Signaling by WNT	59	332	0.0228619	2.87309e-06	2.58578e-05	84	157	0.0116937	9606	Homo sapiens	CLTB;CLTA;PSMD8;PSMD7;PSMD4;H2AFJ;PPP2R1A;MYC;RAC2;RAC1;AP2M1;H2AFZ;H2AFX;H2AFV;YWHAZ;RHOA;RBX1;PSMA5;PSMA6;PSMA3;PSMA4;PSMA1;CSNK2B;PSME1;PSME2;PFN1;UBA52;PSMD11;RPN2;RPN1;HIST1H2BK;PSMB10;PSMA7;SNX3;PSMB6;GNG10;PSMB5;GNG5;PSMB2;PSMB3;PSMB1;AP2S1;RPS27A;H3F3B;H3F3A;PSMB8;PSMB9;SEM1;PSMC4;GNB2;PSMC1;CTNNB1;CALM3;HIST1H4C		R-HSA-4332358;R-HSA-3322422;R-HSA-3858495;R-HSA-4332359;R-HSA-3601585;R-HSA-3769393;R-HSA-3769392;R-HSA-3364026;R-HSA-4332363;R-HSA-3322427;R-HSA-4641231;R-HSA-3322424;R-HSA-3769394;R-HSA-3322429;R-HSA-3858475;R-HSA-4608855;R-HSA-4608852;R-HSA-4641236;R-HSA-4411351;R-HSA-3769391;R-HSA-4641246;R-HSA-3640874;R-HSA-3364014;R-HSA-4411357;R-HSA-5665608;R-HSA-3769383;R-HSA-3640872;R-HSA-4641253;R-HSA-4…
R-HSA-5625740	RHO GTPases activate PKNs	23	80	0.00550888	3.11727e-06	2.69101e-05	14	20	0.00148965	9606	Homo sapiens	H3F3B;KLK1;H2AFZ;YWHAB;HIST1H2BK;H2AFX;H3F3A;H2AFV;RHOC;YWHAZ;RHOA;MYL12B;PPP1CA;MYL6;YWHAQ;H2AFJ;MYH14;MYH9;SFN;RAC1;HIST1H4C;MYL9		R-HSA-5623632;R-HSA-419232;R-HSA-5623667;R-HSA-75016;R-HSA-5671772;R-HSA-5625849;R-HSA-5625784;R-HSA-5625848;R-HSA-5625883;R-HSA-5625797;R-HSA-5625796;R-HSA-5623622;R-HSA-5625870;R-HSA-5625774
R-HSA-195258	RHO GTPase Effectors	58	326	0.0224487	3.36377e-06	2.69101e-05	83	113	0.00841651	9606	Homo sapiens	NCF1;YWHAB;ARPC1B;BRK1;ACTB;ACTG1;CDC20;TUBA1C;TUBA1B;TUBA1A;YWHAQ;H2AFJ;PPP2R1A;CFL1;RAC2;RAC1;ACTR3;H2AFZ;TUBB;H2AFX;RHOG;H2AFV;CYBA;RHOC;DYNLL1;YWHAZ;RHOA;MYL6;TUBB2A;BIRC5;MYH9;MAPRE1;PFN1;MYL9;KLK1;HIST1H2BK;STK4;MYL12B;MYH14;FLNA;SFN;BUB3;H3F3B;H3F3A;ARPC5;TUBB4B;ZWINT;PPP1CA;CENPF;RPS27;ARPC2;ARPC3;CENPM;CTNNB1;CALM3;HIST1H4C		R-HSA-5665751;R-HSA-5665748;R-HSA-2029469;R-HSA-2029466;R-HSA-5623632;R-HSA-3858495;R-HSA-5668947;R-HSA-5666001;R-HSA-5666129;R-HSA-2029465;R-HSA-75016;R-HSA-419087;R-HSA-5671772;R-HSA-419083;R-HSA-2029456;R-HSA-5625797;R-HSA-5625796;R-HSA-5668932;R-HSA-9626880;R-HSA-5623622;R-HSA-5665989;R-HSA-5667008;R-HSA-2197690;R-HSA-3928608;R-HSA-8981931;R-HSA-5668978;R-HSA-5666160;R-HSA-419232;R-HSA-562366…
R-HSA-2682334	EPH-Ephrin signaling	26	101	0.00695496	5.19038e-06	4.1523e-05	31	56	0.00417101	9606	Homo sapiens	ARPC1B;CLTB;CLTA;STK4;ACTB;MYL12A;ACTG1;MYL12B;APH1A;SDCBP;CFL1;AP2S1;MYH14;RAC1;AP2M1;ACTR3;ALG3;ARPC5;RHOA;EFNA1;ELF1;MYL6;ARPC2;ARPC3;MYH9;MYL9		R-HSA-3928633;R-HSA-3928625;R-HSA-3928628;R-HSA-3928619;R-HSA-3928616;R-HSA-3928620;R-HSA-3928608;R-HSA-3928612;R-HSA-3928602;R-HSA-3928607;R-HSA-4093336;R-HSA-3928604;R-HSA-3928595;R-HSA-3928592;R-HSA-3928656;R-HSA-3928597;R-HSA-3928660;R-HSA-4093329;R-HSA-3928651;R-HSA-4093327;R-HSA-3928584;R-HSA-3928648;R-HSA-3928591;R-HSA-3928654;R-HSA-3928642;R-HSA-3928578;R-HSA-3928577;R-HSA-3928641;R-HSA-3…
R-HSA-2871837	FCERI mediated NF-kB activation	37	175	0.0120507	5.60208e-06	4.48167e-05	6	19	0.00141516	9606	Homo sapiens	PSMD11;RPN2;UBE2D2;RPN1;PSMB10;PSMA7;PSMB6;PSMD8;PSMB5;PSMD7;PSMD4;PSMB2;PSMB3;IGLV2-14;PSMB1;RPS27A;IGKV1-5;PSMB8;PSMB9;NFKBIA;SEM1;PSMA5;PSMA6;PSMA3;PSMA4;PSMA1;PSMC4;PSMC1;IGKV4-1;PSME1;UBE2N;PSME2;UBE2V1;UBA52;IGKV3-20		R-HSA-2730904;R-HSA-5607728;R-HSA-202534;R-HSA-5607724;R-HSA-2730882;R-HSA-202541
R-HSA-390466	Chaperonin-mediated protein folding	25	96	0.00661066	6.44075e-06	5.1526e-05	19	19	0.00141516	9606	Homo sapiens	NOP56;CCT3;CCT2;TUBB;TUBB4B;ACTB;ACTG1;CCT6A;TUBA1C;TUBA1B;GNG10;TUBB2A;TUBA1A;GNG5;GNB2;CSNK2B;XRN2;TCP1;PFDN2;PFDN4;PFDN5;GAPDH;CCT5;CCT4		R-HSA-6814119;R-HSA-8850534;R-HSA-390470;R-HSA-8850529;R-HSA-389954;R-HSA-8850560;R-HSA-391266;R-HSA-6814124;R-HSA-389961;R-HSA-8850539;R-HSA-6814121;R-HSA-6814409;R-HSA-6814120;R-HSA-390453;R-HSA-6814418;R-HSA-389970;R-HSA-8850527;R-HSA-389980;R-HSA-390459
R-HSA-5250924	B-WICH complex positively regulates rRNA expression	19	62	0.00426938	9.12872e-06	7.30298e-05	3	3	0.000223447	9606	Homo sapiens	H3F3B;H2AFZ;HIST1H2BK;H2AFX;H3F3A;DDX21;H2AFV;DEK;ACTB;ACTG1;TAF1D;ZNRD1;H2AFJ;POLR1D;POLR2E;POLR2H;HIST1H4C;POLR2K;POLR2L		R-HSA-5250930;R-HSA-5250947;R-HSA-5250938
R-HSA-983705	Signaling by the B Cell Receptor (BCR)	38	189	0.0130147	1.2687e-05	0.000101496	22	44	0.00327722	9606	Homo sapiens	PSMD11;RPN2;RPN1;PSMB10;PSMA7;PSMB6;PSMD8;PSMB5;PSMD7;PSMD4;PSMB2;PSMB3;IGLV2-14;PSMB1;RPS27A;IGKV1-5;PSMB8;PSMB9;NFKBIA;FKBP1A;SEM1;PSMA5;PSMA6;PSMA3;PSMA4;PSMA1;PSMC4;PSMC1;IGKV4-1;REL;PSME1;PSME2;CALM3;UBA52;PPIA;IGKV3-20		R-HSA-9606162;R-HSA-9606163;R-HSA-5690740;R-HSA-2025882;R-HSA-1168633;R-HSA-1112666;R-HSA-9690461;R-HSA-1168638;R-HSA-1168640;R-HSA-74448;R-HSA-1168643;R-HSA-983709;R-HSA-1168642;R-HSA-983707;R-HSA-9606151;R-HSA-983703;R-HSA-5690702;R-HSA-983700;R-HSA-5690701;R-HSA-2025890;R-HSA-9606159;R-HSA-983696
R-HSA-157118	Signaling by NOTCH	47	258	0.0177661	1.56346e-05	0.000125077	36	154	0.0114703	9606	Homo sapiens	PSMD11;RPN2;HIST1H2BK;RPN1;YBX1;PSMB10;PSMA7;PSMB6;PSMD8;APH1A;PSMB5;PSMD7;CCND1;PSMD4;PSMB2;MDK;H2AFJ;PSMB3;MYC;PSMB1;RPS27A;H3F3B;H2AFZ;STAT1;H2AFX;H3F3A;MIB2;ALG3;H2AFV;YWHAZ;PSMB8;RBX1;PSMB9;SEM1;PSMA5;PSMA6;PSMA3;PSMA4;PSMA1;PSMC4;PSMC1;PSME1;PSME2;HIST1H4C;UBA52		R-HSA-157632;R-HSA-9013069;R-HSA-9021325;R-HSA-9604308;R-HSA-9604629;R-HSA-1980118;R-HSA-157640;R-HSA-9017797;R-HSA-9604831;R-HSA-1980112;R-HSA-9604829;R-HSA-9017817;R-HSA-4396371;R-HSA-1852623;R-HSA-1980109;R-HSA-9604294;R-HSA-4395227;R-HSA-9021523;R-HSA-1912385;R-HSA-1912386;R-HSA-9021334;R-HSA-2974731;R-HSA-157353;R-HSA-2172172;R-HSA-9604642;R-HSA-9604834;R-HSA-9604387;R-HSA-1980074;R-HSA-9013…
R-HSA-9670095	Inhibition of DNA recombination at telomere	16	48	0.00330533	1.67545e-05	0.000134036	3	4	0.000297929	9606	Homo sapiens	H3F3B;H2AFZ;HIST1H2BK;H2AFX;H3F3A;H2AFV;H2AFJ;POLR2E;POLR2G;POLR2H;POLR2I;HIST1H4C;POLR2J;POLR2K;POLR2L		R-HSA-9670114;R-HSA-9670149;R-HSA-9670101
R-HSA-2559582	Senescence-Associated Secretory Phenotype (SASP)	23	91	0.00626635	2.33895e-05	0.000187116	19	22	0.00163861	9606	Homo sapiens	CEBPB;CDKN1A;CXCL8;H3F3B;H2AFZ;UBE2C;CDKN2A;HIST1H2BK;H2AFX;H3F3A;H2AFV;ANAPC11;CDK4;H2AFJ;CDK1;IGFBP7;RPS27A;HIST1H4C;UBA52		R-HSA-3790137;R-HSA-182594;R-HSA-3857336;R-HSA-3857305;R-HSA-3857308;R-HSA-3858387;R-HSA-3857328;R-HSA-3790130;R-HSA-3797202;R-HSA-3857329;R-HSA-3788725;R-HSA-3788724;R-HSA-3788745;R-HSA-3788748;R-HSA-3797196;R-HSA-3788705;R-HSA-3857345;R-HSA-3788708;R-HSA-3857348
R-HSA-5689880	Ub-specific processing proteases	39	206	0.0141854	3.59205e-05	0.000287364	37	40	0.00297929	9606	Homo sapiens	PSMD11;RPN2;HIST1H2BK;RPN1;PSMB10;PSMA7;SNX3;PSMB6;PSMD8;CDC20;PSMB5;PSMD7;PSMD4;PSMB2;PSMB3;MYC;PSMB1;RPS27A;ADRM1;PSMB8;PSMB9;NFKBIA;SEM1;PSMA5;PSMA6;PSMA3;HIST3H2A;PSMA4;PSMA1;PSMC4;PSMC1;VDAC3;PSME1;PSME2;UBA52;OTUB1		R-HSA-5696534;R-HSA-870479;R-HSA-5690196;R-HSA-6782628;R-HSA-6782820;R-HSA-5696914;R-HSA-5689950;R-HSA-936390;R-HSA-5696605;R-HSA-5696600;R-HSA-6781814;R-HSA-5689539;R-HSA-5696960;R-HSA-8869456;R-HSA-5696968;R-HSA-3640872;R-HSA-5696564;R-HSA-5689972;R-HSA-5689973;R-HSA-6781764;R-HSA-5696947;R-HSA-5696627;R-HSA-5696945;R-HSA-5697009;R-HSA-5696958;R-HSA-870437;R-HSA-6781897;R-HSA-6783177;R-HSA-8862…
R-HSA-390450	Folding of actin by CCT/TriC	8	13	0.000895193	3.72878e-05	0.000298303	2	2	0.000148965	9606	Homo sapiens	CCT3;CCT6A;CCT2;TCP1;CCT5;ACTB;ACTG1;CCT4		R-HSA-390453;R-HSA-390459
R-HSA-9663891	Selective autophagy	22	89	0.00612863	4.7995e-05	0.00038396	32	48	0.00357515	9606	Homo sapiens	HSPA8;TOMM40;TUBB;TUBB4B;DYNLL1;TOMM22;TUBA1C;MAP1LC3B;TUBA1B;TUBB2A;TUBA1A;CSNK2B;TOMM7;UBE2N;PLIN2;VIM;UBE2V1;RPS27A;UBA52;SQSTM1;TOMM5		R-HSA-9646354;R-HSA-9646679;R-HSA-9641111;R-HSA-9664855;R-HSA-9641109;R-HSA-9613530;R-HSA-9646685;R-HSA-8948039;R-HSA-5205663;R-HSA-9641089;R-HSA-5205661;R-HSA-9646347;R-HSA-9641096;R-HSA-8959571;R-HSA-9613513;R-HSA-9674127;R-HSA-8959573;R-HSA-5205649;R-HSA-9646348;R-HSA-9664881;R-HSA-9664880;R-HSA-9646390;R-HSA-5205673;R-HSA-9664892;R-HSA-9613565;R-HSA-9664867;R-HSA-9613666;R-HSA-9640480;R-HSA-9…
R-HSA-3371568	Attenuation phase	15	47	0.00323647	4.92405e-05	0.000393924	5	5	0.000372412	9606	Homo sapiens	HSPA8;DNAJB6;HSBP1;PTGES3;MRPL18;SERPINH1;HSPB1;HSPA1B		R-HSA-3371554;R-HSA-5324617;R-HSA-5082369;R-HSA-3371582;R-HSA-5082384
R-HSA-9616222	Transcriptional regulation of granulopoiesis	19	71	0.00488913	5.55756e-05	0.000444605	15	27	0.00201102	9606	Homo sapiens	CEBPB;CDKN1A;H3F3B;H2AFZ;HIST1H2BK;H2AFX;H3F3A;H2AFV;DEK;CDK4;H2AFJ;MYC;HIST1H4C;CKLF		R-HSA-9624112;R-HSA-9618582;R-HSA-9617207;R-HSA-8865505;R-HSA-9618586;R-HSA-9622363;R-HSA-9618584;R-HSA-9617209;R-HSA-9634429;R-HSA-9624668;R-HSA-9617217;R-HSA-9617194;R-HSA-9634442;R-HSA-9622377;R-HSA-9634445
R-HSA-202433	Generation of second messenger molecules	17	59	0.0040628	5.58208e-05	0.000446566	3	17	0.0012662	9606	Homo sapiens	HLA-DRB5;HLA-DPB1;HLA-DRB1;HLA-DQA1;HLA-DPA1		R-HSA-202245;R-HSA-202248;R-HSA-202216
R-HSA-5621481	C-type lectin receptors (CLRs)	38	203	0.0139788	5.65973e-05	0.000452778	21	68	0.0050648	9606	Homo sapiens	PSMD11;RPN2;UBE2D2;RPN1;PSMB10;PSMA7;RELB;PYCARD;PSMB6;PSMD8;PSMB5;PSMD7;PSMD4;PSMB2;PSMB3;PSMB1;RPS27A;MUC3A;PSMB8;NFKB2;PSMB9;NFKBIA;SEM1;PSMA5;PSMA6;PSMA3;PSMA4;PSMA1;PSMC4;PSMC1;REL;PSME1;UBE2N;PSME2;CALM3;UBE2V1;UBA52		R-HSA-5660662;R-HSA-5660663;R-HSA-5660980;R-HSA-8858500;R-HSA-5607728;R-HSA-202534;R-HSA-5607731;R-HSA-5607741;R-HSA-2730849;R-HSA-202541;R-HSA-2730872;R-HSA-74448;R-HSA-5660965;R-HSA-5607725;R-HSA-5607757;R-HSA-5607756;R-HSA-5607724;R-HSA-2730867;R-HSA-5607726;R-HSA-5607720;R-HSA-5607723
R-HSA-73886	Chromosome Maintenance	29	138	0.00950282	6.10169e-05	0.000488136	29	38	0.00283033	9606	Homo sapiens	PCNA;HIST1H2BK;POLD4;H2AFJ;RUVBL2;POLD2;POLR2E;POLR2G;POLR2H;POLR2I;POLR2J;POLR2K;POLR2L;NPM1;CENPW;H3F3B;CENPX;H2AFZ;H2AFX;H3F3A;H2AFV;DKC1;RPA3;NHP2;CDK1;CENPM;HIST1H4C;NOP10		R-HSA-606349;R-HSA-606287;R-HSA-9670101;R-HSA-181450;R-HSA-164616;R-HSA-164617;R-HSA-164620;R-HSA-163090;R-HSA-9670149;R-HSA-606289;R-HSA-163099;R-HSA-163096;R-HSA-174438;R-HSA-174439;R-HSA-9686521;R-HSA-174441;R-HSA-174446;R-HSA-174447;R-HSA-174444;R-HSA-174445;R-HSA-174451;R-HSA-9670114;R-HSA-174448;R-HSA-163120;R-HSA-174456;R-HSA-9671145;R-HSA-176702;R-HSA-176700;R-HSA-606326
R-HSA-157579	Telomere Maintenance	25	111	0.00764358	6.6541e-05	0.000532328	25	34	0.0025324	9606	Homo sapiens	PCNA;H3F3B;H2AFZ;HIST1H2BK;H2AFX;H3F3A;H2AFV;POLD4;DKC1;H2AFJ;RUVBL2;RPA3;POLD2;POLR2E;NHP2;CDK1;POLR2G;POLR2H;POLR2I;HIST1H4C;POLR2J;NOP10;POLR2K;POLR2L		R-HSA-9670101;R-HSA-181450;R-HSA-164616;R-HSA-164617;R-HSA-164620;R-HSA-163090;R-HSA-9670149;R-HSA-163099;R-HSA-163096;R-HSA-174438;R-HSA-174439;R-HSA-9686521;R-HSA-174441;R-HSA-174446;R-HSA-174447;R-HSA-174444;R-HSA-174445;R-HSA-174451;R-HSA-9670114;R-HSA-174448;R-HSA-163120;R-HSA-174456;R-HSA-9671145;R-HSA-176702;R-HSA-176700
R-HSA-5250913	Positive epigenetic regulation of rRNA expression	20	80	0.00550888	8.92739e-05	0.000714191	5	7	0.000521376	9606	Homo sapiens	H3F3B;CBX3;H2AFZ;HIST1H2BK;H2AFX;H3F3A;DDX21;H2AFV;DEK;ACTB;ACTG1;TAF1D;ZNRD1;H2AFJ;POLR1D;POLR2E;POLR2H;HIST1H4C;POLR2K;POLR2L		R-HSA-427383;R-HSA-5250930;R-HSA-5250947;R-HSA-5250938;R-HSA-427336
R-HSA-73772	RNA Polymerase I Promoter Escape	17	64	0.00440711	0.000145609	0.00116487	2	2	0.000148965	9606	Homo sapiens	H3F3B;CBX3;H2AFZ;HIST1H2BK;H2AFX;H3F3A;H2AFV;TAF1D;ZNRD1;H2AFJ;POLR1D;POLR2E;POLR2H;HIST1H4C;POLR2K;POLR2L		R-HSA-73769;R-HSA-74986
R-HSA-5626467	RHO GTPases activate IQGAPs	12	36	0.002479	0.000182721	0.00146176	5	5	0.000372412	9606	Homo sapiens	TUBA1C;TUBA1B;TUBB2A;TUBA1A;TUBB;CTNNB1;CALM3;RAC1;TUBB4B;ACTB;ACTG1		R-HSA-5626549;R-HSA-5626469;R-HSA-5672304;R-HSA-5626507;R-HSA-5672329
R-HSA-5688426	Deubiquitination	47	288	0.019832	0.000199926	0.00159941	65	77	0.00573514	9606	Homo sapiens	PSMD11;RPN2;HIST1H2BK;RPN1;TNFAIP3;NEDD8;PSMB10;ACTB;PSMA7;ACTG1;SNX3;PSMB6;PSMD8;CDC20;PSMB5;PSMD7;PSMD4;PSMB2;PSMB3;MYC;PSMB1;RPS27A;ADRM1;ACTL6A;RAD23A;JOSD2;PSMB8;RHOA;PSMB9;NFKBIA;SEM1;PSMA5;PSMA6;PSMA3;HIST3H2A;PSMA4;PSMA1;PSMC4;PSMC1;VDAC3;PSME1;CDK1;PSME2;UBA52;OTUB1		R-HSA-5690196;R-HSA-688136;R-HSA-6782820;R-HSA-5688786;R-HSA-8869506;R-HSA-5689950;R-HSA-5696605;R-HSA-5688797;R-HSA-5690845;R-HSA-5690843;R-HSA-5696600;R-HSA-6781814;R-HSA-5689539;R-HSA-5696960;R-HSA-8865182;R-HSA-5690319;R-HSA-5665871;R-HSA-5690827;R-HSA-5689544;R-HSA-5696968;R-HSA-3640872;R-HSA-5690870;R-HSA-5689972;R-HSA-5689973;R-HSA-6781764;R-HSA-5691381;R-HSA-5696627;R-HSA-5697009;R-HSA-87…
R-HSA-428359	Insulin-like Growth Factor-2 mRNA Binding Proteins (IGF2BPs/IMPs/VICKZs) bind RNA	7	13	0.000895193	0.000253477	0.00178813	2	3	0.000223447	9606	Homo sapiens	MYC;ACTB;CD44		R-HSA-428287;R-HSA-428296
R-HSA-3371511	HSF1 activation	13	43	0.00296102	0.000255447	0.00178813	5	7	0.000521376	9606	Homo sapiens	EEF1A1;DNAJB6;HSBP1;PTGES3;RPA3;MRPL18;SERPINH1;HSPB1;HSPA1B		R-HSA-3371586;R-HSA-4793819;R-HSA-3371591;R-HSA-5082409;R-HSA-5324632
R-HSA-5419276	Mitochondrial translation termination	21	94	0.00647294	0.000272194	0.00190536	5	5	0.000372412	9606	Homo sapiens	GADD45GIP1;MRPS26;MRPS24;MRPL18;MRPS12;MRPL16;AIP;MRPL17;MRPL14;MRPL15;MRPL37;MRPS6;MRPL57;MRPL13;MRPL32;MRPL11;MRPL4;MRPL52;MRPL3;MRPL51		R-HSA-5419264;R-HSA-5419281;R-HSA-5419271;R-HSA-5419273;R-HSA-5419277
R-HSA-5389840	Mitochondrial translation elongation	21	94	0.00647294	0.000272194	0.00190536	5	8	0.000595859	9606	Homo sapiens	GADD45GIP1;MRPS26;MRPS24;MRPL18;MRPS12;MRPL16;AIP;MRPL17;MRPL14;MRPL15;MRPL37;MRPS6;MRPL57;MRPL13;MRPL32;MRPL11;MRPL4;MRPL52;MRPL3;MRPL51		R-HSA-5389842;R-HSA-5389857;R-HSA-5389848;R-HSA-5419279;R-HSA-5419261
R-HSA-5627123	RHO GTPases activate PAKs	10	27	0.00185925	0.000272755	0.00190928	12	15	0.00111724	9606	Homo sapiens	MYL6;MYH14;MYH9;FLNA;CALM3;RAC1;STK4;MYL9;MYL12B;PPP1CA		R-HSA-5668932;R-HSA-8981931;R-HSA-445797;R-HSA-5668978;R-HSA-5669250;R-HSA-5668947;R-HSA-419232;R-HSA-442832;R-HSA-5627775;R-HSA-5669240;R-HSA-2029456;R-HSA-8981926
R-HSA-2995410	Nuclear Envelope (NE) Reassembly	20	88	0.00605977	0.000303511	0.00212458	15	24	0.00178758	9606	Homo sapiens	UBE2I;TUBB;TUBB4B;TUBA1C;CCNB2;TUBA1B;CCNB1;TUBB2A;TUBA1A;SUMO1;PPP2R1A;LMNA;CDK1;RCC1;CHMP4B;BANF1;EMD;RAN		R-HSA-9668405;R-HSA-9668415;R-HSA-3000449;R-HSA-9667965;R-HSA-9624893;R-HSA-9668419;R-HSA-2995388;R-HSA-9624800;R-HSA-9668389;R-HSA-9668395;R-HSA-9615945;R-HSA-2995376;R-HSA-9668398;R-HSA-9624876;R-HSA-9624845
R-HSA-5368286	Mitochondrial translation initiation	21	96	0.00661066	0.000357066	0.00249946	3	4	0.000297929	9606	Homo sapiens	GADD45GIP1;MRPS26;MRPS24;MRPL18;MRPS12;MRPL16;AIP;MRPL17;MRPL14;MRPL15;MRPL37;MRPS6;MRPL57;MRPL13;MRPL32;MRPL11;MRPL4;MRPL52;MRPL3;MRPL51		R-HSA-5368279;R-HSA-5389849;R-HSA-5389839
R-HSA-6803529	FGFR2 alternative splicing	10	28	0.00192811	0.000361561	0.00253093	4	4	0.000297929	9606	Homo sapiens	FUS;HNRNPF;POLR2E;POLR2G;POLR2H;POLR2I;HNRNPA1;POLR2J;POLR2K;POLR2L		R-HSA-6803527;R-HSA-6803523;R-HSA-6803838;R-HSA-6803836
R-HSA-5625900	RHO GTPases activate CIT	9	23	0.0015838	0.000367741	0.00257419	5	6	0.000446894	9606	Homo sapiens	MYL6;MYH14;MYH9;RAC1;RHOC;MYL9;RHOA;MYL12B;PPP1CA		R-HSA-5671970;R-HSA-5625901;R-HSA-5671919;R-HSA-8981443;R-HSA-5671993
R-HSA-9018519	Estrogen-dependent gene expression	29	154	0.0106046	0.000368645	0.00258052	30	66	0.00491583	9606	Homo sapiens	GTF2A2;H3F3B;H2AFZ;PRMT1;PTGES3;H2AFX;H3F3A;HIST1H2BK;H2AFV;CCND1;H2AFJ;RAD21;MYC;POLR2E;TFF3;POLR2G;POLR2H;KPNA2;POLR2I;HIST1H4C;POLR2J;POLR2K;POLR2L		R-HSA-9011981;R-HSA-9011983;R-HSA-9018497;R-HSA-9011971;R-HSA-9018499;R-HSA-9011975;R-HSA-9009371;R-HSA-9012315;R-HSA-9011997;R-HSA-9012319;R-HSA-9011985;R-HSA-9038161;R-HSA-9011984;R-HSA-9009065;R-HSA-9011949;R-HSA-9011950;R-HSA-9012000;R-HSA-9009378;R-HSA-9011941;R-HSA-9012196;R-HSA-9009533;R-HSA-9011966;R-HSA-9018494;R-HSA-9012209;R-HSA-9011952;R-HSA-9012208;R-HSA-9023859;R-HSA-9023861;R-HSA-9…
R-HSA-8951664	Neddylation	40	241	0.0165955	0.00041715	0.00292005	30	31	0.00230895	9606	Homo sapiens	PSMD11;DCUN1D5;RPN2;UBE2D2;RPN1;NEDD8;RNF7;PSMB10;PSMA7;PSMB6;PSMD8;PSMB5;PSMD7;PSMD4;PSMB2;PSMB3;PSMB1;ELOB;ELOC;RPS27A;COMMD6;PSMB8;RBX1;PSMB9;SEM1;PSMA5;PSMA6;COPS6;PSMA3;PSMA4;PSMA1;PSMC4;PSMC1;PSME1;BIRC5;PSME2;UBA52		R-HSA-8956040;R-HSA-8956106;R-HSA-8956045;R-HSA-8956099;R-HSA-8956103;R-HSA-8951751;R-HSA-8956184;R-HSA-8955289;R-HSA-8951644;R-HSA-8956050;R-HSA-8951764;R-HSA-8955285;R-HSA-8951766;R-HSA-8956200;R-HSA-8951656;R-HSA-8955241;R-HSA-8952618;R-HSA-8956140;R-HSA-8952044;R-HSA-8952620;R-HSA-8955245;R-HSA-8951661;R-HSA-8951648;R-HSA-5690808;R-HSA-8952039;R-HSA-8956025;R-HSA-8956026;R-HSA-8952638;R-HSA-8…
R-HSA-6807070	PTEN Regulation	31	171	0.0117752	0.00044235	0.00309645	11	56	0.00417101	9606	Homo sapiens	PSMD11;RPN2;RPN1;PSMB10;PSMA7;PSMB6;PSMD8;PSMB5;PSMD7;PSMD4;PSMB2;PSMB3;PSMB1;RPS27A;PSMB8;PSMB9;SEM1;PSMA5;PSMA6;PSMA3;PSMA4;PSMA1;RHEB;PSMC4;PSMC1;CSNK2B;PSME1;PSME2;UBA52		R-HSA-6807206;R-HSA-8944457;R-HSA-8851011;R-HSA-6807106;R-HSA-8850945;R-HSA-8850992;R-HSA-8948832;R-HSA-6807118;R-HSA-6807134;R-HSA-8944454;R-HSA-8948775
R-HSA-5696398	Nucleotide Excision Repair	24	119	0.00819446	0.000447972	0.0031358	36	37	0.00275585	9606	Homo sapiens	PCNA;ACTB;ACTG1;POLD4;SUMO1;POLD2;SUMO2;POLR2E;POLR2G;POLR2H;POLR2I;RPS27A;HMGN2;POLR2J;POLR2K;POLR2L;HMGN1;UBE2I;ACTL6A;RAD23A;RBX1;COPS6;RPA3;UBE2N;TCEA1;UBA52		R-HSA-9684118;R-HSA-5696465;R-HSA-5696670;R-HSA-6781867;R-HSA-5696664;R-HSA-6790454;R-HSA-6782069;R-HSA-6782004;R-HSA-5689861;R-HSA-6782131;R-HSA-5696655;R-HSA-6782141;R-HSA-6782204;R-HSA-6782138;R-HSA-6781818;R-HSA-5690996;R-HSA-5690997;R-HSA-6782211;R-HSA-6782208;R-HSA-6781824;R-HSA-5691006;R-HSA-5691004;R-HSA-5691000;R-HSA-6781833;R-HSA-5691001;R-HSA-6790487;R-HSA-5690213;R-HSA-5689317;R-HSA-6…
R-HSA-5663202	Diseases of signal transduction by growth factor receptors and second messengers	65	453	0.0311941	0.00047334	0.00331338	147	448	0.0333681	9606	Homo sapiens	CDKN1A;YWHAB;ACTB;ACTG1;PSMD8;PSMD7;PSMD4;PPP2R1A;MYC;RAC2;RAC1;LRRFIP1;RHOG;ALG3;RBX1;PSMA5;PSMA6;PSMA3;PSMA4;PSMA1;CDC37;PSME1;PSME2;UBA52;PSMD11;RPN2;RPN1;PHB;PSMB10;PSMA7;APH1A;RAP1B;PSMB6;PSMB5;PSMB2;PSMB3;LMNA;PSMB1;POLR2E;POLR2G;POLR2H;RPS27A;POLR2I;POLR2J;POLR2K;POLR2L;STAT1;MIB2;FN1;PSMB8;PPP1CA;PSMB9;FKBP1A;SEM1;NR4A1;PSMC4;PSMC1;CTNNB1;CALM3		R-HSA-9656211;R-HSA-9656209;R-HSA-1218833;R-HSA-9656215;R-HSA-9656214;R-HSA-9656213;R-HSA-9656212;R-HSA-4839746;R-HSA-1226014;R-HSA-1226012;R-HSA-1220610;R-HSA-5339713;R-HSA-1248002;R-HSA-1220611;R-HSA-1220614;R-HSA-1220612;R-HSA-1220613;R-HSA-9665412;R-HSA-1169421;R-HSA-2730752;R-HSA-4396393;R-HSA-2400009;R-HSA-2900765;R-HSA-9665697;R-HSA-1226016;R-HSA-9665696;R-HSA-9665703;R-HSA-9665702;R-HSA-9…
R-HSA-2454202	Fc epsilon receptor (FCERI) signaling	39	235	0.0161823	0.000489836	0.00342885	24	63	0.00469239	9606	Homo sapiens	PSMD11;RPN2;UBE2D2;RPN1;PSMB10;PSMA7;PSMB6;PSMD8;PSMB5;PSMD7;PSMD4;PSMB2;PSMB3;IGLV2-14;PSMB1;RAC1;RPS27A;IGKV1-5;PSMB8;PSMB9;NFKBIA;SEM1;PSMA5;PSMA6;PSMA3;PSMA4;PSMA1;PSMC4;PSMC1;IGKV4-1;PSME1;UBE2N;PSME2;CALM3;UBE2V1;UBA52;IGKV3-20		R-HSA-2730889;R-HSA-2730888;R-HSA-2730856;R-HSA-5607728;R-HSA-202534;R-HSA-2730860;R-HSA-2454240;R-HSA-2454208;R-HSA-2730849;R-HSA-2730851;R-HSA-2730882;R-HSA-2730884;R-HSA-202541;R-HSA-2730886;R-HSA-2730904;R-HSA-2730840;R-HSA-2730872;R-HSA-74448;R-HSA-2730843;R-HSA-2454192;R-HSA-2730833;R-HSA-5607724;R-HSA-2454239;R-HSA-2730867
R-HSA-5627117	RHO GTPases Activate ROCKs	9	24	0.00165266	0.000497399	0.00348179	6	7	0.000521376	9606	Homo sapiens	MYL6;CFL1;MYH14;MYH9;RHOC;MYL9;RHOA;MYL12B;PPP1CA		R-HSA-419232;R-HSA-419087;R-HSA-3928608;R-HSA-419197;R-HSA-419083;R-HSA-419049
R-HSA-3371571	HSF1-dependent transactivation	15	59	0.0040628	0.000543352	0.00380347	6	8	0.000595859	9606	Homo sapiens	HSPA8;DNAJB6;HSBP1;PTGES3;MRPL18;SERPINH1;HSPB1;HSPA1B		R-HSA-3371554;R-HSA-5324617;R-HSA-5082356;R-HSA-5082369;R-HSA-3371582;R-HSA-5082384
R-HSA-9646399	Aggrephagy	13	47	0.00323647	0.000581863	0.00407304	13	15	0.00111724	9606	Homo sapiens	TUBA1C;TUBA1B;TUBB2A;TUBA1A;TUBB;UBE2N;VIM;UBE2V1;TUBB4B;RPS27A;DYNLL1;UBA52		R-HSA-9646354;R-HSA-9646679;R-HSA-9641111;R-HSA-9646390;R-HSA-9641109;R-HSA-9646685;R-HSA-9641089;R-HSA-9640480;R-HSA-9641127;R-HSA-9646347;R-HSA-9641096;R-HSA-9646383;R-HSA-9646348
R-HSA-6782210	Gap-filling DNA repair synthesis and ligation in TC-NER	16	66	0.00454483	0.000597493	0.00418245	2	2	0.000148965	9606	Homo sapiens	PCNA;RBX1;POLD4;RPA3;POLD2;POLR2E;TCEA1;POLR2G;POLR2H;RPS27A;POLR2I;HMGN2;POLR2J;UBA52;POLR2K;HMGN1;POLR2L		R-HSA-6782227;R-HSA-6782208
R-HSA-77588	SLBP Dependent Processing of Replication-Dependent Histone Pre-mRNAs	6	11	0.000757471	0.000649052	0.00454336	3	3	0.000223447	9606	Homo sapiens	SLBP;SNRPG;SNRPE;SNRPF;SNRPD3;SNRPB		R-HSA-77585;R-HSA-77584;R-HSA-77586
R-HSA-389977	Post-chaperonin tubulin folding pathway	9	25	0.00172153	0.000662392	0.00463675	9	9	0.000670341	9606	Homo sapiens	TUBA1C;TUBA1B;TUBB2A;TUBA1A;TUBB;ARL2;TBCB;TUBB4B		R-HSA-389972;R-HSA-389956;R-HSA-389974;R-HSA-389969;R-HSA-389955;R-HSA-389964;R-HSA-389976;R-HSA-389963;R-HSA-389978
R-HSA-427413	NoRC negatively regulates rRNA expression	18	80	0.00550888	0.000662902	0.00464031	5	7	0.000521376	9606	Homo sapiens	DNMT1;H3F3B;H2AFZ;HIST1H2BK;H2AFX;H3F3A;H2AFV;TAF1D;ZNRD1;H2AFJ;POLR1D;POLR2E;SAP18;POLR2H;HIST1H4C;POLR2K;POLR2L		R-HSA-427366;R-HSA-427409;R-HSA-5227490;R-HSA-433672;R-HSA-427337
R-HSA-73856	RNA Polymerase II Transcription Termination	16	67	0.00461369	0.0006987	0.0048909	4	4	0.000297929	9606	Homo sapiens	SLBP;RBM8A;EIF4A3;THOC3;THOC7;NUDT21;DDX39A;SARNP;MAGOH;SNRPG;SNRPE;RNPS1;SNRPF;SNRPD3;SNRPB		R-HSA-77586;R-HSA-72180;R-HSA-77592;R-HSA-111437
R-HSA-2559583	Cellular Senescence	34	200	0.0137722	0.000729361	0.00510553	50	90	0.00670341	9606	Homo sapiens	CDKN1A;CEBPB;CXCL8;H3F3B;CDKN2A;H2AFZ;UBE2C;H2AFX;H3F3A;HIST1H2BK;HMGA1;H2AFV;MSN;TXN;ETS2;ANAPC11;H2AFJ;CDK4;ID1;CDK1;IGFBP7;HIST1H4C;RPS27A;UBA52		R-HSA-3790137;R-HSA-3857336;R-HSA-8979082;R-HSA-3857328;R-HSA-3790130;R-HSA-3857329;R-HSA-3788725;R-HSA-3788724;R-HSA-3209151;R-HSA-3229089;R-HSA-3223200;R-HSA-3788705;R-HSA-187934;R-HSA-3788708;R-HSA-3229102;R-HSA-3857305;R-HSA-3209109;R-HSA-3857308;R-HSA-3209111;R-HSA-3200023;R-HSA-3209114;R-HSA-3786258;R-HSA-3209096;R-HSA-3225867;R-HSA-3209098;R-HSA-69562;R-HSA-182594;R-HSA-3225851;R-HSA-32402…
R-HSA-5578749	Transcriptional regulation by small RNAs	18	81	0.00557774	0.000761764	0.00533235	2	5	0.000372412	9606	Homo sapiens	H3F3B;H2AFZ;HIST1H2BK;H2AFX;H3F3A;H2AFV;H2AFJ;POLR2E;POLR2G;POLR2H;POLR2I;HIST1H4C;POLR2J;RAE1;RAN;POLR2K;POLR2L		R-HSA-5578742;R-HSA-5578744
R-HSA-5368287	Mitochondrial translation	21	102	0.00702383	0.000764775	0.00535343	13	17	0.0012662	9606	Homo sapiens	GADD45GIP1;MRPS26;MRPS24;MRPL18;MRPS12;MRPL16;AIP;MRPL17;MRPL14;MRPL15;MRPL37;MRPS6;MRPL57;MRPL13;MRPL32;MRPL11;MRPL4;MRPL52;MRPL3;MRPL51		R-HSA-5389842;R-HSA-5419281;R-HSA-5368279;R-HSA-5389848;R-HSA-5389849;R-HSA-5419261;R-HSA-5419264;R-HSA-5389857;R-HSA-5419271;R-HSA-5419273;R-HSA-5419279;R-HSA-5389839;R-HSA-5419277
R-HSA-6782135	Dual incision in TC-NER	16	68	0.00468255	0.000814177	0.00569924	7	7	0.000521376	9606	Homo sapiens	PCNA;RBX1;POLD4;RPA3;POLD2;POLR2E;TCEA1;POLR2G;POLR2H;RPS27A;POLR2I;HMGN2;POLR2J;UBA52;POLR2K;HMGN1;POLR2L		R-HSA-6782211;R-HSA-6782131;R-HSA-9684118;R-HSA-6782224;R-HSA-6782141;R-HSA-6782204;R-HSA-6782138
R-HSA-388841	Costimulation by the CD28 family	20	97	0.00667952	0.000989704	0.00692793	9	35	0.00260688	9606	Homo sapiens	HLA-DRB5;PPP2R1A;HLA-DPB1;MAP3K8;RAC1;HLA-DRB1;HLA-DQA1;HLA-DPA1		R-HSA-389348;R-HSA-388833;R-HSA-392530;R-HSA-389756;R-HSA-389788;R-HSA-389532;R-HSA-389758;R-HSA-390329;R-HSA-388809
R-HSA-9705462	Inactivation of CSF3 (G-CSF) signaling	9	27	0.00185925	0.00112655	0.00730815	8	9	0.000670341	9606	Homo sapiens	SOCS1;STAT1;UBE2D2;ELOB;RNF7;ELOC;RPS27A;UBA52		R-HSA-9705461;R-HSA-9705729;R-HSA-9705458;R-HSA-9705726;R-HSA-9705465;R-HSA-9705738;R-HSA-9705466;R-HSA-9705467
R-HSA-1643685	Disease	261	2360	0.162512	0.00121118	0.00730815	440	1591	0.118501	9606	Homo sapiens	RPL4;RPL5;RPL30;RPL32;RPL31;RPL34;ENO1;RPL8;ACTB;RPL6;RPL7;PSMD8;RPS15;RPS14;RPS17;PSMD7;RPS16;PSMD4;RPL18A;RPS19;TRIM28;RPL36AL;RPS18;PPP2R1A;MYC;BSG;RPL36;RCC1;AP1S1;RPL35;RPL38;RPL37;B2M;RPL39;RPS13;RPS12;RPL22;ALG3;TALDO1;HLA-A;CDC37;PSME1;IGKV4-1;PSME2;RPL24;RPL27;RPL26;RPL29;RPL28;UBA52;SDC4;RPN2;RPN1;TXN;ANAPC11;APH1A;GNG10;PRDX1;CTSA;XRCC6;RPL41;H3F3B;H3F3A;FN1;RPS26;RPS25;RPS28;HNRNPK;RP…		R-HSA-184323;R-HSA-182279;R-HSA-175108;R-HSA-182286;R-HSA-175117;R-HSA-1220610;R-HSA-1220611;R-HSA-5096537;R-HSA-1220614;R-HSA-1220612;R-HSA-5211224;R-HSA-1220613;R-HSA-5096532;R-HSA-5602383;R-HSA-1169421;R-HSA-9613490;R-HSA-9613498;R-HSA-9665697;R-HSA-9665696;R-HSA-9665703;R-HSA-173111;R-HSA-9665702;R-HSA-173115;R-HSA-9665708;R-HSA-175174;R-HSA-9646295;R-HSA-2769007;R-HSA-175177;R-HSA-9679044;R-…
R-HSA-5205685	PINK1-PRKN Mediated Mitophagy	8	22	0.00151494	0.00121803	0.00730815	5	8	0.000595859	9606	Homo sapiens	MAP1LC3B;TOMM40;TOMM7;RPS27A;UBA52;SQSTM1;TOMM5;TOMM22		R-HSA-5205663;R-HSA-5205661;R-HSA-5205673;R-HSA-5205682;R-HSA-5205649
R-HSA-1445148	Translocation of SLC2A4 (GLUT4) to the plasma membrane	17	79	0.00544002	0.00147119	0.00882712	7	15	0.00111724	9606	Homo sapiens	RALA;YWHAB;TUBB;TUBB4B;YWHAZ;ACTB;ACTG1;TUBA1C;TUBA1B;TUBB2A;TUBA1A;YWHAQ;MYH9;SFN;CALM3;RAC1		R-HSA-2316352;R-HSA-1458485;R-HSA-1454689;R-HSA-2316347;R-HSA-1445149;R-HSA-2255342;R-HSA-2316349
R-HSA-6814122	Cooperation of PDCL (PhLP1) and TRiC/CCT in G-protein beta folding	11	41	0.0028233	0.00188504	0.0113102	11	11	0.000819306	9606	Homo sapiens	CCT3;CCT6A;CCT2;GNG10;GNG5;GNB2;CSNK2B;TCP1;CCT5;CCT4		R-HSA-6814119;R-HSA-8850534;R-HSA-6814418;R-HSA-8850529;R-HSA-8850560;R-HSA-8850527;R-HSA-6814124;R-HSA-8850539;R-HSA-6814121;R-HSA-6814409;R-HSA-6814120
R-HSA-5250941	Negative epigenetic regulation of rRNA expression	18	89	0.00612863	0.0021125	0.012675	9	12	0.000893788	9606	Homo sapiens	DNMT1;H3F3B;H2AFZ;HIST1H2BK;H2AFX;H3F3A;H2AFV;TAF1D;ZNRD1;H2AFJ;POLR1D;POLR2E;SAP18;POLR2H;HIST1H4C;POLR2K;POLR2L		R-HSA-427366;R-HSA-427527;R-HSA-427409;R-HSA-5211239;R-HSA-427514;R-HSA-5227490;R-HSA-433672;R-HSA-427528;R-HSA-427337
R-HSA-983168	Antigen processing: Ubiquitination & Proteasome degradation	46	315	0.0216912	0.0021523	0.0129138	7	9	0.000670341	9606	Homo sapiens	PSMD11;RPN2;UBE2D2;RPN1;UBE2L6;RNF7;PSMB10;PSMA7;ANAPC11;PSMB6;PSMD8;CDC20;PSMB5;PSMD7;SOCS1;RNF114;PSMD4;PSMB2;PSMB3;PSMB1;ELOB;ELOC;RPS27A;UBE2C;MIB2;UBE2A;PSMB8;RBX1;PSMB9;SEM1;PSMA5;PSMA6;PSMA3;PSMA4;PSMA1;PSMC4;PSMC1;PSME1;UBE2N;PSME2;RBCK1;UBE2V1;UBA52		R-HSA-983150;R-HSA-983147;R-HSA-983157;R-HSA-983156;R-HSA-983140;R-HSA-983153;R-HSA-983152
R-HSA-1632852	Macroautophagy	26	150	0.0103292	0.00223416	0.013405	49	87	0.00647996	9606	Homo sapiens	TOMM40;GABARAP;TOMM22;TUBA1C;MAP1LC3B;TUBA1B;TUBA1A;RPS27A;HSPA8;GABARAPL2;TUBB;TUBB4B;DYNLL1;TUBB2A;RHEB;CSNK2B;TOMM7;UBE2N;CHMP4B;PLIN2;VIM;UBE2V1;UBA52;SQSTM1;TOMM5		R-HSA-9646354;R-HSA-5682388;R-HSA-9641111;R-HSA-9641109;R-HSA-5682896;R-HSA-5672017;R-HSA-5682011;R-HSA-9641089;R-HSA-5681987;R-HSA-9646347;R-HSA-9641096;R-HSA-9674127;R-HSA-5672010;R-HSA-9646348;R-HSA-5682377;R-HSA-9646390;R-HSA-5672817;R-HSA-9640480;R-HSA-9641127;R-HSA-9613352;R-HSA-9646383;R-HSA-5678315;R-HSA-5678313;R-HSA-1632857;R-HSA-9646679;R-HSA-9664855;R-HSA-9613530;R-HSA-5678490;R-HSA-9…
R-HSA-2559585	Oncogene Induced Senescence	11	42	0.00289216	0.00226424	0.0135854	17	19	0.00141516	9606	Homo sapiens	CDKN2A;CDK4;ID1;RPS27A;UBA52;ETS2		R-HSA-182594;R-HSA-6804998;R-HSA-6804996;R-HSA-8979082;R-HSA-3209109;R-HSA-3209111;R-HSA-3200023;R-HSA-6804879;R-HSA-3209177;R-HSA-3209114;R-HSA-3209179;R-HSA-3132737;R-HSA-3209151;R-HSA-3209096;R-HSA-3209098;R-HSA-9645672;R-HSA-3209165
R-HSA-437239	Recycling pathway of L1	13	55	0.00378736	0.00231276	0.0138766	12	14	0.00104275	9606	Homo sapiens	TUBA1C;TUBA1B;TUBB2A;TUBA1A;TUBB;AP2S1;MSN;CLTA;TUBB4B;AP2M1;ACTB;ACTG1		R-HSA-374677;R-HSA-445079;R-HSA-555065;R-HSA-445077;R-HSA-443779;R-HSA-445089;R-HSA-392749;R-HSA-445071;R-HSA-392748;R-HSA-373736;R-HSA-374696;R-HSA-374680
R-HSA-5334118	DNA methylation	10	36	0.002479	0.00232596	0.0139558	7	7	0.000521376	9606	Homo sapiens	DNMT1;H3F3B;H2AFJ;H2AFZ;HIST1H2BK;H2AFX;H3F3A;H2AFV;HIST1H4C		R-HSA-5334097;R-HSA-5334160;R-HSA-5334099;R-HSA-5334179;R-HSA-5334164;R-HSA-5334151;R-HSA-5334152
R-HSA-8951430	RUNX3 regulates WNT signaling	5	10	0.00068861	0.00263562	0.0158137	5	5	0.000372412	9606	Homo sapiens	CCND1;MYC;CTNNB1		R-HSA-4411367;R-HSA-8951442;R-HSA-8951443;R-HSA-8951428;R-HSA-4411357
R-HSA-111367	SLBP independent Processing of Histone Pre-mRNAs	5	10	0.00068861	0.00263562	0.0158137	2	2	0.000148965	9606	Homo sapiens	SNRPG;SNRPE;SNRPF;SNRPD3;SNRPB		R-HSA-111437;R-HSA-111438
R-HSA-6781823	Formation of TC-NER Pre-Incision Complex	13	56	0.00385622	0.00269129	0.0161478	7	7	0.000521376	9606	Homo sapiens	RBX1;COPS6;POLR2E;TCEA1;POLR2G;POLR2H;RPS27A;POLR2I;HMGN2;POLR2J;UBA52;POLR2K;HMGN1;POLR2L		R-HSA-6782069;R-HSA-6782004;R-HSA-6781840;R-HSA-6781824;R-HSA-6781867;R-HSA-6781818;R-HSA-6781833
R-HSA-5205647	Mitophagy	9	31	0.00213469	0.00283048	0.0169829	8	15	0.00111724	9606	Homo sapiens	MAP1LC3B;TOMM40;CSNK2B;TOMM7;RPS27A;UBA52;SQSTM1;TOMM5;TOMM22		R-HSA-5205663;R-HSA-5205661;R-HSA-5205673;R-HSA-8959571;R-HSA-5205682;R-HSA-8959573;R-HSA-5205649;R-HSA-8948039
R-HSA-75035	Chk1/Chk2(Cds1) mediated inactivation of Cyclin B:Cdk1 complex	6	15	0.00103292	0.00306418	0.0183851	2	5	0.000372412	9606	Homo sapiens	CCNB1;YWHAQ;YWHAB;CDK1;SFN;YWHAZ		R-HSA-170070;R-HSA-75016
R-HSA-6781827	Transcription-Coupled Nucleotide Excision Repair (TC-NER)	17	85	0.00585319	0.00308467	0.018508	17	17	0.0012662	9606	Homo sapiens	PCNA;RBX1;POLD4;COPS6;RPA3;POLD2;POLR2E;TCEA1;POLR2G;POLR2H;RPS27A;POLR2I;HMGN2;POLR2J;UBA52;POLR2K;HMGN1;POLR2L		R-HSA-6782211;R-HSA-9684118;R-HSA-6782208;R-HSA-6781824;R-HSA-6781867;R-HSA-6781833;R-HSA-6782069;R-HSA-6782004;R-HSA-6782227;R-HSA-6782131;R-HSA-6782224;R-HSA-6781840;R-HSA-6782141;R-HSA-6782204;R-HSA-6782138;R-HSA-6782234;R-HSA-6781818
R-HSA-3371497	HSP90 chaperone cycle for steroid hormone receptors (SHR)	15	71	0.00488913	0.00320279	0.0192168	15	15	0.00111724	9606	Homo sapiens	TUBA1C;STIP1;HSPA8;TUBA1B;TUBB2A;TUBA1A;CAPZB;TUBB;PTGES3;TUBB4B;DYNLL1;HSPA1B		R-HSA-5618099;R-HSA-5618098;R-HSA-5618110;R-HSA-5618073;R-HSA-5618105;R-HSA-3371422;R-HSA-5618107;R-HSA-5618085;R-HSA-9705925;R-HSA-5618080;R-HSA-9690534;R-HSA-3371590;R-HSA-5618093;R-HSA-3371503;R-HSA-9678925
R-HSA-6790901	rRNA modification in the nucleus and cytosol	15	71	0.00488913	0.00320279	0.0192168	4	8	0.000595859	9606	Homo sapiens	NOP56;NOP58;RPS9;RPS7;RPS6;SNU13;RRP7A;RPS14;TRMT112;FBL;DKC1;NHP2;RPS2;BUD23;NOP10		R-HSA-6790982;R-HSA-6790907;R-HSA-6790906;R-HSA-6790905
R-HSA-73854	RNA Polymerase I Promoter Clearance	17	87	0.00599091	0.00387343	0.0232406	9	10	0.000744823	9606	Homo sapiens	H3F3B;CBX3;H2AFZ;HIST1H2BK;H2AFX;H3F3A;H2AFV;TAF1D;ZNRD1;H2AFJ;POLR1D;POLR2E;POLR2H;HIST1H4C;POLR2K;POLR2L		R-HSA-73729;R-HSA-73718;R-HSA-73769;R-HSA-73865;R-HSA-73736;R-HSA-73739;R-HSA-74986;R-HSA-73757;R-HSA-73758
R-HSA-6804114	TP53 Regulates Transcription of Genes Involved in G2 Cell Cycle Arrest	7	21	0.00144608	0.00387604	0.0232562	8	11	0.000819306	9606	Homo sapiens	CCNB1;PCNA;PRMT1;CDK1;BAX;SFN		R-HSA-3215152;R-HSA-6791109;R-HSA-6803892;R-HSA-6803875;R-HSA-6803890;R-HSA-6803858;R-HSA-6803871;R-HSA-3215144
R-HSA-196025	Formation of annular gap junctions	5	11	0.000757471	0.00393793	0.0236276	2	2	0.000148965	9606	Homo sapiens	CLTB;CLTA;AP2M1;ACTB;ACTG1		R-HSA-196017;R-HSA-196026
R-HSA-190828	Gap junction trafficking	12	52	0.00358077	0.00402411	0.0241446	7	20	0.00148965	9606	Homo sapiens	TUBA1C;TUBA1B;TUBB2A;TUBA1A;TUBB;CLTB;CLTA;TUBB4B;AP2M1;ACTB;ACTG1		R-HSA-196017;R-HSA-190519;R-HSA-196026;R-HSA-190520;R-HSA-191737;R-HSA-190829;R-HSA-190877
R-HSA-167243	Tat-mediated HIV elongation arrest and recovery	10	39	0.00268558	0.00406151	0.0243691	3	3	0.000223447	9606	Homo sapiens	POLR2E;TCEA1;POLR2G;ELOB;POLR2H;ELOC;POLR2I;POLR2J;POLR2K;POLR2L		R-HSA-167090;R-HSA-167459;R-HSA-167148
R-HSA-167238	Pausing and recovery of Tat-mediated HIV elongation	10	39	0.00268558	0.00406151	0.0243691	2	2	0.000148965	9606	Homo sapiens	POLR2E;TCEA1;POLR2G;ELOB;POLR2H;ELOC;POLR2I;POLR2J;POLR2K;POLR2L		R-HSA-167076;R-HSA-167150
R-HSA-1679131	Trafficking and processing of endosomal TLR	6	16	0.00110178	0.00417942	0.0250765	4	7	0.000521376	9606	Homo sapiens	CTSL;CNPY3;CTSS;LGMN;CTSB		R-HSA-1678920;R-HSA-1678923;R-HSA-1678944;R-HSA-1678981
R-HSA-2995383	Initiation of Nuclear Envelope (NE) Reformation	8	27	0.00185925	0.00421199	0.025272	4	7	0.000521376	9606	Homo sapiens	CCNB2;CCNB1;PPP2R1A;LMNA;CDK1;BANF1;EMD		R-HSA-2995388;R-HSA-9624800;R-HSA-2995376;R-HSA-9667965
R-HSA-9612973	Autophagy	27	166	0.0114309	0.00432177	0.0259306	67	108	0.00804409	9606	Homo sapiens	TOMM40;GABARAP;TOMM22;TUBA1C;MAP1LC3B;TUBA1B;TUBA1A;RPS27A;HSPA8;GABARAPL2;TUBB;TUBB4B;DYNLL1;EEF1A1;TUBB2A;RHEB;CSNK2B;TOMM7;UBE2N;CHMP4B;PLIN2;VIM;UBE2V1;UBA52;SQSTM1;TOMM5		R-HSA-9646354;R-HSA-5682388;R-HSA-9626256;R-HSA-9641111;R-HSA-9641109;R-HSA-5682896;R-HSA-5672017;R-HSA-5682011;R-HSA-9641089;R-HSA-5681987;R-HSA-9646347;R-HSA-9641096;R-HSA-9674127;R-HSA-5672010;R-HSA-9646348;R-HSA-5682377;R-HSA-9626253;R-HSA-9626034;R-HSA-9626038;R-HSA-9646390;R-HSA-5672817;R-HSA-9622840;R-HSA-9626046;R-HSA-9640480;R-HSA-9641127;R-HSA-9613352;R-HSA-9646383;R-HSA-9622831;R-HSA-5…
R-HSA-73864	RNA Polymerase I Transcription	17	89	0.00612863	0.00482128	0.0289277	12	14	0.00104275	9606	Homo sapiens	H3F3B;CBX3;H2AFZ;HIST1H2BK;H2AFX;H3F3A;H2AFV;TAF1D;ZNRD1;H2AFJ;POLR1D;POLR2E;POLR2H;HIST1H4C;POLR2K;POLR2L		R-HSA-73729;R-HSA-74993;R-HSA-74992;R-HSA-74994;R-HSA-73718;R-HSA-73769;R-HSA-73865;R-HSA-73736;R-HSA-73739;R-HSA-74986;R-HSA-73757;R-HSA-73758
R-HSA-167287	HIV elongation arrest and recovery	10	40	0.00275444	0.00482546	0.0289528	3	3	0.000223447	9606	Homo sapiens	POLR2E;TCEA1;POLR2G;ELOB;POLR2H;ELOC;POLR2I;POLR2J;POLR2K;POLR2L		R-HSA-167284;R-HSA-167288;R-HSA-167481
R-HSA-167290	Pausing and recovery of HIV elongation	10	40	0.00275444	0.00482546	0.0289528	2	2	0.000148965	9606	Homo sapiens	POLR2E;TCEA1;POLR2G;ELOB;POLR2H;ELOC;POLR2I;POLR2J;POLR2K;POLR2L		R-HSA-167282;R-HSA-167292
R-HSA-390471	Association of TriC/CCT with target proteins during biosynthesis	10	40	0.00275444	0.00482546	0.0289528	2	2	0.000148965	9606	Homo sapiens	NOP56;CCT3;CCT6A;CCT2;TCP1;XRN2;GAPDH;CCT5;CCT4		R-HSA-390470;R-HSA-391266
R-HSA-164938	Nef-mediates down modulation of cell surface receptors by recruiting them to clathrin adapters	7	22	0.00151494	0.00496454	0.0297873	13	15	0.00111724	9606	Homo sapiens	ARF1;AP2S1;AP1S1;HLA-A;B2M;AP2M1		R-HSA-182243;R-HSA-182279;R-HSA-182186;R-HSA-182286;R-HSA-200879;R-HSA-167597;R-HSA-167601;R-HSA-167537;R-HSA-167633;R-HSA-182198;R-HSA-182263;R-HSA-167637;R-HSA-182171
R-HSA-190840	Microtubule-dependent trafficking of connexons from Golgi to the plasma membrane	7	22	0.00151494	0.00496454	0.0297873	1	2	0.000148965	9606	Homo sapiens	TUBA1C;TUBA1B;TUBB2A;TUBA1A;TUBB;TUBB4B		R-HSA-190520
R-HSA-73728	RNA Polymerase I Promoter Opening	9	34	0.00234128	0.00511043	0.0306626	1	2	0.000148965	9606	Homo sapiens	H3F3B;H2AFJ;H2AFZ;HIST1H2BK;H2AFX;H3F3A;H2AFV;HIST1H4C		R-HSA-73718
R-HSA-774815	Nucleosome assembly	12	54	0.0037185	0.00537268	0.031341	4	4	0.000297929	9606	Homo sapiens	NPM1;CENPW;CENPX;H2AFJ;H2AFZ;HIST1H2BK;H2AFX;CENPM;H2AFV;HIST1H4C		R-HSA-606349;R-HSA-606287;R-HSA-606289;R-HSA-606326
R-HSA-606279	Deposition of new CENPA-containing nucleosomes at the centromere	12	54	0.0037185	0.00537268	0.031341	4	4	0.000297929	9606	Homo sapiens	NPM1;CENPW;CENPX;H2AFJ;H2AFZ;HIST1H2BK;H2AFX;CENPM;H2AFV;HIST1H4C		R-HSA-606349;R-HSA-606287;R-HSA-606289;R-HSA-606326
R-HSA-190873	Gap junction degradation	5	12	0.000826332	0.00564569	0.031341	4	4	0.000297929	9606	Homo sapiens	CLTB;CLTA;AP2M1;ACTB;ACTG1		R-HSA-196017;R-HSA-190519;R-HSA-196026;R-HSA-190829
R-HSA-1268020	Mitochondrial protein import	14	69	0.00475141	0.00605118	0.031341	13	14	0.00104275	9606	Homo sapiens	COA4;TIMM8B;TOMM40;PAM16;TIMM13;TIMM10;HSPD1;TOMM22;CHCHD2;CHCHD7;TOMM7;CYC1;COA6;TOMM5		R-HSA-1299475;R-HSA-1268022;R-HSA-1299478;R-HSA-1299476;R-HSA-1307802;R-HSA-1955380;R-HSA-1299482;R-HSA-1268025;R-HSA-1299481;R-HSA-1299480;R-HSA-8986181;R-HSA-1299487;R-HSA-1299484
R-HSA-5656169	Termination of translesion DNA synthesis	9	35	0.00241014	0.0061239	0.031341	9	9	0.000670341	9606	Homo sapiens	POLD4;PCNA;RPA3;POLD2;PCLAF;UBE2L6;ISG15;RPS27A;UBA52		R-HSA-5653766;R-HSA-5653780;R-HSA-5653840;R-HSA-5653838;R-HSA-5653756;R-HSA-5653770;R-HSA-5653754;R-HSA-5653786;R-HSA-5655193
R-HSA-9674555	Signaling by CSF3 (G-CSF)	9	35	0.00241014	0.0061239	0.031341	13	21	0.00156413	9606	Homo sapiens	SOCS1;STAT1;UBE2D2;ELOB;RNF7;ELOC;RPS27A;UBA52		R-HSA-9705461;R-HSA-9674550;R-HSA-9705458;R-HSA-9705726;R-HSA-9705465;R-HSA-9705466;R-HSA-9705467;R-HSA-9674563;R-HSA-9674562;R-HSA-9674567;R-HSA-9705729;R-HSA-9674542;R-HSA-9705738
R-HSA-190872	Transport of connexons to the plasma membrane	7	23	0.0015838	0.00626819	0.031341	1	3	0.000223447	9606	Homo sapiens	TUBA1C;TUBA1B;TUBB2A;TUBA1A;TUBB;TUBB4B		R-HSA-190520
R-HSA-164952	The role of Nef in HIV-1 replication and disease pathogenesis	8	29	0.00199697	0.00636838	0.0318419	14	20	0.00148965	9606	Homo sapiens	ARF1;AP2S1;AP1S1;RAC1;HLA-A;B2M;AP2M1		R-HSA-182243;R-HSA-182279;R-HSA-182186;R-HSA-182286;R-HSA-200879;R-HSA-167597;R-HSA-167601;R-HSA-167537;R-HSA-167633;R-HSA-182198;R-HSA-182263;R-HSA-167637;R-HSA-182171;R-HSA-200952
R-HSA-9675132	Diseases of cellular response to stress	3	4	0.000275444	0.00642493	0.0321246	3	3	0.000223447	9606	Homo sapiens	CDK4;CDKN2A		R-HSA-9646295;R-HSA-9630795;R-HSA-9630792
R-HSA-9630747	Diseases of Cellular Senescence	3	4	0.000275444	0.00642493	0.0321246	3	3	0.000223447	9606	Homo sapiens	CDK4;CDKN2A		R-HSA-9646295;R-HSA-9630795;R-HSA-9630792
R-HSA-157858	Gap junction trafficking and regulation	12	56	0.00385622	0.00705807	0.0352904	7	24	0.00178758	9606	Homo sapiens	TUBA1C;TUBA1B;TUBB2A;TUBA1A;TUBB;CLTB;CLTA;TUBB4B;AP2M1;ACTB;ACTG1		R-HSA-196017;R-HSA-190519;R-HSA-196026;R-HSA-190520;R-HSA-191737;R-HSA-190829;R-HSA-190877
R-HSA-5684996	MAPK1/MAPK3 signaling	45	329	0.0226553	0.00744496	0.0372248	34	82	0.00610755	9606	Homo sapiens	PSMD11;RPN2;YWHAB;RPN1;ARL2;PHB;IL2RG;PSMB10;ACTB;PSMA7;ACTG1;PSMB6;PSMD8;RAP1B;PSMB5;PSMD7;PSMD4;PSMB2;PSMB3;PPP2R1A;PSMB1;RPS27A;SPTAN1;DUSP2;FN1;PSMB8;RBX1;PSMB9;PPP1CA;SEM1;PSMA5;PSMA6;PSMA3;PSMA4;PSMA1;PSMC4;PSMC1;PSME1;CDK1;PSME2;CALM3;UBA52		R-HSA-5672980;R-HSA-9653585;R-HSA-5672978;R-HSA-5675417;R-HSA-9657603;R-HSA-5672966;R-HSA-5672965;R-HSA-9657606;R-HSA-5672960;R-HSA-9654533;R-HSA-5672961;R-HSA-112342;R-HSA-9653514;R-HSA-5672972;R-HSA-5672973;R-HSA-9657608;R-HSA-9658445;R-HSA-5672969;R-HSA-5672950;R-HSA-5672951;R-HSA-9653108;R-HSA-5658430;R-HSA-5672958;R-HSA-9654523;R-HSA-9654521;R-HSA-5672957;R-HSA-9657599;R-HSA-5672954;R-HSA-56…
R-HSA-400685	Sema4D in semaphorin signaling	8	30	0.00206583	0.00771837	0.0385919	6	13	0.000968271	9606	Homo sapiens	MYL6;MYH14;MYH9;RAC1;RHOC;MYL9;RHOA;MYL12B		R-HSA-419087;R-HSA-416559;R-HSA-416588;R-HSA-419197;R-HSA-400682;R-HSA-419049
R-HSA-6783783	Interleukin-10 signaling	16	86	0.00592205	0.00773967	0.0386984	3	15	0.00111724	9606	Homo sapiens	CXCL8;CCL20;CCL5;CCL4;CXCL1;TIMP1;CXCL3;CXCL2;ICAM1		R-HSA-6785047;R-HSA-8937656;R-HSA-6784160
R-HSA-174048	APC/C:Cdc20 mediated degradation of Cyclin B	7	24	0.00165266	0.00781111	0.0390555	3	3	0.000223447	9606	Homo sapiens	CDC20;CCNB1;UBE2C;CDK1;RPS27A;UBA52;ANAPC11		R-HSA-174227;R-HSA-174120;R-HSA-174157
R-HSA-416572	Sema4D induced cell migration and growth-cone collapse	7	24	0.00165266	0.00781111	0.0390555	4	7	0.000521376	9606	Homo sapiens	MYL6;MYH14;MYH9;RHOC;MYL9;RHOA;MYL12B		R-HSA-419087;R-HSA-416588;R-HSA-419197;R-HSA-419049
R-HSA-8851708	Signaling by FGFR2 IIIa TM	7	24	0.00165266	0.00781111	0.0390555	1	2	0.000148965	9606	Homo sapiens	POLR2E;POLR2G;POLR2H;POLR2I;POLR2J;POLR2K;POLR2L		R-HSA-8851710
R-HSA-5673001	RAF/MAP kinase cascade	44	322	0.0221733	0.00819195	0.0409597	33	75	0.00558618	9606	Homo sapiens	PSMD11;RPN2;YWHAB;RPN1;ARL2;PHB;IL2RG;PSMB10;ACTB;PSMA7;ACTG1;PSMB6;PSMD8;RAP1B;PSMB5;PSMD7;PSMD4;PSMB2;PSMB3;PPP2R1A;PSMB1;RPS27A;SPTAN1;DUSP2;FN1;PSMB8;RBX1;PSMB9;PPP1CA;SEM1;PSMA5;PSMA6;PSMA3;PSMA4;PSMA1;PSMC4;PSMC1;PSME1;PSME2;CALM3;UBA52		R-HSA-5672980;R-HSA-9653585;R-HSA-5672978;R-HSA-5675417;R-HSA-9657603;R-HSA-5672966;R-HSA-5672965;R-HSA-9657606;R-HSA-5672960;R-HSA-9654533;R-HSA-5672961;R-HSA-9653514;R-HSA-5672972;R-HSA-5672973;R-HSA-9657608;R-HSA-9658445;R-HSA-5672969;R-HSA-5672950;R-HSA-5672951;R-HSA-9653108;R-HSA-5658430;R-HSA-5672958;R-HSA-9654523;R-HSA-9654521;R-HSA-5672957;R-HSA-9657599;R-HSA-5672954;R-HSA-5658424;R-HSA-9…
R-HSA-6791312	TP53 Regulates Transcription of Cell Cycle Genes	13	65	0.00447597	0.00890366	0.0445183	17	42	0.00312826	9606	Homo sapiens	CDKN1A;NPM1;CCNB1;RGCC;PCNA;PRMT1;CDK1;BAX;SFN		R-HSA-3215152;R-HSA-6791109;R-HSA-6803875;R-HSA-6803917;R-HSA-6801675;R-HSA-6803403;R-HSA-6803914;R-HSA-6803892;R-HSA-6803411;R-HSA-6803890;R-HSA-6803858;R-HSA-6803871;R-HSA-3215144;R-HSA-69562;R-HSA-6803388;R-HSA-187934;R-HSA-6803801
R-HSA-212300	PRC2 methylates histones and DNA	10	44	0.00302989	0.00906679	0.0453339	4	4	0.000297929	9606	Homo sapiens	DNMT1;H3F3B;H2AFJ;H2AFZ;HIST1H2BK;H2AFX;H3F3A;H2AFV;HIST1H4C		R-HSA-212263;R-HSA-212222;R-HSA-212269;R-HSA-212252
R-HSA-203927	MicroRNA (miRNA) biogenesis	8	31	0.00213469	0.00927283	0.0463642	3	8	0.000595859	9606	Homo sapiens	POLR2E;POLR2G;POLR2H;POLR2I;POLR2J;RAN;POLR2K;POLR2L		R-HSA-203906;R-HSA-203922;R-HSA-203901
R-HSA-168927	TICAM1, RIP1-mediated IKK complex recruitment	6	19	0.00130836	0.00931599	0.04658	1	3	0.000223447	9606	Homo sapiens	UBE2D2;UBE2N;UBE2V1;RPS27A;UBA52		R-HSA-9014342
R-HSA-6785807	Interleukin-4 and Interleukin-13 signaling	31	211	0.0145297	0.00957463	0.0478731	21	47	0.00350067	9606	Homo sapiens	HSPA8;CDKN1A;CXCL8;ANXA1;STAT1;FN1;IL2RG;ICAM1;SOCS1;CCND1;MYC;FSCN1;LCN2;BIRC5;TIMP1;VIM		R-HSA-6785895;R-HSA-6790022;R-HSA-6788582;R-HSA-6785860;R-HSA-6789615;R-HSA-6786095;R-HSA-6788623;R-HSA-6788622;R-HSA-6786092;R-HSA-6786124;R-HSA-6786058;R-HSA-451895;R-HSA-6797269;R-HSA-6790036;R-HSA-6789524;R-HSA-6788628;R-HSA-6786096;R-HSA-6785821;R-HSA-6788571;R-HSA-6790041;R-HSA-6786072
R-HSA-5683057	MAPK family signaling cascades	50	380	0.0261672	0.00989474	0.0494737	44	122	0.00908685	9606	Homo sapiens	PSMD11;RPN2;YWHAB;RPN1;ARL2;HSPB1;PHB;IL2RG;STK4;PSMB10;ACTB;PSMA7;ACTG1;PSMB6;PSMD8;RAP1B;PSMB5;PSMD7;PSMD4;PSMB2;PSMB3;PPP2R1A;MYC;PSMB1;RAC1;RPS27A;SPTAN1;DUSP2;FN1;PSMB8;RBX1;PSMB9;PPP1CA;SEM1;PSMA5;PSMA6;PSMA3;PSMA4;PSMA1;PSMC4;PSMC1;PSME1;CDK1;PSME2;CALM3;UBA52		R-HSA-5672980;R-HSA-9653585;R-HSA-5672978;R-HSA-5692755;R-HSA-5687121;R-HSA-5675417;R-HSA-9657603;R-HSA-5672966;R-HSA-5672965;R-HSA-9657606;R-HSA-5672960;R-HSA-9654533;R-HSA-5672961;R-HSA-112342;R-HSA-9653514;R-HSA-389788;R-HSA-5672972;R-HSA-5672973;R-HSA-9657608;R-HSA-5687115;R-HSA-5687112;R-HSA-9658445;R-HSA-5687113;R-HSA-5672969;R-HSA-5672950;R-HSA-5672951;R-HSA-9653108;R-HSA-5658430;R-HSA-567…

## Sheet: Supp Table 5.4
Supplementary Table 5.4 .Pathway analysis of normal vs. tumor epithelial subclusters UP EpiInt1
Pathway identifier	Pathway name	#Entities found	#Entities total	Entities ratio	Entities pValue	Entities FDR	#Reactions found	#Reactions total	Reactions ratio	Species identifier	Species name	Submitted entities found	Mapped entities	Found reaction identifiers
R-HSA-983170	Antigen Presentation: Folding, assembly and peptide loading of class I MHC	73	102	0.00702383	1.11022e-16	1.04361e-14	13	16	0.00119172	9606	Homo sapiens	BCAP31;HLA-B;HLA-C;HLA-A;B2M;HLA-E		R-HSA-8951499;R-HSA-983148;R-HSA-983146;R-HSA-983145;R-HSA-983142;R-HSA-983427;R-HSA-983426;R-HSA-983138;R-HSA-983425;R-HSA-983424;R-HSA-983422;R-HSA-983421;R-HSA-983161
R-HSA-877300	Interferon gamma signaling	93	250	0.0172153	1.11022e-16	1.04361e-14	13	16	0.00119172	9606	Homo sapiens	HLA-DRB5;IFNGR1;IFNGR2;HLA-B;HLA-C;HLA-A;HLA-E;OAS1;TRIM29;IRF7;TRIM31;B2M;CD44;HLA-DPA1		R-HSA-873924;R-HSA-873927;R-HSA-1031716;R-HSA-873926;R-HSA-873921;R-HSA-1031713;R-HSA-873922;R-HSA-877308;R-HSA-873919;R-HSA-9678561;R-HSA-873918;R-HSA-877269;R-HSA-909552
R-HSA-1236977	Endosomal/Vacuolar pathway	72	82	0.00564661	1.11022e-16	1.04361e-14	3	4	0.000297929	9606	Homo sapiens	HLA-B;HLA-C;HLA-A;B2M;HLA-E		R-HSA-1236964;R-HSA-1236954;R-HSA-1236943
R-HSA-983169	Class I MHC mediated antigen processing & presentation	104	473	0.0325713	1.11022e-16	1.04361e-14	29	48	0.00357515	9606	Homo sapiens	RNF7;PSMA7;PSMB6;PSMD8;PSMB5;PSMD7;RNF114;PSMD4;PSMB2;PSMB3;SEC61G;PSMB1;ELOB;ELOC;PSMF1;B2M;BCAP31;UBE2C;HLA-B;MIB2;HLA-C;CYBA;UBE2A;HLA-A;PSMB9;HLA-E;SEM1;PSMA5;PSMA6;PSMA3;PSMC4;PSME1;PSME2;RBCK1;UBE2V1		R-HSA-1236947;R-HSA-8951499;R-HSA-1236954;R-HSA-983427;R-HSA-983426;R-HSA-983425;R-HSA-983424;R-HSA-1236935;R-HSA-1236943;R-HSA-983150;R-HSA-8863973;R-HSA-983148;R-HSA-983147;R-HSA-983146;R-HSA-983145;R-HSA-983142;R-HSA-983140;R-HSA-983138;R-HSA-983422;R-HSA-983421;R-HSA-1236967;R-HSA-1236964;R-HSA-983161;R-HSA-1236965;R-HSA-1236970;R-HSA-1236971;R-HSA-983157;R-HSA-983156;R-HSA-983152
R-HSA-1236974	ER-Phagosome pathway	93	173	0.011913	1.11022e-16	1.04361e-14	5	10	0.000744823	9606	Homo sapiens	HLA-B;HLA-C;HLA-A;PSMA7;HLA-E;PSMB9;SEM1;PSMB6;PSMD8;PSMA5;PSMA6;PSMA3;PSMB5;PSMD7;PSMD4;PSMB2;PSMB3;PSMC4;SEC61G;PSMB1;PSME1;PSME2;PSMF1;B2M		R-HSA-1236947;R-HSA-8863973;R-HSA-1236935;R-HSA-1236965;R-HSA-1236971
R-HSA-913531	Interferon Signaling	109	394	0.0271312	1.11022e-16	1.04361e-14	34	69	0.00513928	9606	Homo sapiens	IFITM3;HLA-DRB5;IFITM1;IFITM2;IFNGR1;IFNGR2;HLA-B;IFI6;HLA-C;ISG15;HLA-A;IFIT3;HLA-E;BST2;IFI27;OAS1;TRIM29;IRF7;TRIM31;B2M;CD44;HLA-DPA1		R-HSA-936462;R-HSA-8983688;R-HSA-873924;R-HSA-8983680;R-HSA-873927;R-HSA-1169307;R-HSA-873926;R-HSA-873921;R-HSA-873922;R-HSA-877269;R-HSA-1015702;R-HSA-1015699;R-HSA-1678841;R-HSA-1169395;R-HSA-1678843;R-HSA-1169394;R-HSA-1678842;R-HSA-1169397;R-HSA-1169399;R-HSA-1169398;R-HSA-1176059;R-HSA-1169403;R-HSA-1031716;R-HSA-1169402;R-HSA-1169405;R-HSA-1169404;R-HSA-1031713;R-HSA-1169406;R-HSA-877308;R…
R-HSA-1236975	Antigen processing-Cross presentation	94	195	0.0134279	1.11022e-16	1.04361e-14	10	23	0.00171309	9606	Homo sapiens	PSMA7;PSMB6;PSMD8;PSMB5;PSMD7;PSMD4;PSMB2;PSMB3;SEC61G;PSMB1;PSMF1;B2M;HLA-B;HLA-C;CYBA;HLA-A;PSMB9;HLA-E;SEM1;PSMA5;PSMA6;PSMA3;PSMC4;PSME1;PSME2		R-HSA-1236947;R-HSA-8863973;R-HSA-1236935;R-HSA-1236967;R-HSA-1236964;R-HSA-1236965;R-HSA-1236970;R-HSA-1236954;R-HSA-1236971;R-HSA-1236943
R-HSA-1280218	Adaptive Immune System	122	1004	0.0691365	1.11022e-16	1.04361e-14	106	264	0.0196633	9606	Homo sapiens	IFITM1;IFITM2;YWHAB;CLTA;PSMD8;TUBA1C;TUBA1B;PSMD7;RNF114;PSMD4;SEC61G;ELOB;ELOC;RAC1;B2M;CTSB;HLA-DPA1;TUBB;IL1R2;HLA-B;HLA-C;CYBA;HLA-A;YWHAZ;HLA-E;PSMA5;PSMA6;PSMA3;PSME1;PSME2;RBCK1;UBE2V1;PPIA;RAB7A;RNF7;PSMA7;PSMB6;PSMB5;PSMB2;PSMB3;PSMB1;PSMF1;BCAP31;CTSA;HLA-DRB5;UBE2C;MIB2;UBE2A;PSMB9;FKBP1A;SEM1;PSMC4;IGKV3-20		R-HSA-199169;R-HSA-2130725;R-HSA-202245;R-HSA-202248;R-HSA-2130731;R-HSA-2130478;R-HSA-1168640;R-HSA-8850326;R-HSA-2130486;R-HSA-5690702;R-HSA-5690701;R-HSA-5690740;R-HSA-202534;R-HSA-198955;R-HSA-198958;R-HSA-202291;R-HSA-2130706;R-HSA-8850356;R-HSA-202307;R-HSA-8951498;R-HSA-8951499;R-HSA-392513;R-HSA-913993;R-HSA-8951500;R-HSA-1112666;R-HSA-2213235;R-HSA-2213236;R-HSA-2213239;R-HSA-2213241;R-H…
R-HSA-198933	Immunoregulatory interactions between a Lymphoid and a non-Lymphoid cell	74	316	0.0217601	1.11022e-16	1.04361e-14	15	44	0.00327722	9606	Homo sapiens	IFITM1;IFITM2;HLA-B;HLA-C;HLA-A;B2M;IGKV3-20;HLA-E		R-HSA-199043;R-HSA-199587;R-HSA-199169;R-HSA-199558;R-HSA-198955;R-HSA-198958;R-HSA-199566;R-HSA-8850326;R-HSA-8850356;R-HSA-199062;R-HSA-199579;R-HSA-199161;R-HSA-199576;R-HSA-199583;R-HSA-199518
R-HSA-168256	Immune System	248	2681	0.184616	1.11022e-16	1.04361e-14	410	1621	0.120736	9606	Homo sapiens	IFITM3;CDA;IFITM1;IFITM2;TMEM179B;DEFB1;C4BPB;ACTB;IFIT3;PSMD8;LGALS3;IGHG1;PSMD7;RNF114;PSMD4;TRIM29;FTH1;CFL1;CPNE1;PRSS3;B2M;ATP6V0E1;IL1R2;HLA-B;HLA-C;CYBA;HLA-A;MIF;ILF2;MUC3A;HLA-E;IFI27;SLPI;CSNK2B;PSME1;PSME2;RBCK1;UBE2V1;PPIA;SQSTM1;CFB;FTL;TXN;PRDX4;DPP7;PI3;PSMF1;S100A11;ATP6V1F;CTSA;HLA-DRB5;JUP;MUC17;UBE2C;ISG15;UBE2A;ARPC5;NFKB2;SEM1;BST2;IGKV3-20;BCL2L1;SERPINA1;YWHAB;ARPC1B;RPLP0;…		R-HSA-741386;R-HSA-8983688;R-HSA-688136;R-HSA-688137;R-HSA-6810724;R-HSA-8983680;R-HSA-203797;R-HSA-913424;R-HSA-6786124;R-HSA-8937656;R-HSA-6786095;R-HSA-448591;R-HSA-6786092;R-HSA-6800426;R-HSA-937050;R-HSA-6800434;R-HSA-6786096;R-HSA-9630923;R-HSA-983150;R-HSA-8863973;R-HSA-983148;R-HSA-983147;R-HSA-983146;R-HSA-983145;R-HSA-983142;R-HSA-983140;R-HSA-983138;R-HSA-6786058;R-HSA-6785047;R-HSA-98…
R-HSA-9010553	Regulation of expression of SLITs and ROBOs	49	183	0.0126016	1.11022e-16	1.04361e-14	5	20	0.00148965	9606	Homo sapiens	RPL30;RBM8A;RPLP1;RPLP0;RPL8;PSMA7;RPS15;PSMB6;PSMD8;RPS16;PSMB5;PSMD7;RPS19;PSMD4;PSMB2;RPS18;PSMB3;PSMB1;RPL14;ELOB;ELOC;PSMF1;RPL18;RPL39;RPL19;ATP6V0E1;RPS7;RPS5;RPL35A;PSMB9;RPS26;SEM1;PSMA5;PSMA6;PSMA3;RPS27;PSMC4;PSME1;PSME2;RPL22L1;FAU;RPL28;RPS21		R-HSA-9011289;R-HSA-9014652;R-HSA-9011313;R-HSA-9014610;R-HSA-9011300
R-HSA-1280215	Cytokine Signaling in Immune system	166	1092	0.0751963	1.11022e-16	1.04361e-14	139	708	0.0527335	9606	Homo sapiens	IFITM3;IFITM1;IFITM2;RPLP0;CXCL1;CXCL3;IFIT3;PSMD8;IGHG1;PSMD7;PSMD4;TRIM29;CFL1;ELOB;ELOC;TIMP1;B2M;HLA-DPA1;DUSP4;ANXA1;ANXA2;TNFRSF12A;IFNGR1;IL1R2;IFNGR2;HLA-B;HLA-C;HLA-A;MIF;YWHAZ;HLA-E;PSMA5;PSMA6;PSMA3;IFI27;OAS1;IRF7;PSME1;PSME2;UBE2V1;PPIA;SQSTM1;CD44;IFI6;RNF7;IL2RG;PSMA7;RELB;PSMB6;PSMB5;PSMB2;PSMB3;PSMB1;PSMF1;IL32;HLA-DRB5;CCL20;ISG15;NFKB2;PSMB9;SEM1;BST2;PSMC4;TRIM31;BCL2L1		R-HSA-936462;R-HSA-6785895;R-HSA-8983688;R-HSA-452100;R-HSA-452097;R-HSA-8983425;R-HSA-450063;R-HSA-8983424;R-HSA-8983680;R-HSA-452108;R-HSA-914182;R-HSA-8985988;R-HSA-203797;R-HSA-452122;R-HSA-913424;R-HSA-8963734;R-HSA-450337;R-HSA-1031716;R-HSA-6786124;R-HSA-450346;R-HSA-1031713;R-HSA-5668454;R-HSA-8937656;R-HSA-451895;R-HSA-9025969;R-HSA-445757;R-HSA-507719;R-HSA-8950732;R-HSA-6786095;R-HSA-4…
R-HSA-376176	Signaling by ROBO receptors	51	235	0.0161823	1.11022e-16	1.04361e-14	8	60	0.00446894	9606	Homo sapiens	RPL30;RBM8A;RPLP1;RPLP0;RPL8;PSMA7;RPS15;PSMB6;PSMD8;RPS16;PSMB5;PSMD7;RPS19;PSMD4;PSMB2;RPS18;PSMB3;PSMB1;RPL14;ELOB;ELOC;RAC1;PSMF1;RPL18;RPL39;RPL19;ATP6V0E1;RPS7;RPS5;RPL35A;PSMB9;RPS26;SEM1;PSMA5;PSMA6;PSMA3;RPS27;PSMC4;PSME1;PSME2;RPL22L1;FAU;PFN1;RPL28;RPS21		R-HSA-9011289;R-HSA-428534;R-HSA-428535;R-HSA-9014652;R-HSA-9011313;R-HSA-9014610;R-HSA-428522;R-HSA-9011300
R-HSA-909733	Interferon alpha/beta signaling	95	188	0.0129459	1.11022e-16	1.04361e-14	2	22	0.00163861	9606	Homo sapiens	IFITM3;IFITM1;IFITM2;HLA-B;IFI6;HLA-C;ISG15;HLA-A;IFIT3;HLA-E;BST2;IFI27;OAS1;IRF7		R-HSA-1015702;R-HSA-1015699
R-HSA-180585	Vif-mediated degradation of APOBEC3G	22	56	0.00385622	1.70308e-13	1.49871e-11	3	4	0.000297929	9606	Homo sapiens	PSMA7;PSMB9;SEM1;PSMB6;PSMD8;PSMA5;PSMA6;PSMA3;PSMB5;PSMD7;PSMD4;PSMB2;PSMB3;PSMC4;PSMB1;PSME1;PSME2;ELOB;ELOC;PSMF1		R-HSA-180603;R-HSA-180555;R-HSA-180540
R-HSA-350562	Regulation of ornithine decarboxylase (ODC)	21	51	0.00351191	2.50799e-13	2.05655e-11	3	4	0.000297929	9606	Homo sapiens	OAZ1;PSMA7;PSMB9;SEM1;PSMB6;PSMD8;PSMA5;PSMA6;PSMA3;PSMB5;PSMD7;PSMD4;PSMB2;PSMB3;PSMC4;PSMB1;PSME1;PSME2;PSMF1		R-HSA-353125;R-HSA-350567;R-HSA-350600
R-HSA-5676590	NIK-->noncanonical NF-kB signaling	22	61	0.00420052	8.93952e-13	6.88343e-11	6	9	0.000670341	9606	Homo sapiens	PSMA7;RELB;NFKB2;PSMB9;SEM1;PSMB6;PSMD8;PSMA5;PSMA6;PSMA3;PSMB5;PSMD7;PSMD4;PSMB2;PSMB3;PSMC4;PSMB1;PSME1;PSME2;PSMF1		R-HSA-5607731;R-HSA-5607741;R-HSA-5607725;R-HSA-5607726;R-HSA-5607720;R-HSA-5607723
R-HSA-2262752	Cellular responses to stress	89	811	0.0558463	9.55347e-13	6.97403e-11	103	289	0.0215254	9606	Homo sapiens	ERO1A;RPL30;RPLP1;RPLP0;HSPB1;COX6A1;RPL8;RPS15;PSMD8;TUBA1C;TUBA1B;RPS16;PSMD7;RPS19;PSMD4;RPS18;ELOB;ELOC;RPL39;HIST1H2AC;HIST1H1C;COX8A;ATP6V0B;GPX2;ATP6V0E1;RPS7;HSBP1;TUBB;RPS5;CYBA;PSMA5;PSMA6;PSMA3;CSNK2B;PSME1;PSME2;ATP6V0C;RPL28;GSTP1;HIST1H2BK;TXN;PSMA7;PSMB6;STIP1;PSMB5;PSMB2;PSMB3;PRDX1;HSF1;PSMB1;SERPINH1;RPL14;PSMF1;RPL18;RPL19;ATP6V1F;NDUFA4;CDKN2A;UBE2C;TXNRD1;PTGES3;HMGA1;RPL35A;…		R-HSA-3790137;R-HSA-8979082;R-HSA-5324632;R-HSA-3790130;R-HSA-4793925;R-HSA-3371582;R-HSA-1234179;R-HSA-3371554;R-HSA-1234177;R-HSA-1234183;R-HSA-9646468;R-HSA-5324617;R-HSA-3200023;R-HSA-3341343;R-HSA-3371527;R-HSA-9690534;R-HSA-3371531;R-HSA-182594;R-HSA-5082369;R-HSA-9705925;R-HSA-3240295;R-HSA-5082391;R-HSA-9633742;R-HSA-5082384;R-HSA-5082387;R-HSA-6804998;R-HSA-9633008;R-HSA-6807557;R-HSA-96…
R-HSA-72689	Formation of a pool of free 40S subunits	28	106	0.00729927	1.2147e-12	8.3814e-11	2	2	0.000148965	9606	Homo sapiens	RPL30;ATP6V0E1;RPS7;RPS5;RPLP1;RPLP0;RPL35A;RPL8;RPS15;RPS26;RPS27;RPS16;RPS19;RPS18;EIF3I;RPL14;EIF3H;RPL22L1;FAU;RPL18;RPL39;RPL28;RPS21;RPL19		R-HSA-72673;R-HSA-72676
R-HSA-450408	AUF1 (hnRNP D0) binds and destabilizes mRNA	21	56	0.00385622	1.42997e-12	9.43778e-11	3	4	0.000297929	9606	Homo sapiens	HSPB1;PSMA7;PSMB9;SEM1;PSMB6;PSMD8;PSMA5;PSMA6;PSMA3;PSMB5;PSMD7;PSMD4;PSMB2;PSMB3;PSMC4;PSMB1;PSME1;PSME2;PSMF1		R-HSA-450551;R-HSA-450580;R-HSA-450466
R-HSA-211733	Regulation of activated PAK-2p34 by proteasome mediated degradation	20	50	0.00344305	1.5512e-12	9.77258e-11	1	2	0.000148965	9606	Homo sapiens	PSMA7;PSMB9;SEM1;PSMB6;PSMD8;PSMA5;PSMA6;PSMA3;PSMB5;PSMD7;PSMD4;PSMB2;PSMB3;PSMC4;PSMB1;PSME1;PSME2;PSMF1		R-HSA-211715
R-HSA-156842	Eukaryotic Translation Elongation	27	102	0.00702383	2.92377e-12	1.74401e-10	6	9	0.000670341	9606	Homo sapiens	RPL30;ATP6V0E1;RPS7;RPS5;RPLP1;RPLP0;RPL35A;RPL8;RPS15;RPS26;EEF1G;RPS27;RPS16;RPS19;RPS18;RPL14;RPL22L1;FAU;RPL18;RPL39;RPL28;RPS21;RPL19		R-HSA-156915;R-HSA-156912;R-HSA-156913;R-HSA-156923;R-HSA-156907;R-HSA-156910
R-HSA-8953897	Cellular responses to external stimuli	89	829	0.0570858	3.05966e-12	1.74401e-10	103	320	0.0238344	9606	Homo sapiens	ERO1A;RPL30;RPLP1;RPLP0;HSPB1;COX6A1;RPL8;RPS15;PSMD8;TUBA1C;TUBA1B;RPS16;PSMD7;RPS19;PSMD4;RPS18;ELOB;ELOC;RPL39;HIST1H2AC;HIST1H1C;COX8A;ATP6V0B;GPX2;ATP6V0E1;RPS7;HSBP1;TUBB;RPS5;CYBA;PSMA5;PSMA6;PSMA3;CSNK2B;PSME1;PSME2;ATP6V0C;RPL28;GSTP1;HIST1H2BK;TXN;PSMA7;PSMB6;STIP1;PSMB5;PSMB2;PSMB3;PRDX1;HSF1;PSMB1;SERPINH1;RPL14;PSMF1;RPL18;RPL19;ATP6V1F;NDUFA4;CDKN2A;UBE2C;TXNRD1;PTGES3;HMGA1;RPL35A;…		R-HSA-3790137;R-HSA-8979082;R-HSA-5324632;R-HSA-3790130;R-HSA-4793925;R-HSA-3371582;R-HSA-1234179;R-HSA-3371554;R-HSA-1234177;R-HSA-1234183;R-HSA-9646468;R-HSA-5324617;R-HSA-3200023;R-HSA-3341343;R-HSA-3371527;R-HSA-9690534;R-HSA-3371531;R-HSA-182594;R-HSA-5082369;R-HSA-9705925;R-HSA-3240295;R-HSA-5082391;R-HSA-9633742;R-HSA-5082384;R-HSA-5082387;R-HSA-6804998;R-HSA-9633008;R-HSA-6807557;R-HSA-96…
R-HSA-1799339	SRP-dependent cotranslational protein targeting to membrane	29	119	0.00819446	3.29636e-12	1.813e-10	5	5	0.000372412	9606	Homo sapiens	TRAM1;RPL30;RPLP1;RPLP0;RPL8;RPS15;RPS16;RPS19;RPS18;SEC61G;RPL14;RPL18;RPL39;RPL19;ATP6V0E1;RPS7;RPS5;RPL35A;RPS26;SPCS1;RPS27;RPL22L1;FAU;RPL28;RPS21		R-HSA-1799326;R-HSA-1799330;R-HSA-1799329;R-HSA-1799335;R-HSA-1799332
R-HSA-69541	Stabilization of p53	21	59	0.0040628	3.74167e-12	1.90125e-10	2	15	0.00111724	9606	Homo sapiens	CDKN2A;PSMA7;PSMB9;SEM1;PSMB6;PSMD8;PSMA5;PSMA6;PSMA3;PSMB5;PSMD7;PSMD4;PSMB2;PSMB3;PSMC4;PSMB1;PSME1;PSME2;PSMF1		R-HSA-6804879;R-HSA-264458
R-HSA-72706	GTP hydrolysis and joining of the 60S ribosomal subunit	29	120	0.00826332	4.01756e-12	1.90125e-10	3	3	0.000223447	9606	Homo sapiens	RPL30;RPLP1;RPLP0;RPL8;RPS15;RPS16;RPS19;RPS18;RPL14;RPL18;RPL39;RPL19;ATP6V0E1;RPS7;RPS5;RPL35A;EIF2S2;RPS26;RPS27;EIF3I;EIF3H;RPL22L1;FAU;RPL28;RPS21		R-HSA-72672;R-HSA-72619;R-HSA-72671
R-HSA-156827	L13a-mediated translational silencing of Ceruloplasmin expression	29	120	0.00826332	4.01756e-12	1.90125e-10	2	3	0.000223447	9606	Homo sapiens	RPL30;RPLP1;RPLP0;RPL8;RPS15;RPS16;RPS19;RPS18;RPL14;RPL18;RPL39;RPL19;ATP6V0E1;RPS7;RPS5;RPL35A;EIF2S2;RPS26;RPS27;EIF3I;EIF3H;RPL22L1;FAU;RPL28;RPS21		R-HSA-156823;R-HSA-156826
R-HSA-5607761	Dectin-1 mediated noncanonical NF-kB signaling	22	66	0.00454483	4.04521e-12	1.90125e-10	7	9	0.000670341	9606	Homo sapiens	PSMA7;RELB;NFKB2;PSMB9;SEM1;PSMB6;PSMD8;PSMA5;PSMA6;PSMA3;PSMB5;PSMD7;PSMD4;PSMB2;PSMB3;PSMC4;PSMB1;PSME1;PSME2;PSMF1		R-HSA-5660965;R-HSA-5607731;R-HSA-5607741;R-HSA-5607725;R-HSA-5607726;R-HSA-5607720;R-HSA-5607723
R-HSA-180534	Vpu mediated degradation of CD4	20	53	0.00364964	4.35152e-12	1.91467e-10	1	5	0.000372412	9606	Homo sapiens	PSMA7;PSMB9;SEM1;PSMB6;PSMD8;PSMA5;PSMA6;PSMA3;PSMB5;PSMD7;PSMD4;PSMB2;PSMB3;PSMC4;PSMB1;PSME1;PSME2;PSMF1		R-HSA-180573
R-HSA-1236978	Cross-presentation of soluble exogenous antigens (endosomes)	20	53	0.00364964	4.35152e-12	1.91467e-10	1	6	0.000446894	9606	Homo sapiens	PSMA7;PSMB9;SEM1;PSMB6;PSMD8;PSMA5;PSMA6;PSMA3;PSMB5;PSMD7;PSMD4;PSMB2;PSMB3;PSMC4;PSMB1;PSME1;PSME2;PSMF1		R-HSA-1236970
R-HSA-8932339	ROS sensing by NFE2L2	21	60	0.00413166	5.0927e-12	1.99589e-10	2	8	0.000595859	9606	Homo sapiens	PSMA7;PSMB9;SEM1;PSMB6;PSMD8;PSMA5;PSMA6;PSMA3;PSMB5;PSMD7;PSMD4;PSMB2;PSMB3;PSMC4;CSNK2B;PSMB1;PSME1;PSME2;PSMF1		R-HSA-8932322;R-HSA-8932355
R-HSA-8953854	Metabolism of RNA	85	782	0.0538493	5.3586e-12	1.99589e-10	76	187	0.0139282	9606	Homo sapiens	MT-ND4L;RPL30;YWHAB;POP4;RPLP1;RPLP0;HSPB1;RPL8;ACTB;RPS15;PSMD8;TRMT112;RPS16;PSMD7;RPS19;PSMD4;SNRPD2;RPS18;SNRPD1;SNRPD3;RPL39;ATP6V0E1;RPS7;RPS5;YWHAZ;PSMA5;PSMA6;PSMA3;GPRC5A;XRN2;SNRPG;RPP21;PSME1;PSME2;SNRPE;SNRPF;SNRPC;RPL28;CD44;SNRPB;RBM8A;SF3B6;DDX21;SNU13;LAGE3;PSMA7;PSMB6;PSMB5;PUF60;PSMB2;PSMB3;PSMB1;RPL14;SNRPB2;PSMF1;RPL18;POLR2K;RPL19;RPL35A;LSM5;LSM4;PSMB9;RPS26;SEM1;LSM7;RPS27;…		R-HSA-8849157;R-HSA-6784494;R-HSA-77069;R-HSA-77068;R-HSA-428296;R-HSA-77585;R-HSA-77073;R-HSA-191763;R-HSA-450580;R-HSA-77586;R-HSA-429845;R-HSA-77077;R-HSA-77078;R-HSA-77081;R-HSA-77083;R-HSA-77085;R-HSA-6783483;R-HSA-429978;R-HSA-6790907;R-HSA-6790906;R-HSA-72095;R-HSA-6790905;R-HSA-927889;R-HSA-6790982;R-HSA-6785478;R-HSA-6786501;R-HSA-429860;R-HSA-927789;R-HSA-77090;R-HSA-450466;R-HSA-450595…
R-HSA-156902	Peptide chain elongation	26	97	0.00667952	5.63416e-12	1.99589e-10	4	5	0.000372412	9606	Homo sapiens	RPL30;ATP6V0E1;RPS7;RPS5;RPLP1;RPLP0;RPL35A;RPL8;RPS15;RPS26;RPS27;RPS16;RPS19;RPS18;RPL14;RPL22L1;FAU;RPL18;RPL39;RPL28;RPS21;RPL19		R-HSA-156915;R-HSA-156912;R-HSA-156923;R-HSA-156907
R-HSA-69601	Ubiquitin Mediated Degradation of Phosphorylated Cdc25A	20	54	0.0037185	6.04816e-12	1.99589e-10	1	4	0.000297929	9606	Homo sapiens	PSMA7;PSMB9;SEM1;PSMB6;PSMD8;PSMA5;PSMA6;PSMA3;PSMB5;PSMD7;PSMD4;PSMB2;PSMB3;PSMC4;PSMB1;PSME1;PSME2;PSMF1		R-HSA-69600
R-HSA-69613	p53-Independent G1/S DNA damage checkpoint	20	54	0.0037185	6.04816e-12	1.99589e-10	1	4	0.000297929	9606	Homo sapiens	PSMA7;PSMB9;SEM1;PSMB6;PSMD8;PSMA5;PSMA6;PSMA3;PSMB5;PSMD7;PSMD4;PSMB2;PSMB3;PSMC4;PSMB1;PSME1;PSME2;PSMF1		R-HSA-69600
R-HSA-69610	p53-Independent DNA Damage Response	20	54	0.0037185	6.04816e-12	1.99589e-10	1	4	0.000297929	9606	Homo sapiens	PSMA7;PSMB9;SEM1;PSMB6;PSMD8;PSMA5;PSMA6;PSMA3;PSMB5;PSMD7;PSMD4;PSMB2;PSMB3;PSMC4;PSMB1;PSME1;PSME2;PSMF1		R-HSA-69600
R-HSA-169911	Regulation of Apoptosis	20	54	0.0037185	6.04816e-12	1.99589e-10	1	5	0.000372412	9606	Homo sapiens	PSMA7;PSMB9;SEM1;PSMB6;PSMD8;PSMA5;PSMA6;PSMA3;PSMB5;PSMD7;PSMD4;PSMB2;PSMB3;PSMC4;PSMB1;PSME1;PSME2;PSMF1		R-HSA-211715
R-HSA-349425	Autodegradation of the E3 ubiquitin ligase COP1	20	54	0.0037185	6.04816e-12	1.99589e-10	1	5	0.000372412	9606	Homo sapiens	PSMA7;PSMB9;SEM1;PSMB6;PSMD8;PSMA5;PSMA6;PSMA3;PSMB5;PSMD7;PSMD4;PSMB2;PSMB3;PSMC4;PSMB1;PSME1;PSME2;PSMF1		R-HSA-264458
R-HSA-75815	Ubiquitin-dependent degradation of Cyclin D	20	54	0.0037185	6.04816e-12	1.99589e-10	1	5	0.000372412	9606	Homo sapiens	PSMA7;PSMB9;SEM1;PSMB6;PSMD8;PSMA5;PSMA6;PSMA3;PSMB5;PSMD7;PSMD4;PSMB2;PSMB3;PSMC4;PSMB1;PSME1;PSME2;PSMF1		R-HSA-75825
R-HSA-72764	Eukaryotic Translation Termination	27	106	0.00729927	6.9047e-12	2.27855e-10	4	5	0.000372412	9606	Homo sapiens	RPL30;ATP6V0E1;RPS7;RPS5;RPLP1;RPLP0;RPL35A;RPL8;RPS15;RPS26;TRMT112;RPS27;RPS16;RPS19;RPS18;RPL14;RPL22L1;FAU;RPL18;RPL39;RPL28;RPS21;RPL19		R-HSA-141671;R-HSA-141691;R-HSA-141673;R-HSA-6800138
R-HSA-162909	Host Interactions of HIV factors	32	150	0.0103292	7.62868e-12	2.44118e-10	24	54	0.00402205	9606	Homo sapiens	PSMA7;PSMB6;PSMD8;PSMB5;PSMD7;PSMD4;PSMB2;PSMB3;PSMB1;ELOB;BANF1;ELOC;RAC1;PSMF1;B2M;RANBP1;HMGA1;HLA-A;PSMB9;SEM1;PSMA5;PSMA6;PSMA3;PSMC4;PSME1;PSME2;SLC25A5;PPIA;RAN		R-HSA-180739;R-HSA-182243;R-HSA-180736;R-HSA-182279;R-HSA-165028;R-HSA-165034;R-HSA-180555;R-HSA-180905;R-HSA-180622;R-HSA-182286;R-HSA-180687;R-HSA-180627;R-HSA-165043;R-HSA-180630;R-HSA-165047;R-HSA-182263;R-HSA-180634;R-HSA-180603;R-HSA-180632;R-HSA-180728;R-HSA-200952;R-HSA-165055;R-HSA-180540;R-HSA-180573
R-HSA-8854050	FBXL7 down-regulates AURKA during mitotic entry and in early mitosis	20	55	0.00378736	8.34888e-12	2.50466e-10	2	6	0.000446894	9606	Homo sapiens	PSMA7;PSMB9;SEM1;PSMB6;PSMD8;PSMA5;PSMA6;PSMA3;PSMB5;PSMD7;PSMD4;PSMB2;PSMB3;PSMC4;PSMB1;PSME1;PSME2;PSMF1		R-HSA-8854071;R-HSA-8854044
R-HSA-174113	SCF-beta-TrCP mediated degradation of Emi1	20	55	0.00378736	8.34888e-12	2.50466e-10	1	3	0.000223447	9606	Homo sapiens	PSMA7;PSMB9;SEM1;PSMB6;PSMD8;PSMA5;PSMA6;PSMA3;PSMB5;PSMD7;PSMD4;PSMB2;PSMB3;PSMC4;PSMB1;PSME1;PSME2;PSMF1		R-HSA-174203
R-HSA-975956	Nonsense Mediated Decay (NMD) independent of the Exon Junction Complex (EJC)	26	101	0.00695496	1.3468e-11	4.0404e-10	1	1	7.44823e-05	9606	Homo sapiens	RPL30;ATP6V0E1;RPS7;RPS5;RPLP1;RPLP0;RPL35A;RPL8;RPS15;RPS26;RPS27;RPS16;RPS19;RPS18;RPL14;RPL22L1;FAU;RPL18;RPL39;RPL28;RPS21;RPL19		R-HSA-927789
R-HSA-4641258	Degradation of DVL	20	57	0.00392508	1.56002e-11	4.36805e-10	2	7	0.000521376	9606	Homo sapiens	PSMA7;PSMB9;SEM1;PSMB6;PSMD8;PSMA5;PSMA6;PSMA3;PSMB5;PSMD7;PSMD4;PSMB2;PSMB3;PSMC4;PSMB1;PSME1;PSME2;PSMF1		R-HSA-1504193;R-HSA-4641260
R-HSA-4641257	Degradation of AXIN	20	57	0.00392508	1.56002e-11	4.36805e-10	2	8	0.000595859	9606	Homo sapiens	PSMA7;PSMB9;SEM1;PSMB6;PSMD8;PSMA5;PSMA6;PSMA3;PSMB5;PSMD7;PSMD4;PSMB2;PSMB3;PSMC4;PSMB1;PSME1;PSME2;PSMF1		R-HSA-3640874;R-HSA-4641256
R-HSA-1234176	Oxygen-dependent proline hydroxylation of Hypoxia-inducible Factor Alpha	22	72	0.00495799	2.09809e-11	5.87465e-10	9	12	0.000893788	9606	Homo sapiens	PSMA7;PSMB9;SEM1;PSMB6;PSMD8;PSMA5;PSMA6;PSMA3;PSMB5;PSMD7;PSMD4;PSMB2;PSMB3;PSMC4;PSMB1;PSME1;PSME2;ELOB;ELOC;PSMF1		R-HSA-1234163;R-HSA-1234179;R-HSA-1234177;R-HSA-1234183;R-HSA-1234169;R-HSA-1234159;R-HSA-1234175;R-HSA-1234172;R-HSA-1234173
R-HSA-72737	Cap-dependent Translation Initiation	29	130	0.00895193	2.61434e-11	7.05872e-10	14	18	0.00134068	9606	Homo sapiens	RPL30;RPLP1;RPLP0;RPL8;RPS15;RPS16;RPS19;RPS18;RPL14;RPL18;RPL39;RPL19;ATP6V0E1;RPS7;RPS5;RPL35A;EIF2S2;RPS26;RPS27;EIF3I;EIF3H;RPL22L1;FAU;RPL28;RPS21		R-HSA-72673;R-HSA-72672;R-HSA-72676;R-HSA-72619;R-HSA-156808;R-HSA-72621;R-HSA-72691;R-HSA-72722;R-HSA-72663;R-HSA-72697;R-HSA-157849;R-HSA-72669;R-HSA-72671;R-HSA-72670
R-HSA-72613	Eukaryotic Translation Initiation	29	130	0.00895193	2.61434e-11	7.05872e-10	16	21	0.00156413	9606	Homo sapiens	RPL30;RPLP1;RPLP0;RPL8;RPS15;RPS16;RPS19;RPS18;RPL14;RPL18;RPL39;RPL19;ATP6V0E1;RPS7;RPS5;RPL35A;EIF2S2;RPS26;RPS27;EIF3I;EIF3H;RPL22L1;FAU;RPL28;RPS21		R-HSA-72673;R-HSA-72672;R-HSA-72676;R-HSA-72619;R-HSA-156808;R-HSA-72621;R-HSA-72691;R-HSA-72722;R-HSA-156823;R-HSA-72663;R-HSA-72697;R-HSA-156826;R-HSA-157849;R-HSA-72669;R-HSA-72671;R-HSA-72670
R-HSA-68827	CDT1 association with the CDC6:ORC:origin complex	20	59	0.0040628	2.84404e-11	7.39449e-10	1	3	0.000223447	9606	Homo sapiens	PSMA7;PSMB9;SEM1;PSMB6;PSMD8;PSMA5;PSMA6;PSMA3;PSMB5;PSMD7;PSMD4;PSMB2;PSMB3;PSMC4;PSMB1;PSME1;PSME2;PSMF1		R-HSA-68825
R-HSA-9633012	Response of EIF2AK4 (GCN2) to amino acid deficiency	27	115	0.00791902	4.16475e-11	1.04119e-09	6	16	0.00119172	9606	Homo sapiens	RPL30;ATP6V0E1;RPS7;RPS5;RPLP1;RPLP0;RPL35A;EIF2S2;RPL8;RPS15;RPS26;RPS27;RPS16;RPS19;RPS18;RPL14;RPL22L1;FAU;RPL18;RPL39;RPL28;RPS21;RPL19		R-HSA-9650722;R-HSA-9633008;R-HSA-9633742;R-HSA-381128;R-HSA-9634669;R-HSA-9633005
R-HSA-174154	APC/C:Cdc20 mediated degradation of Securin	21	68	0.00468255	4.93552e-11	1.18473e-09	3	3	0.000223447	9606	Homo sapiens	UBE2C;PSMA7;PSMB9;SEM1;PSMB6;PSMD8;PSMA5;PSMA6;PSMA3;PSMB5;PSMD7;PSMD4;PSMB2;PSMB3;PSMC4;PSMB1;PSME1;PSME2;PSMF1		R-HSA-174144;R-HSA-174202;R-HSA-174121
R-HSA-8852276	The role of GTSE1 in G2/M progression after G2 checkpoint	23	83	0.00571547	4.93638e-11	1.18473e-09	4	10	0.000744823	9606	Homo sapiens	TUBB;PSMA7;PSMB9;SEM1;PSMB6;PSMD8;PSMA5;TUBA1C;PSMA6;TUBA1B;PSMA3;PSMB5;PSMD7;PSMD4;PSMB2;PSMB3;PSMC4;PSMB1;PSME1;PSME2;PSMF1		R-HSA-8852354;R-HSA-8852306;R-HSA-8852298;R-HSA-8852280
R-HSA-5362768	Hh mutants are degraded by ERAD	20	61	0.00420052	5.06707e-11	1.2161e-09	1	6	0.000446894	9606	Homo sapiens	PSMA7;PSMB9;SEM1;PSMB6;PSMD8;PSMA5;PSMA6;PSMA3;PSMB5;PSMD7;PSMD4;PSMB2;PSMB3;PSMC4;PSMB1;PSME1;PSME2;PSMF1		R-HSA-5387392
R-HSA-422475	Axon guidance	68	584	0.0402148	5.0683e-11	1.21639e-09	68	298	0.0221957	9606	Homo sapiens	RPL30;ARPC1B;RPLP1;RPLP0;CLTB;CLTA;RPL8;ACTB;RPS15;PSMD8;TUBA1C;TUBA1B;RPS16;PSMD7;RPS19;PSMD4;RPS18;CFL1;ELOB;ELOC;RAC1;RPL39;ATP6V0E1;RPS7;TUBB;RPS5;RHOC;PSMA5;PSMA6;MYL6;PSMA3;CSNK2B;PSME1;PSME2;PFN1;MYL9;RPL28;RBM8A;MYL12A;PSMA7;MYL12B;PSMB6;PSMB5;PSMB2;PSMB3;PSMB1;RPL14;PSMF1;RPL18;RPL19;RPL35A;ARPC5;PSMB9;RPS26;SEM1;EFNA1;RPS27;PSMC4;RPL22L1;FAU;CD24;RPS21		R-HSA-3928633;R-HSA-443779;R-HSA-419087;R-HSA-445071;R-HSA-3928625;R-HSA-445064;R-HSA-3928628;R-HSA-3928619;R-HSA-445079;R-HSA-3928616;R-HSA-445077;R-HSA-451347;R-HSA-445072;R-HSA-3928620;R-HSA-3928608;R-HSA-3928612;R-HSA-451366;R-HSA-3928602;R-HSA-3928607;R-HSA-4093336;R-HSA-445089;R-HSA-3928604;R-HSA-3928595;R-HSA-392749;R-HSA-392748;R-HSA-392751;R-HSA-400682;R-HSA-374696;R-HSA-418856;R-HSA-392…
R-HSA-5610780	Degradation of GLI1 by the proteasome	20	62	0.00426938	6.70856e-11	1.47588e-09	2	6	0.000446894	9606	Homo sapiens	PSMA7;PSMB9;SEM1;PSMB6;PSMD8;PSMA5;PSMA6;PSMA3;PSMB5;PSMD7;PSMD4;PSMB2;PSMB3;PSMC4;PSMB1;PSME1;PSME2;PSMF1		R-HSA-5610758;R-HSA-5610760
R-HSA-5610785	GLI3 is processed to GLI3R by the proteasome	20	62	0.00426938	6.70856e-11	1.47588e-09	1	5	0.000372412	9606	Homo sapiens	PSMA7;PSMB9;SEM1;PSMB6;PSMD8;PSMA5;PSMA6;PSMA3;PSMB5;PSMD7;PSMD4;PSMB2;PSMB3;PSMC4;PSMB1;PSME1;PSME2;PSMF1		R-HSA-5610754
R-HSA-5610783	Degradation of GLI2 by the proteasome	20	62	0.00426938	6.70856e-11	1.47588e-09	1	5	0.000372412	9606	Homo sapiens	PSMA7;PSMB9;SEM1;PSMB6;PSMD8;PSMA5;PSMA6;PSMA3;PSMB5;PSMD7;PSMD4;PSMB2;PSMB3;PSMC4;PSMB1;PSME1;PSME2;PSMF1		R-HSA-5610757
R-HSA-450531	Regulation of mRNA stability by proteins that bind AU-rich elements	24	93	0.00640408	7.8089e-11	1.71796e-09	8	26	0.00193654	9606	Homo sapiens	YWHAB;HSPB1;YWHAZ;PSMA7;PSMB9;SEM1;PSMB6;PSMD8;PSMA5;PSMA6;PSMA3;GPRC5A;PSMB5;PSMD7;PSMD4;PSMB2;PSMB3;PSMC4;PSMB1;PSME1;PSME2;PSMF1		R-HSA-450406;R-HSA-450551;R-HSA-450580;R-HSA-482788;R-HSA-450466;R-HSA-450595;R-HSA-450620;R-HSA-450394
R-HSA-69580	p53-Dependent G1/S DNA damage checkpoint	21	70	0.00482027	8.29723e-11	1.74242e-09	2	22	0.00163861	9606	Homo sapiens	CDKN2A;PSMA7;PSMB9;SEM1;PSMB6;PSMD8;PSMA5;PSMA6;PSMA3;PSMB5;PSMD7;PSMD4;PSMB2;PSMB3;PSMC4;PSMB1;PSME1;PSME2;PSMF1		R-HSA-6804879;R-HSA-264458
R-HSA-69563	p53-Dependent G1 DNA Damage Response	21	70	0.00482027	8.29723e-11	1.74242e-09	2	22	0.00163861	9606	Homo sapiens	CDKN2A;PSMA7;PSMB9;SEM1;PSMB6;PSMD8;PSMA5;PSMA6;PSMA3;PSMB5;PSMD7;PSMD4;PSMB2;PSMB3;PSMC4;PSMB1;PSME1;PSME2;PSMF1		R-HSA-6804879;R-HSA-264458
R-HSA-9711097	Cellular response to starvation	33	176	0.0121195	9.76411e-11	2.05046e-09	14	28	0.00208551	9606	Homo sapiens	RPL30;RPLP1;RPLP0;RPL8;RPS15;RPS16;RPS19;RPS18;RPL14;RPL18;RPL39;RPL19;ATP6V1F;ATP6V0B;ATP6V0E1;RPS7;RPS5;RPL35A;EIF2S2;RPS26;RPS27;RHEB;RPL22L1;FAU;ATP6V0C;RPL28;RPS21;LAMTOR5		R-HSA-9633008;R-HSA-9639286;R-HSA-9645598;R-HSA-381128;R-HSA-9640195;R-HSA-9650722;R-HSA-9640167;R-HSA-9646468;R-HSA-9640168;R-HSA-9645608;R-HSA-9633742;R-HSA-9640175;R-HSA-9634669;R-HSA-9633005
R-HSA-5387390	Hh mutants abrogate ligand secretion	20	64	0.00440711	1.15789e-10	2.33581e-09	1	7	0.000521376	9606	Homo sapiens	PSMA7;PSMB9;SEM1;PSMB6;PSMD8;PSMA5;PSMA6;PSMA3;PSMB5;PSMD7;PSMD4;PSMB2;PSMB3;PSMC4;PSMB1;PSME1;PSME2;PSMF1		R-HSA-5387392
R-HSA-9604323	Negative regulation of NOTCH4 signaling	19	57	0.00392508	1.1679e-10	2.33581e-09	2	6	0.000446894	9606	Homo sapiens	YWHAZ;PSMA7;PSMB9;SEM1;PSMB6;PSMD8;PSMA5;PSMA6;PSMA3;PSMB5;PSMD7;PSMD4;PSMB2;PSMB3;PSMC4;PSMB1;PSME1;PSME2;PSMF1		R-HSA-9604642;R-HSA-9604387
R-HSA-8941858	Regulation of RUNX3 expression and activity	19	57	0.00392508	1.1679e-10	2.33581e-09	2	9	0.000670341	9606	Homo sapiens	CDKN2A;PSMA7;PSMB9;SEM1;PSMB6;PSMD8;PSMA5;PSMA6;PSMA3;PSMB5;PSMD7;PSMD4;PSMB2;PSMB3;PSMC4;PSMB1;PSME1;PSME2;PSMF1		R-HSA-8952408;R-HSA-8952382
R-HSA-2408557	Selenocysteine synthesis	26	112	0.00771244	1.20962e-10	2.41923e-09	2	7	0.000521376	9606	Homo sapiens	RPL30;ATP6V0E1;RPS7;RPS5;RPLP1;RPLP0;RPL35A;RPL8;RPS15;RPS26;RPS27;RPS16;RPS19;RPS18;RPL14;RPL22L1;FAU;RPL18;RPL39;RPL28;RPS21;RPL19		R-HSA-2408529;R-HSA-5333615
R-HSA-69615	G1/S DNA Damage Checkpoints	21	72	0.00495799	1.37117e-10	2.60521e-09	3	26	0.00193654	9606	Homo sapiens	CDKN2A;PSMA7;PSMB9;SEM1;PSMB6;PSMD8;PSMA5;PSMA6;PSMA3;PSMB5;PSMD7;PSMD4;PSMB2;PSMB3;PSMC4;PSMB1;PSME1;PSME2;PSMF1		R-HSA-69600;R-HSA-6804879;R-HSA-264458
R-HSA-6798695	Neutrophil degranulation	59	480	0.0330533	1.39902e-10	2.65815e-09	10	10	0.000744823	9606	Homo sapiens	CDA;SERPINA1;TMEM179B;CXCL1;CXCL3;LGALS3;PSMD7;FTH1;CPNE1;RAC1;PRSS3;B2M;CTSB;SERPINB1;ANXA2;PGAM1;TUBB;HLA-B;PLAUR;NME2;HLA-C;CYBA;HLA-A;MIF;RHOF;ILF2;SERPINB6;PSMA5;CEACAM1;PKM;SLPI;CEACAM6;TMBIM1;CSNK2B;CD47;ALDOA;ATP6V0C;PPIA;CD44;FTL;RAB7A;CSTB;ASAH1;GRN;GSTP1;AGPAT2;DPP7;PRDX4;PSMB1;CD59;CD55;S100A11;CTSA;JUP;ARPC5;BST2;IMPDH2;CD68		R-HSA-6798743;R-HSA-6799350;R-HSA-6798739;R-HSA-6800434;R-HSA-6798751;R-HSA-6798749;R-HSA-6798748;R-HSA-6798747;R-HSA-6800426;R-HSA-6798745
R-HSA-351202	Metabolism of polyamines	22	80	0.00550888	1.49025e-10	2.83147e-09	4	17	0.0012662	9606	Homo sapiens	OAZ1;PSMA7;PSMB9;SEM1;PSMB6;PSMD8;PSMA5;PSMA6;PSMA3;PSMB5;PSMD7;PSMD4;PSMB2;PSMB3;PSMC4;PSMB1;SMS;PSME1;PSME2;PSMF1		R-HSA-353125;R-HSA-350567;R-HSA-350600;R-HSA-351210
R-HSA-174184	Cdc20:Phospho-APC/C mediated degradation of Cyclin A	21	73	0.00502686	1.75189e-10	3.1534e-09	3	3	0.000223447	9606	Homo sapiens	UBE2C;PSMA7;PSMB9;SEM1;PSMB6;PSMD8;PSMA5;PSMA6;PSMA3;PSMB5;PSMD7;PSMD4;PSMB2;PSMB3;PSMC4;PSMB1;PSME1;PSME2;PSMF1		R-HSA-174171;R-HSA-174104;R-HSA-174255
R-HSA-192823	Viral mRNA Translation	26	114	0.00785016	1.7523e-10	3.15414e-09	2	2	0.000148965	9606	Homo sapiens	RPL30;ATP6V0E1;RPS7;RPS5;RPLP1;RPLP0;RPL35A;RPL8;RPS15;RPS26;RPS27;RPS16;RPS19;RPS18;RPL14;RPL22L1;FAU;RPL18;RPL39;RPL28;RPS21;RPL19		R-HSA-192704;R-HSA-192841
R-HSA-4608870	Asymmetric localization of PCP proteins	20	66	0.00454483	1.95987e-10	3.38717e-09	1	7	0.000521376	9606	Homo sapiens	PSMA7;PSMB9;SEM1;PSMB6;PSMD8;PSMA5;PSMA6;PSMA3;PSMB5;PSMD7;PSMD4;PSMB2;PSMB3;PSMC4;PSMB1;PSME1;PSME2;PSMF1		R-HSA-4608855
R-HSA-5678895	Defective CFTR causes cystic fibrosis	20	66	0.00454483	1.95987e-10	3.38717e-09	1	7	0.000521376	9606	Homo sapiens	PSMA7;PSMB9;SEM1;PSMB6;PSMD8;PSMA5;PSMA6;PSMA3;PSMB5;PSMD7;PSMD4;PSMB2;PSMB3;PSMC4;PSMB1;PSME1;PSME2;PSMF1		R-HSA-8866858
R-HSA-8939236	RUNX1 regulates transcription of genes involved in differentiation of HSCs	25	106	0.00729927	1.99245e-10	3.38717e-09	5	15	0.00111724	9606	Homo sapiens	GRN;HIST1H2BK;PSMA7;PSMB9;SEM1;PSMB6;PSMD8;PSMA5;PSMA6;PSMA3;PSMB5;PSMD7;PSMD4;PSMB2;PSMB3;PSMC4;PSMB1;PSME1;PSME2;PSMF1;HIST1H2AC		R-HSA-8956568;R-HSA-8865491;R-HSA-8865505;R-HSA-8957265;R-HSA-8865498
R-HSA-927802	Nonsense-Mediated Decay (NMD)	27	124	0.00853877	2.12822e-10	3.56723e-09	5	6	0.000446894	9606	Homo sapiens	RPL30;ATP6V0E1;RPS7;RBM8A;RPS5;RPLP1;RPLP0;RPL35A;RPL8;RPS15;RPS26;RPS27;RPS16;RPS19;RPS18;RPL14;RPL22L1;FAU;RPL18;RPL39;RPL28;RPS21;RPL19		R-HSA-927836;R-HSA-927789;R-HSA-927832;R-HSA-927813;R-HSA-927889
R-HSA-975957	Nonsense Mediated Decay (NMD) enhanced by the Exon Junction Complex (EJC)	27	124	0.00853877	2.12822e-10	3.56723e-09	4	5	0.000372412	9606	Homo sapiens	RPL30;ATP6V0E1;RPS7;RBM8A;RPS5;RPLP1;RPLP0;RPL35A;RPL8;RPS15;RPS26;RPS27;RPS16;RPS19;RPS18;RPL14;RPL22L1;FAU;RPL18;RPL39;RPL28;RPS21;RPL19		R-HSA-927836;R-HSA-927832;R-HSA-927813;R-HSA-927889
R-HSA-5689603	UCH proteinases	24	98	0.00674838	2.19422e-10	3.56723e-09	4	11	0.000819306	9606	Homo sapiens	ADRM1;PSMA7;ACTB;PSMB9;SEM1;PSMB6;PSMD8;PSMA5;PSMA6;PSMA3;HIST3H2A;PSMB5;PSMD7;PSMD4;PSMB2;PSMB3;PSMC4;PSMB1;PSME1;PSME2;PSMF1;HIST1H2AC		R-HSA-5690790;R-HSA-5665854;R-HSA-5665871;R-HSA-5689544
R-HSA-174178	APC/C:Cdh1 mediated degradation of Cdc20 and other APC/C:Cdh1 targeted proteins in late mitosis/early G1	21	74	0.00509572	2.22952e-10	3.56723e-09	6	6	0.000446894	9606	Homo sapiens	UBE2C;PSMA7;PSMB9;SEM1;PSMB6;PSMD8;PSMA5;PSMA6;PSMA3;PSMB5;PSMD7;PSMD4;PSMB2;PSMB3;PSMC4;PSMB1;PSME1;PSME2;PSMF1		R-HSA-174195;R-HSA-9686980;R-HSA-9686969;R-HSA-174088;R-HSA-174105;R-HSA-188191
R-HSA-179419	APC:Cdc20 mediated degradation of cell cycle proteins prior to satisfation of the cell cycle checkpoint	21	74	0.00509572	2.22952e-10	3.56723e-09	6	6	0.000446894	9606	Homo sapiens	UBE2C;PSMA7;PSMB9;SEM1;PSMB6;PSMD8;PSMA5;PSMA6;PSMA3;PSMB5;PSMD7;PSMD4;PSMB2;PSMB3;PSMC4;PSMB1;PSME1;PSME2;PSMF1		R-HSA-179410;R-HSA-174171;R-HSA-174104;R-HSA-179417;R-HSA-174255;R-HSA-179421
R-HSA-8948751	Regulation of PTEN stability and activity	21	74	0.00509572	2.22952e-10	3.56723e-09	2	13	0.000968271	9606	Homo sapiens	PSMA7;PSMB9;SEM1;PSMB6;PSMD8;PSMA5;PSMA6;PSMA3;PSMB5;PSMD7;PSMD4;PSMB2;PSMB3;PSMC4;CSNK2B;PSMB1;PSME1;PSME2;PSMF1		R-HSA-8850945;R-HSA-8850992
R-HSA-4086400	PCP/CE pathway	24	99	0.00681724	2.67714e-10	4.23978e-09	6	24	0.00178758	9606	Homo sapiens	CLTB;CLTA;PSMA7;PSMB9;SEM1;PSMB6;PSMD8;PSMA5;PSMA6;PSMA3;PSMB5;PSMD7;PSMD4;PSMB2;PSMB3;PSMC4;PSMB1;PSME1;PSME2;RAC1;PSMF1;PFN1		R-HSA-4608855;R-HSA-3858475;R-HSA-5140747;R-HSA-5138459;R-HSA-3965450;R-HSA-5138433
R-HSA-69017	CDK-mediated phosphorylation and removal of Cdc6	21	75	0.00516458	2.82652e-10	4.23978e-09	2	4	0.000297929	9606	Homo sapiens	UBE2C;PSMA7;PSMB9;SEM1;PSMB6;PSMD8;PSMA5;PSMA6;PSMA3;PSMB5;PSMD7;PSMD4;PSMB2;PSMB3;PSMC4;PSMB1;PSME1;PSME2;PSMF1		R-HSA-69015;R-HSA-69016
R-HSA-9707587	Regulation of HMOX1 expression and activity	21	75	0.00516458	2.82652e-10	4.23978e-09	2	19	0.00141516	9606	Homo sapiens	PSMA7;PSMB9;SEM1;PSMB6;PSMD8;PSMA5;PSMA6;PSMA3;PSMB5;PSMD7;PSMD4;PSMB2;PSMB3;PSMC4;CSNK2B;PSMB1;PSME1;PSME2;PSMF1		R-HSA-8932322;R-HSA-8932355
R-HSA-68867	Assembly of the pre-replicative complex	20	68	0.00468255	3.25695e-10	4.88542e-09	1	12	0.000893788	9606	Homo sapiens	PSMA7;PSMB9;SEM1;PSMB6;PSMD8;PSMA5;PSMA6;PSMA3;PSMB5;PSMD7;PSMD4;PSMB2;PSMB3;PSMC4;PSMB1;PSME1;PSME2;PSMF1		R-HSA-68825
R-HSA-176409	APC/C:Cdc20 mediated degradation of mitotic proteins	21	76	0.00523344	3.57004e-10	5.35506e-09	13	13	0.000968271	9606	Homo sapiens	UBE2C;PSMA7;PSMB9;SEM1;PSMB6;PSMD8;PSMA5;PSMA6;PSMA3;PSMB5;PSMD7;PSMD4;PSMB2;PSMB3;PSMC4;PSMB1;PSME1;PSME2;PSMF1		R-HSA-174144;R-HSA-174120;R-HSA-174121;R-HSA-174255;R-HSA-174157;R-HSA-179410;R-HSA-174227;R-HSA-174202;R-HSA-174171;R-HSA-174104;R-HSA-179417;R-HSA-174238;R-HSA-179421
R-HSA-176814	Activation of APC/C and APC/C:Cdc20 mediated degradation of mitotic proteins	21	77	0.0053023	4.49278e-10	6.46681e-09	15	15	0.00111724	9606	Homo sapiens	UBE2C;PSMA7;PSMB9;SEM1;PSMB6;PSMD8;PSMA5;PSMA6;PSMA3;PSMB5;PSMD7;PSMD4;PSMB2;PSMB3;PSMC4;PSMB1;PSME1;PSME2;PSMF1		R-HSA-174144;R-HSA-174119;R-HSA-174120;R-HSA-174121;R-HSA-174255;R-HSA-174157;R-HSA-179410;R-HSA-174227;R-HSA-174132;R-HSA-174202;R-HSA-174171;R-HSA-174104;R-HSA-179417;R-HSA-174238;R-HSA-179421
R-HSA-1234174	Cellular response to hypoxia	22	85	0.00585319	4.52383e-10	6.46681e-09	9	20	0.00148965	9606	Homo sapiens	PSMA7;PSMB9;SEM1;PSMB6;PSMD8;PSMA5;PSMA6;PSMA3;PSMB5;PSMD7;PSMD4;PSMB2;PSMB3;PSMC4;PSMB1;PSME1;PSME2;ELOB;ELOC;PSMF1		R-HSA-1234163;R-HSA-1234179;R-HSA-1234177;R-HSA-1234183;R-HSA-1234169;R-HSA-1234159;R-HSA-1234175;R-HSA-1234172;R-HSA-1234173
R-HSA-187577	SCF(Skp2)-mediated degradation of p27/p21	19	62	0.00426938	4.61915e-10	6.46681e-09	4	7	0.000521376	9606	Homo sapiens	PSMA7;CKS1B;PSMB9;SEM1;PSMB6;PSMD8;PSMA5;PSMA6;PSMA3;PSMB5;PSMD7;PSMD4;PSMB2;PSMB3;PSMC4;PSMB1;PSME1;PSME2;PSMF1		R-HSA-187552;R-HSA-187574;R-HSA-187575;R-HSA-187545
R-HSA-9675108	Nervous system development	68	620	0.0426938	5.97902e-10	8.37062e-09	68	324	0.0241323	9606	Homo sapiens	RPL30;ARPC1B;RPLP1;RPLP0;CLTB;CLTA;RPL8;ACTB;RPS15;PSMD8;TUBA1C;TUBA1B;RPS16;PSMD7;RPS19;PSMD4;RPS18;CFL1;ELOB;ELOC;RAC1;RPL39;ATP6V0E1;RPS7;TUBB;RPS5;RHOC;PSMA5;PSMA6;MYL6;PSMA3;CSNK2B;PSME1;PSME2;PFN1;MYL9;RPL28;RBM8A;MYL12A;PSMA7;MYL12B;PSMB6;PSMB5;PSMB2;PSMB3;PSMB1;RPL14;PSMF1;RPL18;RPL19;RPL35A;ARPC5;PSMB9;RPS26;SEM1;EFNA1;RPS27;PSMC4;RPL22L1;FAU;CD24;RPS21		R-HSA-3928633;R-HSA-443779;R-HSA-419087;R-HSA-445071;R-HSA-3928625;R-HSA-445064;R-HSA-3928628;R-HSA-3928619;R-HSA-445079;R-HSA-3928616;R-HSA-445077;R-HSA-451347;R-HSA-445072;R-HSA-3928620;R-HSA-3928608;R-HSA-3928612;R-HSA-451366;R-HSA-3928602;R-HSA-3928607;R-HSA-4093336;R-HSA-445089;R-HSA-3928604;R-HSA-3928595;R-HSA-392749;R-HSA-392748;R-HSA-392751;R-HSA-400682;R-HSA-374696;R-HSA-418856;R-HSA-392…
R-HSA-5658442	Regulation of RAS by GAPs	20	71	0.00488913	6.75672e-10	9.45941e-09	1	5	0.000372412	9606	Homo sapiens	PSMA7;PSMB9;SEM1;PSMB6;PSMD8;PSMA5;PSMA6;PSMA3;PSMB5;PSMD7;PSMD4;PSMB2;PSMB3;PSMC4;PSMB1;PSME1;PSME2;PSMF1		R-HSA-5658430
R-HSA-174084	Autodegradation of Cdh1 by Cdh1:APC/C	19	64	0.00440711	7.72475e-10	1.08147e-08	2	2	0.000148965	9606	Homo sapiens	UBE2C;PSMA7;PSMB9;SEM1;PSMB6;PSMD8;PSMA5;PSMA6;PSMA3;PSMB5;PSMD7;PSMD4;PSMB2;PSMB3;PSMC4;PSMB1;PSME1;PSME2;PSMF1		R-HSA-174058;R-HSA-174057
R-HSA-1169091	Activation of NF-kappaB in B cells	20	72	0.00495799	8.54805e-10	1.11125e-08	1	10	0.000744823	9606	Homo sapiens	PSMA7;PSMB9;SEM1;PSMB6;PSMD8;PSMA5;PSMA6;PSMA3;PSMB5;PSMD7;PSMD4;PSMB2;PSMB3;PSMC4;PSMB1;PSME1;PSME2;PSMF1		R-HSA-1168640
R-HSA-5358346	Hedgehog ligand biogenesis	20	72	0.00495799	8.54805e-10	1.11125e-08	1	15	0.00111724	9606	Homo sapiens	PSMA7;PSMB9;SEM1;PSMB6;PSMD8;PSMA5;PSMA6;PSMA3;PSMB5;PSMD7;PSMD4;PSMB2;PSMB3;PSMC4;PSMB1;PSME1;PSME2;PSMF1		R-HSA-5362448
R-HSA-68949	Orc1 removal from chromatin	20	73	0.00502686	1.07727e-09	1.40045e-08	1	4	0.000297929	9606	Homo sapiens	PSMA7;PSMB9;SEM1;PSMB6;PSMD8;PSMA5;PSMA6;PSMA3;PSMB5;PSMD7;PSMD4;PSMB2;PSMB3;PSMC4;PSMB1;PSME1;PSME2;PSMF1		R-HSA-68948
R-HSA-1168372	Downstream signaling events of B Cell Receptor (BCR)	22	91	0.00626635	1.55185e-09	2.0174e-08	3	15	0.00111724	9606	Homo sapiens	PSMA7;PSMB9;SEM1;FKBP1A;PSMB6;PSMD8;PSMA5;PSMA6;PSMA3;PSMB5;PSMD7;PSMD4;PSMB2;PSMB3;PSMC4;PSMB1;PSME1;PSME2;PSMF1;PPIA		R-HSA-1168640;R-HSA-2025882;R-HSA-9690461
R-HSA-176408	Regulation of APC/C activators between G1/S and early anaphase	21	83	0.00571547	1.66193e-09	2.16051e-08	5	14	0.00104275	9606	Homo sapiens	UBE2C;PSMA7;PSMB9;SEM1;PSMB6;PSMD8;PSMA5;PSMA6;PSMA3;PSMB5;PSMD7;PSMD4;PSMB2;PSMB3;PSMC4;PSMB1;PSME1;PSME2;PSMF1		R-HSA-188371;R-HSA-174203;R-HSA-174139;R-HSA-141423;R-HSA-174079
R-HSA-9020702	Interleukin-1 signaling	24	109	0.00750585	1.7236e-09	2.24068e-08	15	47	0.00350067	9606	Homo sapiens	IL1R2;PSMA7;NFKB2;PSMB9;SEM1;PSMB6;PSMD8;PSMA5;PSMA6;PSMA3;PSMB5;PSMD7;PSMD4;PSMB2;PSMB3;PSMC4;PSMB1;PSME1;PSME2;PSMF1;UBE2V1;SQSTM1		R-HSA-507719;R-HSA-168166;R-HSA-209061;R-HSA-8948015;R-HSA-8948066;R-HSA-450187;R-HSA-168140;R-HSA-446130;R-HSA-8948063;R-HSA-9630923;R-HSA-168184;R-HSA-8948018;R-HSA-446877;R-HSA-445757;R-HSA-451418
R-HSA-5668541	TNFR2 non-canonical NF-kB pathway	23	104	0.00716155	3.45746e-09	4.4947e-08	13	43	0.00320274	9606	Homo sapiens	TNFRSF12A;PSMA7;RELB;NFKB2;PSMB9;SEM1;PSMB6;PSMD8;PSMA5;PSMA6;PSMA3;PSMB5;PSMD7;PSMD4;PSMB2;PSMB3;PSMC4;PSMB1;PSME1;PSME2;PSMF1		R-HSA-5676598;R-HSA-5668534;R-HSA-5607731;R-HSA-5668414;R-HSA-5607741;R-HSA-5669023;R-HSA-5668454;R-HSA-5668481;R-HSA-5607725;R-HSA-5607726;R-HSA-5607720;R-HSA-5668520;R-HSA-5607723
R-HSA-5687128	MAPK6/MAPK4 signaling	23	106	0.00729927	4.90033e-09	5.88039e-08	7	40	0.00297929	9606	Homo sapiens	TRAM1;HSPB1;PSMA7;PSMB9;SEM1;PSMB6;PSMD8;PSMA5;PSMA6;PSMA3;PSMB5;PSMD7;PSMD4;PSMB2;PSMB3;PSMC4;PSMB1;PSME1;PSME2;RAC1;PSMF1		R-HSA-5687090;R-HSA-5687121;R-HSA-389788;R-HSA-5627775;R-HSA-5687099;R-HSA-5687112;R-HSA-5687097
R-HSA-8868773	rRNA processing in the nucleus and cytosol	33	207	0.0142542	5.14e-09	6.16799e-08	11	15	0.00111724	9606	Homo sapiens	RPL30;RPLP1;RPLP0;DDX21;SNU13;RPL8;RPS15;TRMT112;RPS16;RPS19;RPS18;RPL14;RPL18;RPL39;RPL19;ATP6V0E1;RPS7;RPS5;RPL35A;RPS26;RPS27;XRN2;RPP21;RPL22L1;FAU;RPL28;RPS21;NOP10;CRB3		R-HSA-6791223;R-HSA-6790982;R-HSA-6791222;R-HSA-6791221;R-HSA-6791219;R-HSA-6791218;R-HSA-6791228;R-HSA-6791227;R-HSA-6790907;R-HSA-6790906;R-HSA-6790905
R-HSA-6791226	Major pathway of rRNA processing in the nucleolus and cytosol	31	189	0.0130147	7.90869e-09	9.49043e-08	7	7	0.000521376	9606	Homo sapiens	RPL30;RPLP1;RPLP0;DDX21;SNU13;RPL8;RPS15;RPS16;RPS19;RPS18;RPL14;RPL18;RPL39;RPL19;ATP6V0E1;RPS7;RPS5;RPL35A;RPS26;RPS27;XRN2;RPP21;RPL22L1;FAU;RPL28;RPS21;CRB3		R-HSA-6791223;R-HSA-6791222;R-HSA-6791221;R-HSA-6791219;R-HSA-6791218;R-HSA-6791228;R-HSA-6791227
R-HSA-195253	Degradation of beta-catenin by the destruction complex	21	91	0.00626635	8.03394e-09	9.64073e-08	10	23	0.00171309	9606	Homo sapiens	PSMA7;PSMB9;SEM1;PSMB6;PSMD8;PSMA5;PSMA6;PSMA3;PSMB5;PSMD7;PSMD4;PSMB2;PSMB3;PSMC4;PSMB1;PSME1;CTNNB1;PSME2;PSMF1		R-HSA-195283;R-HSA-195280;R-HSA-195318;R-HSA-195287;R-HSA-195300;R-HSA-2130279;R-HSA-195275;R-HSA-2130282;R-HSA-195304;R-HSA-2130286
R-HSA-8939902	Regulation of RUNX2 expression and activity	20	83	0.00571547	8.99506e-09	1.07941e-07	4	32	0.00238344	9606	Homo sapiens	PSMA7;PSMB9;SEM1;PSMB6;PSMD8;PSMA5;PSMA6;PSMA3;PSMB5;PSMD7;PSMD4;PSMB2;PSMB3;PSMC4;PSMB1;PSME1;PSME2;PSMF1		R-HSA-8939801;R-HSA-9008475;R-HSA-9008110;R-HSA-9009362
R-HSA-174143	APC/C-mediated degradation of cell cycle proteins	21	92	0.00633522	9.66597e-09	1.15992e-07	30	40	0.00297929	9606	Homo sapiens	UBE2C;PSMA7;PSMB9;SEM1;PSMB6;PSMD8;PSMA5;PSMA6;PSMA3;PSMB5;PSMD7;PSMD4;PSMB2;PSMB3;PSMC4;PSMB1;PSME1;PSME2;PSMF1		R-HSA-174144;R-HSA-174088;R-HSA-174157;R-HSA-179410;R-HSA-174227;R-HSA-188371;R-HSA-174224;R-HSA-9686980;R-HSA-174171;R-HSA-174104;R-HSA-174105;R-HSA-179417;R-HSA-174238;R-HSA-188191;R-HSA-179421;R-HSA-174119;R-HSA-174058;R-HSA-9686969;R-HSA-174120;R-HSA-174057;R-HSA-174121;R-HSA-174255;R-HSA-141423;R-HSA-174195;R-HSA-174070;R-HSA-174132;R-HSA-174202;R-HSA-174203;R-HSA-174139;R-HSA-174079
R-HSA-453276	Regulation of mitotic cell cycle	21	92	0.00633522	9.66597e-09	1.15992e-07	30	40	0.00297929	9606	Homo sapiens	UBE2C;PSMA7;PSMB9;SEM1;PSMB6;PSMD8;PSMA5;PSMA6;PSMA3;PSMB5;PSMD7;PSMD4;PSMB2;PSMB3;PSMC4;PSMB1;PSME1;PSME2;PSMF1		R-HSA-174144;R-HSA-174088;R-HSA-174157;R-HSA-179410;R-HSA-174227;R-HSA-188371;R-HSA-174224;R-HSA-9686980;R-HSA-174171;R-HSA-174104;R-HSA-174105;R-HSA-179417;R-HSA-174238;R-HSA-188191;R-HSA-179421;R-HSA-174119;R-HSA-174058;R-HSA-9686969;R-HSA-174120;R-HSA-174057;R-HSA-174121;R-HSA-174255;R-HSA-141423;R-HSA-174195;R-HSA-174070;R-HSA-174132;R-HSA-174202;R-HSA-174203;R-HSA-174139;R-HSA-174079
R-HSA-109581	Apoptosis	31	192	0.0132213	1.12647e-08	1.27608e-07	12	141	0.010502	9606	Homo sapiens	YWHAB;PSMA7;PSMB6;PSMD8;PSMB5;PSMD7;PSMD4;PSMB2;PSMB3;C1QBP;PSMB1;SFN;PSMF1;HIST1H1C;BCAP31;CDKN2A;YWHAZ;PSMB9;SEM1;PSMA5;PSMA6;H1F0;PSMA3;PSMC4;PSME1;CTNNB1;PSME2;BCL2L1		R-HSA-211715;R-HSA-139906;R-HSA-351894;R-HSA-211239;R-HSA-508162;R-HSA-351948;R-HSA-139899;R-HSA-202969;R-HSA-211247;R-HSA-9645694;R-HSA-6790025;R-HSA-9645692
R-HSA-69052	Switching of origins to a post-replicative state	21	93	0.00640408	1.16007e-08	1.27608e-07	3	9	0.000670341	9606	Homo sapiens	UBE2C;PSMA7;PSMB9;SEM1;PSMB6;PSMD8;PSMA5;PSMA6;PSMA3;PSMB5;PSMD7;PSMD4;PSMB2;PSMB3;PSMC4;PSMB1;PSME1;PSME2;PSMF1		R-HSA-68948;R-HSA-69015;R-HSA-69016
R-HSA-5357801	Programmed Cell Death	35	238	0.0163889	1.29951e-08	1.42946e-07	17	197	0.014673	9606	Homo sapiens	YWHAB;PSMA7;PSMB6;PSMD8;PSMB5;PSMD7;PSMD4;PSMB2;PSMB3;C1QBP;PSMB1;FLOT1;SFN;PSMF1;HIST1H1C;BCAP31;CDKN2A;YWHAZ;PSMB9;SEM1;PSMA5;PSMA6;H1F0;PSMA3;PSMC4;CDC37;CHMP2B;PSME1;CTNNB1;PSME2;CHMP4B;BCL2L1		R-HSA-211715;R-HSA-139906;R-HSA-211239;R-HSA-508162;R-HSA-351948;R-HSA-211247;R-HSA-9645694;R-HSA-6790025;R-HSA-9645692;R-HSA-9698844;R-HSA-9647619;R-HSA-351894;R-HSA-9688459;R-HSA-139899;R-HSA-5620975;R-HSA-202969;R-HSA-9688456
R-HSA-168249	Innate Immune System	111	1333	0.0917918	1.54566e-08	1.70023e-07	181	708	0.0527335	9606	Homo sapiens	CDA;TMEM179B;DEFB1;C4BPB;ACTB;PSMD8;LGALS3;IGHG1;PSMD7;PSMD4;FTH1;CFL1;CPNE1;PRSS3;B2M;ATP6V0E1;HLA-B;HLA-C;CYBA;HLA-A;MIF;ILF2;MUC3A;HLA-E;SLPI;CSNK2B;PSME1;PSME2;UBE2V1;PPIA;CFB;FTL;TXN;PRDX4;DPP7;PI3;PSMF1;S100A11;ATP6V1F;CTSA;JUP;MUC17;ISG15;ARPC5;NFKB2;SEM1;BST2;IGKV3-20;BCL2L1;SERPINA1;ARPC1B;TNFAIP3;CXCL1;CXCL3;MUC12;RAC1;CTSB;DUSP4;ATP6V0B;SERPINB1;ANXA2;PGAM1;TUBB;PLAUR;NME2;RHOF;SERPINB…		R-HSA-975118;R-HSA-936462;R-HSA-6801766;R-HSA-741386;R-HSA-9604499;R-HSA-688136;R-HSA-8858500;R-HSA-688137;R-HSA-6810724;R-HSA-177671;R-HSA-2395439;R-HSA-975106;R-HSA-981535;R-HSA-1462023;R-HSA-9604480;R-HSA-9604487;R-HSA-203797;R-HSA-5607757;R-HSA-5607756;R-HSA-975122;R-HSA-202534;R-HSA-450337;R-HSA-450346;R-HSA-1006143;R-HSA-2395412;R-HSA-2130194;R-HSA-8951486;R-HSA-173626;R-HSA-2272795;R-HSA-1…
R-HSA-162906	HIV Infection	37	264	0.0181793	1.69696e-08	1.86665e-07	109	160	0.0119172	9606	Homo sapiens	GTF2A2;PSMA7;PSMB6;PSMD8;PSMB5;PSMD7;PSMD4;PSMB2;PSMB3;PSMB1;ELOB;BANF1;ELOC;RAC1;PSMF1;B2M;POLR2K;RANBP1;HMGA1;HLA-A;PSMB9;SEM1;PSMA5;PSMA6;PSMA3;PSMC4;CHMP2B;PSME1;PSME2;CHMP4B;SLC25A5;PPIA;RAN;CHMP5		R-HSA-180739;R-HSA-8951690;R-HSA-180736;R-HSA-182279;R-HSA-175108;R-HSA-182795;R-HSA-182286;R-HSA-175117;R-HSA-167181;R-HSA-167191;R-HSA-167192;R-HSA-162590;R-HSA-167196;R-HSA-167197;R-HSA-9613490;R-HSA-167459;R-HSA-9613498;R-HSA-167468;R-HSA-167474;R-HSA-167478;R-HSA-173111;R-HSA-167477;R-HSA-173115;R-HSA-167481;R-HSA-180540;R-HSA-167484;R-HSA-175174;R-HSA-173642;R-HSA-182859;R-HSA-180555;R-HSA-…
R-HSA-9711123	Cellular response to chemical stress	32	208	0.0143231	1.97711e-08	2.17482e-07	12	71	0.00528825	9606	Homo sapiens	ERO1A;GSTP1;TXN;COX6A1;PSMA7;PSMB6;PSMD8;PSMB5;PSMD7;PSMD4;PSMB2;PSMB3;PRDX1;PSMB1;PSMF1;COX8A;GPX2;NDUFA4;TXNRD1;CYBA;COX6C;PSMB9;SEM1;PSMA5;PSMA6;PSMA3;PSMC4;CSNK2B;PSME1;PSME2		R-HSA-3697882;R-HSA-6807557;R-HSA-3341296;R-HSA-3343700;R-HSA-9709406;R-HSA-1222376;R-HSA-8932322;R-HSA-8932355;R-HSA-163214;R-HSA-3341343;R-HSA-73646;R-HSA-3341277
R-HSA-72766	Translation	43	339	0.0233439	2.00326e-08	2.20359e-07	46	99	0.00737375	9606	Homo sapiens	TRAM1;RPL30;MRPS35;RPLP1;MRPS12;RPLP0;RPL8;MRPL13;RPS15;TRMT112;RPS16;RPS19;RPS18;SEC61G;RPL14;RPL18;RPL39;RPL19;GADD45GIP1;ATP6V0E1;RPS7;MRPS24;RPS5;RPL35A;EIF2S2;RPS26;EEF1G;SPCS1;RPS27;MRPL51;PPA1;EIF3I;EIF3H;RPL22L1;FAU;RPL28;RPS21		R-HSA-5389842;R-HSA-5419281;R-HSA-1799326;R-HSA-5368279;R-HSA-156808;R-HSA-5389848;R-HSA-5389849;R-HSA-5419264;R-HSA-72722;R-HSA-156823;R-HSA-5419271;R-HSA-72663;R-HSA-449937;R-HSA-156826;R-HSA-157849;R-HSA-5419273;R-HSA-72669;R-HSA-5419279;R-HSA-5389839;R-HSA-72671;R-HSA-5419277;R-HSA-72670;R-HSA-72673;R-HSA-72672;R-HSA-72676;R-HSA-141671;R-HSA-156907;R-HSA-72619;R-HSA-141673;R-HSA-72621;R-HSA-1…
R-HSA-69002	DNA Replication Pre-Initiation	20	88	0.00605977	2.31974e-08	2.55172e-07	1	21	0.00156413	9606	Homo sapiens	PSMA7;PSMB9;SEM1;PSMB6;PSMD8;PSMA5;PSMA6;PSMA3;PSMB5;PSMD7;PSMD4;PSMB2;PSMB3;PSMC4;PSMB1;PSME1;PSME2;PSMF1		R-HSA-68825
R-HSA-168255	Influenza Infection	31	200	0.0137722	2.7898e-08	3.06878e-07	7	59	0.00439446	9606	Homo sapiens	RPL30;RPLP1;RPLP0;CLTA;RPL8;RPS15;RPS16;RPS19;RPS18;RPL14;RPL18;RPL39;POLR2K;RPL19;ATP6V0E1;RPS7;RPS5;RPL35A;ISG15;RPS26;RPS27;RPL22L1;FAU;SLC25A5;RPL28;RPS21;RAN		R-HSA-192704;R-HSA-168880;R-HSA-168326;R-HSA-1176059;R-HSA-192841;R-HSA-168878;R-HSA-168285
R-HSA-5607764	CLEC7A (Dectin-1) signaling	23	120	0.00826332	4.54854e-08	5.0034e-07	11	45	0.00335171	9606	Homo sapiens	PSMA7;RELB;NFKB2;PSMB9;SEM1;PSMB6;PSMD8;PSMA5;PSMA6;PSMA3;PSMB5;PSMD7;PSMD4;PSMB2;PSMB3;PSMC4;PSMB1;PSME1;PSME2;PSMF1;UBE2V1		R-HSA-5660965;R-HSA-202534;R-HSA-5607731;R-HSA-5607757;R-HSA-5607741;R-HSA-5607725;R-HSA-5607724;R-HSA-5607756;R-HSA-5607726;R-HSA-5607720;R-HSA-5607723
R-HSA-5632684	Hedgehog 'on' state	20	92	0.00633522	4.72331e-08	5.19565e-07	2	37	0.00275585	9606	Homo sapiens	PSMA7;PSMB9;SEM1;PSMB6;PSMD8;PSMA5;PSMA6;PSMA3;PSMB5;PSMD7;PSMD4;PSMB2;PSMB3;PSMC4;PSMB1;PSME1;PSME2;PSMF1		R-HSA-5635868;R-HSA-5635854
R-HSA-69481	G2/M Checkpoints	26	154	0.0106046	7.28036e-08	7.28036e-07	4	24	0.00178758	9606	Homo sapiens	YWHAB;HIST1H2BK;YWHAZ;PSMA7;PSMB9;SEM1;PSMB6;PSMD8;PSMA5;PSMA6;PSMA3;PSMB5;PSMD7;PSMD4;PSMB2;PSMB3;PSMC4;PSMB1;PSME1;PSME2;SFN;PSMF1		R-HSA-5683735;R-HSA-69891;R-HSA-8852354;R-HSA-75016
R-HSA-5610787	Hedgehog 'off' state	23	124	0.00853877	8.08861e-08	8.08861e-07	6	32	0.00238344	9606	Homo sapiens	TUBB;PSMA7;PSMB9;SEM1;PSMB6;PSMD8;PSMA5;TUBA1C;PSMA6;TUBA1B;PSMA3;PSMB5;PSMD7;PSMD4;PSMB2;PSMB3;PSMC4;PSMB1;PSME1;PSME2;PSMF1		R-HSA-5610757;R-HSA-5610758;R-HSA-5610754;R-HSA-5610733;R-HSA-5610767;R-HSA-5610760
R-HSA-202424	Downstream TCR signaling	23	124	0.00853877	8.08861e-08	8.08861e-07	4	24	0.00178758	9606	Homo sapiens	HLA-DRB5;PSMA7;PSMB9;SEM1;PSMB6;PSMD8;PSMA5;PSMA6;PSMA3;PSMB5;PSMD7;PSMD4;PSMB2;PSMB3;PSMC4;PSMB1;PSME1;PSME2;PSMF1;UBE2V1;HLA-DPA1		R-HSA-202307;R-HSA-202534;R-HSA-202453;R-HSA-5607724
R-HSA-72312	rRNA processing	34	245	0.016871	8.10321e-08	8.10321e-07	12	21	0.00156413	9606	Homo sapiens	MT-ND4L;RPL30;RPLP1;RPLP0;DDX21;SNU13;RPL8;RPS15;TRMT112;RPS16;RPS19;RPS18;RPL14;RPL18;RPL39;RPL19;ATP6V0E1;RPS7;RPS5;RPL35A;RPS26;RPS27;XRN2;RPP21;RPL22L1;FAU;RPL28;RPS21;NOP10;CRB3		R-HSA-6791223;R-HSA-6790982;R-HSA-6791222;R-HSA-6791221;R-HSA-6791219;R-HSA-6791218;R-HSA-6791228;R-HSA-6791227;R-HSA-6790907;R-HSA-6790906;R-HSA-6785722;R-HSA-6790905
R-HSA-3858494	Beta-catenin independent WNT signaling	27	166	0.0114309	8.54777e-08	8.54777e-07	14	51	0.0037986	9606	Homo sapiens	CLTB;CLTA;PSMA7;PSMB6;PSMD8;PSMB5;PSMD7;GNG5;PSMD4;PSMB2;PSMB3;PSMB1;RAC1;PSMF1;PSMB9;SEM1;PSMA5;PSMA6;PSMA3;PSMC4;GNB2;PSME1;CTNNB1;PSME2;PFN1		R-HSA-8944362;R-HSA-5140747;R-HSA-4411365;R-HSA-5138433;R-HSA-4608855;R-HSA-3858475;R-HSA-4411383;R-HSA-5138459;R-HSA-3965450;R-HSA-398193;R-HSA-3965444;R-HSA-3965447;R-HSA-3965441;R-HSA-398040
R-HSA-69202	Cyclin E associated events during G1/S transition	19	88	0.00605977	1.12798e-07	1.12798e-06	4	20	0.00148965	9606	Homo sapiens	PSMA7;CKS1B;PSMB9;SEM1;PSMB6;PSMD8;PSMA5;PSMA6;PSMA3;PSMB5;PSMD7;PSMD4;PSMB2;PSMB3;PSMC4;PSMB1;PSME1;PSME2;PSMF1		R-HSA-187552;R-HSA-187574;R-HSA-187575;R-HSA-187545
[truncated: 67 more rows]

## Sheet: Supp Table 5.5
Supplementary Table 5.5.Pathway analysis of normal vs. tumor epithelial subclusters UP EpiInt2
[truncated: 306 more rows]

[truncated: 45 more sheets: Supp Table 5.6, Supp Table 5.7, Supp Table 5.8, Supp Table 5.9, Supp Table 5.10, Supp Table 5.11, Supp Table 5.12, Supp Table 5.13, Supp Table 5.14, Supp Table 6.1, Supp Table 6.2, Supp Table 6.3, Supp Table 6.4, Supp Table 7.1, Supp Table 7.2, Supp Table 7.3, Supp Table 7.4, Supp Table 7.5, Supp Table 7.6, Supp Table 8 …]
